# Supplementary material for: Nutrient driven transcriptional changes during phage infection in an aquatic Gammaproteobacterium
Source: Environ Microbiol. 2022 Jan 26;24(5):2270–81. doi: 10.1111/1462-2920.15904 (PMC9305737; doi:10.1111/1462-2920.15904)
Supplement: Supplementary file 1 — Supplementary Information 1. Instructions for how to run the Snakemake‐pipeline to process the sequencing reads. [file EMI-24-2270-s008.txt]

###Snakefile: the pipeline to run with snakemake to procees raw reads.
###The pipeline takes the raw reads and the two reference genomes as input
###create data structure as needed or modify code below
###also, create a "config.yml" file with the following (remove the hashes):
#read_ids: ["C1Ft0", "C1Ft1", "C1Ft2", "C1Ft3", "C1Ft4", "C1Lt0", "C1Lt1", "C1Lt2", "C1Lt3", "C1Lt4", "C2Ft0", "C2Ft1", "C2Ft2", "C2Ft3", "C2Ft4", "C2Lt0", "C2Lt1", "C2Lt2", "C2Lt3", "C2Lt4", "C3Ft0", "C3Ft1", "C3Ft2", "C3Ft3", "C3Ft4", "C3Lt0", "C3Lt1", "C3Lt2", "C3Lt3", "C3Lt4", "P1Ft0", "P1Ft1", "P1Ft2", "P1Ft3", "P1Ft4", "P1Lt0", "P1Lt1", "P1Lt2", "P1Lt3", "P1Lt4", "P2Ft0", "P2Ft1", "P2Ft2", "P2Ft3", "P2Ft4", "P2Lt0", "P2Lt1", "P2Lt2", "P2Lt3", "P2Lt4", "P3Ft0", "P3Ft1", "P3Ft2", "P3Ft3", "P3Ft4", "P3Lt0", "P3Lt1", "P3Lt2", "P3Lt3", "P3Lt4"]
#refs: ["both"]
###and a "environment.yml" file with the following (remove one hash per line):
#channels:
#- conda-forge
#- bioconda
#dependencies:
#- fastqc=0.11.6
#- trimmomatic
## Add tools here
##The workflow manager
#- snakemake=4.4.0
##For visualising workflows
#- graphviz=2.38.0
#- xorg-libxrender
#- xorg-libxpm
## For aggregating output from FastQC
#- multiqc=1.3
## For mapping reads to a genome
#- bowtie2=2.3
## For sorting the output from Bowtie2
#- samtools=1.6

###then remove the hashed text above (and this) and run with snakemake
###N.B. all software used need to be accessible as well
###N.B. rename this file to "Snakefile"

from snakemake.utils import min_version
min_version("4.4.0")

configfile: "config.yml"

rule all:
    """
    Collect the main outputs of the workflow.
    """
    input:
        "results/pre_multiqc.html",
        "results/post_multiqc.html",
        expand("counts/{genome}_{ids}_gene_counts.txt", ids=config["read_ids"], genome=config["refs"]),
        "results/rulegraph.png"

rule pre_fastqc:
    """
    Run FastQC on two FASTQ files.
    """
    input:
        "raw/{ids}_{number}.fastq.gz"
    output:
        "results/{ids}_{number}_fastqc.html",
        "intermediate/{ids}_{number}_fastqc.zip"
    shell:
        """
        # Run fastQC and save the output to the current directory
        fastqc {input} -q -o .

        # Move the files which are used in the workflow
        mv {wildcards.ids}_{wildcards.number}_fastqc.html {output[0]}
        mv {wildcards.ids}_{wildcards.number}_fastqc.zip {output[1]}
        """

rule pre_multiqc:
    """
    Aggregate all FastQC reports into a MultiQC report.
    """
    input:
        expand("intermediate/{ids}_{number}_fastqc.zip", ids=config["read_ids"], number=["1", "2"]),
        expand("intermediate/{ids}_{number}_fastqc.zip", ids=config["read_ids"], number=["1", "2"])
    output:
        html = "results/pre_multiqc.html",
        stats = "intermediate/pre_multiqc_general_stats.txt"
    shadow: "minimal"
    log:
        "results/logs/multiqc/multiqc.log"
    shell:
        """
        # Run multiQC and keep the html report
        multiqc -n multiqc.html {input} 2> {log}
        mv multiqc.html {output.html}
        mv multiqc_data/multiqc_general_stats.txt {output.stats}
        """

rule trimmomatic:
    """
    Removing bad qualities and trimming adapters
    """
    input:
        r1 = "raw/{ids}_1.fastq.gz",
        r2 = "raw/{ids}_2.fastq.gz"
    output:
        R1P="preprocessed/{ids}_1"+".trimmomatic.fastq.gz",
        R1U="preprocessed/{ids}_1"+".trimmomatic.U.fastq.gz",
        R2P="preprocessed/{ids}_2"+".trimmomatic.fastq.gz",
        R2U="preprocessed/{ids}_2"+".trimmomatic.U.fastq.gz"
    threads:
        6
    log:
        "results/logs/{ids}.trimmomatic.log"
    shell:
        """
        trimmomatic PE -phred33 -threads {threads} {input.r1} {input.r2} {output.R1P} {output.R1U} {output.R2P} {output.R2U} ILLUMINACLIP:/proj/uppstore2017229/projects/trans_18A_2018/adapters/TruSeq2-PE.fa:2:30:10 LEADING:3 TRAILING:3 SLIDINGWINDOW:4:15 MINLEN:30
        """

rule post_fastqc:
    """
    Run FastQC on two FASTQ files.
    """
    input:
        "preprocessed/{ids}_{number}.trimmomatic.fastq.gz"
    output:
        "results/{ids}_{number}.trimmomatic_fastqc.html",
        "intermediate/{ids}_{number}.trimmomatic_fastqc.zip"
    shell:
        """
        # Run fastQC and save the output to the current directory
        fastqc {input} -q -o .

        # Move the files which are used in the workflow
        mv {wildcards.ids}_{wildcards.number}.trimmomatic_fastqc.html {output[0]}
        mv {wildcards.ids}_{wildcards.number}.trimmomatic_fastqc.zip {output[1]}
        """

rule post_multiqc:
    """
    Aggregate all FastQC reports into a MultiQC report.
    """
    input:
        expand("intermediate/{ids}_{number}.trimmomatic_fastqc.zip", ids=config["read_ids"], number=["1", "2"]),
        expand("intermediate/{ids}_{number}.trimmomatic_fastqc.zip", ids=config["read_ids"], number=["1", "2"])
    output:
        html = "results/post_multiqc.html",
        stats = "intermediate/post_multiqc_general_stats.txt"
    log:
        "results/logs/multiqc/multiqc.log"
    shell:
        """
        # Run multiQC and keep the html report
        multiqc -n multiqc.html {input} 2> {log}
        mv multiqc.html {output.html}
        mv multiqc_data/multiqc_general_stats.txt {output.stats}
        """

rule index_genome:
    """
    Index a genome using Bowtie 2.
    """
    input:
        fa = "ref/{genome}.fasta"
    output:
        expand("intermediate/{{genome}}.{my_substr}.bt2", my_substr = ["1", "2", "3", "4", "rev.1", "rev.2"]),
    params:
        out = "intermediate/{genome}"
   #shadow: "minimal"
    threads:
        6
    log:
        "results/logs/index_genome/{genome}.bowtie2-build.log"
    shell:
        """
        bowtie2-build --threads {threads} {input.fa} {params.out} > {log}
        """ 

rule align_to_genome:
    """
    Align a fastq file to a genome index using Bowtie 2.
    """
    input:
        r1 = "preprocessed/{ids}_1.trimmomatic.fastq.gz",
        r2 = "preprocessed/{ids}_2.trimmomatic.fastq.gz",
        ref = expand("intermediate/{{genome}}.{my_substr}.bt2", my_substr = ["1", "2", "3", "4", "rev.1", "rev.2"]),
    output:
        bam = "aligned/{genome}/{ids}.bam"
    params:
        ref = "intermediate/{genome}"
    threads:
        6
    log:
        "results/logs/align/{genome}_{ids}.log"
    shell:
        """
        bowtie2 --threads {threads} -x {params.ref} -1 {input.r1} -2 {input.r2} 2> {log} | samtools view -bh | samtools sort - > {output.bam}
        """
        
rule count_features:
    input: 
        ref = "ref/{genome}.gtf",
        bam = expand("aligned/{{genome}}/{{ids}}.bam")
    output:
        txt = "counts/{genome}_{ids}_gene_counts.txt"
    threads:
        4
    log:
        "results/logs/count/{genome}_{ids}.log"
    shell: 
        """
        featureCounts -p -B -C -T {threads} -a {input.ref} -t CDS -g gene_id -d 45 -o {output.txt} {input.bam} &> {log}
        """

rule generate_rulegraph:
    """
    Generate a rulegraph for the workflow.
    """
    output:
        "results/rulegraph.png"
    shell:
        """
        snakemake --snakefile Snakefile --rulegraph | dot -Tpng > {output}
        """
