# Supplementary material for: Nutrient driven transcriptional changes during phage infection in an aquatic Gammaproteobacterium
Source: Environ Microbiol. 2022 Jan 26;24(5):2270–81. doi: 10.1111/1462-2920.15904 (PMC9305737; doi:10.1111/1462-2920.15904)
Supplement: Supplementary file 2 — Supplementary Information 2. Analyses performed in R on the counted reads to identify differentially expressed genes and produce figures. [file EMI-24-2270-s009.txt]

###For import into R, rename file to something useful, ending with .Rmd

---
title: "Processing of data for transcriptomic study with BAL341 and barba18A"
author: "Emelie Nilsson", emelie.nilsson@lnu.se
date: "2021-11-25"
output: html_document
---

```{r setup, include=FALSE}
knitr::opts_chunk$set(echo = TRUE)
#loading needed libraries
#edgeR - the essential; readr - to be able to read_tsv, etc; dplyr - "distinct" comes from this, etc; tidyr - this is the package I load to get pipes, etc; "ggplot2" - bargraph and what else; "purrr" - to use reduce; "scales" - to get assymmetric colours in heatmap; "ggpubr" - to add several graphs in same figure; "extrafont" - to make fonts work
library(edgeR)
library(readr)
library(dplyr)
library(tidyr)
library(ggplot2)
library(purrr)
library(scales)
library(ggpubr)
library(extrafont)
```
#Previous naming convention was that "high" was called "full", some residues of this exist here (e.g. "F" in names and not "H")
```{r adding data needed to proceed with the analysis - both phage and bacteria}
#reading the cleaned, mapped and "counted" data into R
count <- read_tsv("counts.tsv", col_types = cols(.default = col_character(), count = col_double()))
#parsing the count table to produce metadata for the samples in count
samples <- count %>% distinct(sample) %>%
  mutate(
    treatment = sub('^(.).*', '\\1', sample),
    time = sub('.*t([0-9]+)$', '\\1', sample),
    medium = sub('.*[0-9]+([LF])t.*', '\\1', sample),
    time = case_when(
      medium == 'L' & time == '0' ~ 1,
      medium == 'L' & time == '1' ~ 16.25,
      medium == 'L' & time == '2' ~ 32.5,
      medium == 'L' & time == '3' ~ 48.75,
      medium == 'L' & time == '4' ~ 65,
      medium == 'L' & time == '5' ~ 113.75,
      medium == 'F' & time == '0' ~ 1,
      medium == 'F' & time == '1' ~ 12.5,
      medium == 'F' & time == '2' ~ 25,
      medium == 'F' & time == '3' ~ 37.5,
      medium == 'F' & time == '4' ~ 50,
      medium == 'F' & time == '5' ~ 87.5,
      TRUE                        ~ -1
     )
  )
#reading in annotations both for the baterium and the phage
genes <- read_tsv(
  '../data/bal341.gff', skip=1, col_names = c("contig", "first_type", "second_type", "start", "stop", "dot", "strand", "number", "info"), cols(.default = col_character(), start = col_double(), stop = col_double())
  ) %>% 
  mutate(
    organism = 'BAL341',
    geneid = sub('(ID=.*);Name.*', '\\1', info),
    func = sub('.*Name=(.*)', '\\1', info)
    ) %>%
  rbind(
    read_tsv('../data/18A.gff', col_names = c("contig", "first_type", "second_type", "start", "stop", "dot", "strand", "number", "info"), cols(.default = col_character(), start = col_double(), stop = col_double())) %>% 
      mutate(
        organism = '18A',
        geneid = sub('.*Parent=(Bar.*).t01;Name.*', '\\1', info),
        func = sub('.*product=(.*);.*;.*', '\\1', info)
        )
      ) %>%
  select(c("organism", "geneid", "func")
  )
#to use rast subsystem categories
###N.B. the file information is attached last in this R-markdown as text that can be moved to a textfile to be used
cats <- read_tsv("table2use_uniq.txt", col_names=c("category", "geneid"), cols(.default=col_character()))
#to merge with genes
genes$geneid <- gsub("ID=", "", genes$geneid)
genes_func <- left_join(genes, cats, by="geneid")
#loading key to gene accession numbers on ENA. N.B. this will not be needed since the genome now is offical, just use the annotation from ENA as reference when mapping and this should work from the start. However, make sure to modify code below as needed.
namekey <- read_tsv("renamegenes_key", col_names=TRUE, cols(.default=col_character()))
#adding the key
genes_func <- left_join(namekey, genes_func, by="geneid") %>%
  distinct()
#merging three coloumns from data set "samples" - in other words reducing the samples information to be a guide with sample and characteristics
united <- unite(samples, "tr_ti_med", c("treatment", "time", "medium"))
#then ordering it according to sample names
united <- united[order(united$sample),]
```

```{r}
#How does gene expression of phage and bacterial genes look in phage treatments across time
myorder <- c("C1Ft0", "C2Ft0", "C3Ft0", "C1Ft1", "C2Ft1", "C3Ft1", "C1Ft2", "C2Ft2", "C3Ft2", "C1Ft3", "C2Ft3", "C3Ft3", "C1Ft4", "C2Ft4", "C3Ft4", "C1Ft5", "C2Ft5", "C3Ft5", "P1Ft0", "P2Ft0", "P3Ft0", "P1Ft1", "P2Ft1", "P3Ft1", "P1Ft2", "P2Ft2", "P3Ft2", "P1Ft3", "P2Ft3", "P3Ft3", "P1Ft4", "P2Ft4", "P3Ft4", "P1Ft5", "P2Ft5", "P3Ft5", "C1Lt0", "C2Lt0", "C3Lt0", "C1Lt1", "C2Lt1", "C3Lt1", "C1Lt2", "C2Lt2", "C3Lt2", "C1Lt3", "C2Lt3", "C3Lt3", "C1Lt4", "C2Lt4", "C3Lt4", "C1Lt5", "C2Lt5", "C3Lt5", "P1Lt0", "P2Lt0", "P3Lt0", "P1Lt1", "P2Lt1", "P3Lt1", "P1Lt2", "P2Lt2", "P3Lt2", "P1Lt3", "P2Lt3", "P3Lt3", "P1Lt4", "P2Lt4", "P3Lt4", "P1Lt5", "P2Lt5", "P3Lt5")
map_bargraph <- count %>%
  mutate(
    sample = factor(sample, levels = myorder)
    ) %>%
  select(sample, geneid, count)

map_bargraph$geneid <- gsub("ID=", "", map_bargraph$geneid)

#checking for samples that look strange - e.g. C3Lt3-t5 that have a lot of phage genes when they shouldn't, excluded further down
map_bargraph %>%
  inner_join(genes, by='geneid') %>%
  group_by(organism, sample) %>%
  summarise(count = sum(count)) %>%
  ungroup() %>%
  ggplot(aes(x=sample, y=count, fill=organism)) +
  ylab('Counts') + xlab('Samples') +
  geom_col() +
  coord_flip()

#excluding bacteria and time point 5
map_bargraph[grep("C.*|*t5", map_bargraph$sample, invert=TRUE),] %>%
  inner_join(genes, by='geneid') %>%
  group_by(organism, sample) %>%
  summarise(count = sum(count)) %>%
  ungroup() %>%
  group_by(sample) %>%
  mutate(total=sum(count)) %>%
  ungroup() %>%
  group_by(organism, sample) %>%
  mutate(perc=round(count/total*100, 2)) %>%
  ungroup() %>%
  ggplot(aes(x=sample, y=perc, fill=organism))  +
  ylab('% of counts mapping to phage or bacteria') + xlab(NULL) +
  geom_col() +
  scale_fill_manual(values=c("#000000","#999999"), c("organism"="mapped to"), labels=c("18A"="barba18A")) +
  scale_x_discrete(labels=c("P1Ft0"="HNM 1, t0", "P2Ft0"="HNM 2, t0", "P3Ft0"="HNM 3, t0", "P1Ft1"="HNM 1, t1", "P2Ft1"="HNM 2, t1", "P3Ft1"="HNM 3, t1", "P1Ft2"="HNM 1, t2", "P2Ft2"="HNM 2, t2", "P3Ft2"="HNM 3, t2", "P1Ft3"="HNM 1, t3", "P2Ft3"="HNM 2, t3", "P3Ft3"="HNM 3, t3", "P1Ft4"="HNM 1, t4", "P2Ft4"="HNM 2, t4", "P3Ft4"="HNM 3, t4", "P1Lt0"="LNM 1, t0", "P2Lt0"="LNM 2, t0", "P3Lt0"="LNM 3, t0", "P1Lt1"="LNM 1, t1", "P2Lt1"="LNM 2, t1", "P3Lt1"="LNM 3, t1", "P1Lt2"="LNM 1, t2", "P2Lt2"="LNM 2, t2", "P3Lt2"="LNM 3, t2", "P1Lt3"="LNM 1, t3", "P2Lt3"="LNM 2, t3", "P3Lt3"="LNM 3, t3", "P1Lt4"="LNM 1, t4", "P2Lt4"="LNM 2, t4", "P3Lt4"="LNM 3, t4")) +
  theme_bw() +
  theme(
    text=element_text(size=5, family="Arial"),
    axis.text.x = element_text(angle=90,size=5),
    legend.text = element_text(size=5),
    legend.key.size = unit(.5,"line"),
    legend.margin = margin(0,0,0,0),
    legend.box.margin = margin(0,-2,0,-5)
    )

#ggsave("Figure3.pdf", width=85, height=85, units="mm", device=cairo_pdf)
```

```{r}
#to perform edgeR analysis, I need to create a DGEListobject, an object that can be manipulated as a list in R. A DGEList is created by a matrix of read counts, sample info in a data.frame (samples). Therefore, I need to manipulate the count table into a matrix.
#first into wide format
count_wide <- count %>%
  spread(sample, count, fill = 0)
#into numerical matrix
count_matrix <- as.matrix(count_wide %>% select(-geneid))
#adding rownames, since we removed them in previous step
rownames(count_matrix) <- count_wide$geneid
#making dgelist, grouping by combined treatment, time and medium
dgel_count_raw <- DGEList(count_matrix, group=united$tr_ti_med)
#filtering out low counts
keep <- rowSums(cpm(dgel_count_raw) > 9) >= 3
#checking how many genes were removed
table(keep)
#editing the dgel object to exclude the genes
dgel_count <- dgel_count_raw[keep, , keep.lib.size=FALSE]
#calculate the normalisation factors
dgel_count <- calcNormFactors(dgel_count)
dgel_count$samples
#the normalisations factors - high (above 2 in many cases) for bacterial samples and low (below 0.5 or even 0.1) for phage samples - indicate that the samples are very uneven and need a lot of normalisation. This seem connected to the phage's genes (which only exist in some samples), therefore the data is subset in two - all counts associated with bacterial genes and all counts associated with phage genes. First follows bacterial genes processing, and afterwards phage genes are processed.
```

#############BACTERIAL GENES#######################
```{r, subset to just bacterial genes}
#subsetting, bacterial genes
dgel_bact_all <- dgel_count_raw[grep("B.*",rownames(dgel_count_raw$counts), invert=TRUE), ]
#subsetting bacterial dataset to remove C3Lt3-5 (contaminated by phage)
dgel_bact <- dgel_bact_all[, grep("C3Lt[3-5]", rownames(dgel_bact_all$samples), invert=TRUE)]
```


```{r, bacteria - filtering and plotting}
#filtering out low counts, then checking the output, applying and calculate nomarlistaion factors
keep_b <- rowSums(cpm(dgel_bact) > 9) >= 3
table(keep_b)
dgel_bact <- dgel_bact[keep_b, , keep.lib.size=FALSE]
dgel_bact <- calcNormFactors(dgel_bact)
dgel_bact$samples
#these normalisation factors are all around 1, which indicate much more even normalisation
#MDS plot
plotMDS(dgel_bact)
#difference with low vs high but adding symbols for phage (filled circle) and bact (open circle)
pch = rep(NA, length=length(24))
pch[1:12]=1 #open for bact
pch[13:24]=16 #filled for phage
#difference in HNM vs LNM samples (orange = HNM, blue = LNM)
colour <- c("#D55E00", "#0072B2", "#D55E00", "#0072B2", "#D55E00", "#0072B2", "#D55E00", "#0072B2", "#D55E00", "#0072B2", "#D55E00",  "#0072B2", "#D55E00", "#0072B2", "#D55E00", "#0072B2", "#D55E00", "#0072B2", "#D55E00", "#0072B2")
#excluding time point 5
plotMDS(dgel_bact[,-c(6,12,18,24,30,39,45,51,57,63,69)], col=colour[dgel_bact[,-c(6,12,18,24,30,39,45,51,57,63,69)]$samples$group], pch=pch[dgel_bact[,-c(6,12,18,24,30,39,45,51,57,63,69)]$samples$group])
#to print to pdf - run in one go, but first remove hash at start of each line
#pdf("~/mds_bactPC.pdf", width=10/2.54, height=10/2.54)
#dev.cur()
#plotMDS(dgel_bact[,-c(6,12,18,24,30,39,45,51,57,63,69)], col=colour[dgel_bact[,-c(6,12,18,24,30,39,45,51,57,63,69)]$samples$group], pch=pch[dgel_bact[,-c(6,12,18,24,30,39,45,51,57,63,69)]$samples$group])
#dev.off()
#proceeding with dispersion further down
```

```{r, design matrix bacteria}
treat <- as.factor(united$tr_ti_med)
design <- model.matrix(
  ~0+treat
)
#get prettier names
cnames <- levels(treat)
colnames(design) <- cnames
#design needs to contain all samples of interest
#for bacteria, I've removed C3Lt3 (row 34), C3Lt4 (row 35) and C3Lt5 (row 36)
design_bact <- design[-c(34:36),] 
```

```{r dispersion, bacteria}
dgel_bact <- estimateDisp(dgel_bact, design_bact, robust=TRUE)
plotBCV(dgel_bact)
#The data should be fitted with quasi-likelihood
fit_bact <- glmQLFit(dgel_bact, design_bact, robust=TRUE)
plotQLDisp(fit_bact)
summary(fit_bact$df.prior)
```

```{r, bacteria against bacteria, make contrasts}
#compare control bacteria in each media against each other, for each relevant time comparison
#looking at the bacterial growth curves, they grow similarly until the bacteria in low
#reaches their stationary phase, at the same time point the bacteria in full keeps growing
#looking at the phage data, the "%-of-latent-period" is poor basis for comparison (see further reasoning in main text)
#therefore we will compare more time-relevant points:
#t0 against t0 (both at 1 minute)
#t1 against t1 (12.5 in full and 16.25 in low)
#t3 against t2 (37.5 in full and 32.5 in low)
#t4 against t3 (50 in full and 48.75 in low)
#therefore, t2 from full (25 min) and t4 from low (65) are excluded
#t0, F vs L
CvsC_t0 <- makeContrasts(C_1_F-C_1_L, levels=design_bact)
CCt0 <- glmQLFTest(fit_bact, contrast=CvsC_t0)
topTags(CCt0)
de.CCt0 <- decideTestsDGE(CCt0)
summary(de.CCt0)
#t1, F vs L
CvsC_t1 <- makeContrasts(C_12.5_F-C_16.25_L, levels=design_bact)
CCt1 <- glmQLFTest(fit_bact, contrast=CvsC_t1)
topTags(CCt1)
de.CCt1 <- decideTestsDGE(CCt1)
summary(de.CCt1)
#t3-t2, F vs L
CvsC_t3t2 <- makeContrasts(C_37.5_F-C_32.5_L, levels=design_bact)
CCt3t2 <- glmQLFTest(fit_bact, contrast=CvsC_t3t2)
topTags(CCt3t2)
de.CCt3t2 <- decideTestsDGE(CCt3t2)
summary(de.CCt3t2)
#t4-t3, F vs L
CvsC_t4t3 <- makeContrasts(C_50_F-C_48.75_L, levels=design_bact)
CCt4t3 <- glmQLFTest(fit_bact, contrast=CvsC_t4t3)
topTags(CCt4t3)
de.CCt4t3 <- decideTestsDGE(CCt4t3)
summary(de.CCt4t3)
```

```{r, differentially expressed genes bacteria vs bacteria, to produce a dataframe with all genes and changing expression}
#changes at each time in each medium between controls in each media
#High vs Low
CC0 <- as.data.frame(topTags(CCt0, n=Inf)) %>% 
  select(c("logFC","FDR")) %>%
  dplyr::rename_all(function(x) paste0("CC0_", x)) %>% 
  tibble::rownames_to_column("geneid")
keepC0 <- CC0$CC0_FDR <= 0.05
CC0 <- CC0[keepC0,]
CC1 <- as.data.frame(topTags(CCt1, n=Inf)) %>% 
  select(c("logFC","FDR")) %>%
  dplyr::rename_all(function(x) paste0("CC1_", x)) %>%
  tibble::rownames_to_column("geneid")
keepC1 <- CC1$CC1_FDR <= 0.05
CC1 <- CC1[keepC1,]
CC32 <- as.data.frame(topTags(CCt3t2, n=Inf)) %>%
  select(c("logFC","FDR")) %>%
  dplyr::rename_all(function(x) paste0("CC32_", x)) %>%
  tibble::rownames_to_column("geneid")
keepC32 <- CC32$CC32_FDR <= 0.05
CC32 <- CC32[keepC32,]
CC43 <- as.data.frame(topTags(CCt4t3, n=Inf)) %>%
  select(c("logFC","FDR")) %>%
  dplyr::rename_all(function(x) paste0("CC43_", x)) %>%
  tibble::rownames_to_column("geneid")
keepC43 <- CC43$CC43_FDR <= 0.05
CC43 <- CC43[keepC43,]

all_C_bact <- lapply(ls(pattern="CC[0-4]"), get) %>% reduce(full_join, by="geneid")
all_C_bact$geneid <-gsub("ID=", "", all_C_bact$geneid)

all_C_bact <- inner_join(all_C_bact, genes_func[,(-3)], by="geneid")
all_C_bact <- all_C_bact[,c(1,10,2:9,11,12)]
#write.table(all_C_bact, "control_FvsL.txt", sep="\t")
```

```{r, total logfc of de genes in each cateogry - bacteria vs bacteria}
#edit functional groups in all_C_bact
all_C_bact$category <- gsub("Miscellaneous", "Other", all_C_bact$category)
all_C_bact$category <- gsub("Hypothetical protein", "Other", all_C_bact$category)
all_C_bact["category"][is.na(all_C_bact["category"])] <- "Other"
all_C_bact$category <- gsub("Protein catabolism", "Other", all_C_bact$category)
#long table, only keep geneid, sample names and logfc values
all_C_bact_l <- all_C_bact %>%
  gather(sample, logfc, c(3,5,7,9)) %>%
  select(c("geneid","sample","logfc", "category"))

#get general up or down regulation per category - most up in low compared to high
boxplot_allC <- all_C_bact_l %>%
  group_by(sample, category) %>%
  summarise(up=sum(logfc[logfc>0], na.rm=T), down=sum(logfc[logfc<0], na.rm=T)) %>%
  ungroup()
#excluding the category "Other" since it contains to many un-assigned genes
bp_allC2 <- boxplot_allC[grep("Other", boxplot_allC$category, invert=TRUE),]

bp_allC2 %>%
  gather(sign, logfc, -sample, -category) %>%
  ggplot(aes(x=category, y=logfc, fill=sign)) +
  geom_boxplot() +
  scale_fill_manual(values=c("#999999", "#ffffff")) +
  guides(fill=guide_legend(reverse=TRUE)) +
  ylab("logFC, HNM (logFC>0) compared to LNM (logFC<0), control bacteria") + xlab("") +
  ylim(c(-100,100)) +
  theme_bw() +
  theme(
    axis.text.x = element_text(size=7, angle=90, family="Arial", hjust=0.95),
    axis.title.x = element_text(size=7, family="Arial"),
    axis.text.y = element_text(size=7, family="Arial"),
    axis.title.y = element_text(size=7, family="Arial"),
    legend.text = element_text(size=5, family="Arial"),
    legend.title = element_blank()
  )
#ggsave("Figure5.pdf", device=cairo_pdf, width=175, units="mm")
```

```{r, bacterial genes, make contrasts between phage and control in each treatment}
#compare phage vs no phage in each media, for each time point (this is within each nutrient treatment and therefore all times (t0-t4) are used)
###High
#t0, high
fPvsC_t0 <- makeContrasts(P_1_F-C_1_F, levels=design_bact)
fPCt0 <- glmQLFTest(fit_bact, contrast=fPvsC_t0)
topTags(fPCt0)
de.fPCt0 <- decideTestsDGE(fPCt0)
summary(de.fPCt0)
#t1, high
fPvsC_t1 <- makeContrasts(P_12.5_F-C_12.5_F, levels=design_bact)
fPCt1 <- glmQLFTest(fit_bact, contrast=fPvsC_t1)
topTags(fPCt1)
de.fPCt1 <- decideTestsDGE(fPCt1)
summary(de.fPCt1)
#t2, high
fPvsC_t2 <- makeContrasts(P_25_F-C_25_F, levels=design_bact)
fPCt2 <- glmQLFTest(fit_bact, contrast=fPvsC_t2)
topTags(fPCt2)
de.fPCt2 <- decideTestsDGE(fPCt2)
summary(de.fPCt2)
#t3, high
fPvsC_t3 <- makeContrasts(P_37.5_F-C_37.5_F, levels=design_bact)
fPCt3 <- glmQLFTest(fit_bact, contrast=fPvsC_t3)
topTags(fPCt3)
de.fPCt3 <- decideTestsDGE(fPCt3)
summary(de.fPCt3)
#t4, high
fPvsC_t4 <- makeContrasts(P_50_F-C_50_F, levels=design_bact)
fPCt4 <- glmQLFTest(fit_bact, contrast=fPvsC_t4)
topTags(fPCt4)
de.fPCt4 <- decideTestsDGE(fPCt4)
summary(de.fPCt4)

###Low
#t0, low
lPvsC_t0 <- makeContrasts(P_1_L-C_1_L, levels=design_bact)
lPCt0 <- glmQLFTest(fit_bact, contrast=lPvsC_t0)
topTags(lPCt0)
de.lPCt0 <- decideTestsDGE(lPCt0)
summary(de.lPCt0)
#t1, low
lPvsC_t1 <- makeContrasts(P_16.25_L-C_16.25_L, levels=design_bact)
lPCt1 <- glmQLFTest(fit_bact, contrast=lPvsC_t1)
topTags(lPCt1)
de.lPCt1 <- decideTestsDGE(lPCt1)
summary(de.lPCt1)
#t2, low
lPvsC_t2 <- makeContrasts(P_32.5_L-C_32.5_L, levels=design_bact)
lPCt2 <- glmQLFTest(fit_bact, contrast=lPvsC_t2)
topTags(lPCt2)
de.lPCt2 <- decideTestsDGE(lPCt2)
summary(de.lPCt2)
#t3, low
lPvsC_t3 <- makeContrasts(P_48.75_L-C_48.75_L, levels=design_bact)
lPCt3 <- glmQLFTest(fit_bact, contrast=lPvsC_t3)
topTags(lPCt3)
de.lPCt3 <- decideTestsDGE(lPCt3)
summary(de.lPCt3)
#t4, low
lPvsC_t4 <- makeContrasts(P_65_L-C_65_L, levels=design_bact)
lPCt4 <- glmQLFTest(fit_bact, contrast=lPvsC_t4)
topTags(lPCt4)
de.lPCt4 <- decideTestsDGE(lPCt4)
summary(de.lPCt4)
```

```{r, bacterial genes, to produce a df with all genes and changing expression}
#changes at each time in each medium between phage affected and control bacteria (this is within each nutrient treatment and therefore all times (t0-t4) are used)
#High
fPC0 <- as.data.frame(topTags(fPCt0, n=Inf)) %>% 
  select(c("logFC","FDR")) %>%
  dplyr::rename_all(function(x) paste0("fPC0_", x)) %>% 
  tibble::rownames_to_column("geneid")
keepf0 <- fPC0$fPC0_FDR <= 0.05
fPC0 <- fPC0[keepf0,]
fPC1 <- as.data.frame(topTags(fPCt1, n=Inf)) %>% 
  select(c("logFC","FDR")) %>%
  dplyr::rename_all(function(x) paste0("fPC1_", x)) %>%
  tibble::rownames_to_column("geneid")
keepf1 <- fPC1$fPC1_FDR <= 0.05
fPC1 <- fPC1[keepf1,]
fPC2 <- as.data.frame(topTags(fPCt2, n=Inf)) %>%
  select(c("logFC","FDR")) %>%
  dplyr::rename_all(function(x) paste0("fPC2_", x)) %>%
  tibble::rownames_to_column("geneid")
keepf2 <- fPC2$fPC2_FDR <= 0.05
fPC2 <- fPC2[keepf2,]
fPC3 <- as.data.frame(topTags(fPCt3, n=Inf)) %>%
  select(c("logFC","FDR")) %>%
  dplyr::rename_all(function(x) paste0("fPC3_", x)) %>%
  tibble::rownames_to_column("geneid")
keepf3 <- fPC3$fPC3_FDR <= 0.05
fPC3 <- fPC3[keepf3,]
fPC4 <- as.data.frame(topTags(fPCt4, n=Inf)) %>%
  select(c("logFC","FDR")) %>%
  dplyr::rename_all(function(x) paste0("fPC4_", x)) %>%
  tibble::rownames_to_column("geneid")
keepf4 <- fPC4$fPC4_FDR <= 0.05
fPC4 <- fPC4[keepf4,]

all_f_bact <- lapply(ls(pattern="fPC[0-4]"), get) %>% reduce(full_join, by="geneid")
all_f_bact$geneid <-gsub("ID=", "", all_f_bact$geneid)

#Low
lPC0 <- as.data.frame(topTags(lPCt0, n=Inf)) %>% 
  select(c("logFC","FDR")) %>%
  dplyr::rename_all(function(x) paste0("lPC0_", x)) %>% 
  tibble::rownames_to_column("geneid")
keepl0 <- lPC0$lPC0_FDR <= 0.05
lPC0 <- lPC0[keepl0,]
lPC1 <- as.data.frame(topTags(lPCt1, n=Inf)) %>% 
  select(c("logFC","FDR")) %>%
  dplyr::rename_all(function(x) paste0("lPC1_", x)) %>%
  tibble::rownames_to_column("geneid")
keepl1 <- lPC1$lPC1_FDR <= 0.05
lPC1 <- lPC1[keepl1,]
lPC2 <- as.data.frame(topTags(lPCt2, n=Inf)) %>%
  select(c("logFC","FDR")) %>%
  dplyr::rename_all(function(x) paste0("lPC2_", x)) %>%
  tibble::rownames_to_column("geneid")
keepl2 <- lPC2$lPC2_FDR <= 0.05
lPC2 <- lPC2[keepl2,]
lPC3 <- as.data.frame(topTags(lPCt3, n=Inf)) %>%
  select(c("logFC","FDR")) %>%
  dplyr::rename_all(function(x) paste0("lPC3_", x)) %>%
  tibble::rownames_to_column("geneid")
keepl3 <- lPC3$lPC3_FDR <= 0.05
lPC3 <- lPC3[keepl3,]
lPC4 <- as.data.frame(topTags(lPCt4, n=Inf)) %>%
  select(c("logFC","FDR")) %>%
  dplyr::rename_all(function(x) paste0("lPC4_", x)) %>%
  tibble::rownames_to_column("geneid")
keepl4 <- lPC4$lPC4_FDR <= 0.05
lPC4 <- lPC4[keepl4,]

all_l_bact <- lapply(ls(pattern="lPC[0-4]"), get) %>% reduce(full_join, by="geneid")
all_l_bact$geneid <-gsub("ID=", "", all_l_bact$geneid)

all_bact <- full_join(all_f_bact, all_l_bact, by="geneid") %>%
  inner_join(genes_func[,c(1:2,4:5)], by="geneid")
all_bact_write <- all_bact[,c(1,22,2:21,23,24)]
#write.table(all_bact_write, file="all_de_phagevsbact_genes.txt", sep="\t")
```

```{r, make contrasts between the differently treated bacterial genes that are de, compared to control}
#compare high "phage vs no phage" vs low, for each time-relevant point:
#t0 against t0 (both at 1 minute)
#t1 against t1 (12.5 in full and 16.25 in low)
#t3 against t2 (37.5 in full and 32.5 in low)
#t4 against t3 (50 in full and 48.75 in low)
#t0, high vs low
PvsC_t0 <- makeContrasts((P_1_F-C_1_F)-(P_1_L-C_1_L), levels=design_bact)
PCt0 <- glmQLFTest(fit_bact, contrast=PvsC_t0)
topTags(PCt0)
de.PCt0 <- decideTestsDGE(PCt0)
summary(de.PCt0)
PC0 <- as.data.frame(topTags(PCt0, n=Inf)) %>% 
  select(c("logFC","FDR")) %>%
  dplyr::rename_all(function(x) paste0("PC0_", x)) %>% 
  tibble::rownames_to_column("geneid")
keepPC0 <- PC0$PC0_FDR <= 0.05
PC0 <- PC0[keepPC0,]
#t1, high vs low
PvsC_t1 <- makeContrasts((P_12.5_F-C_12.5_F)-(P_16.25_L-C_16.25_L), levels=design_bact)
PCt1 <- glmQLFTest(fit_bact, contrast=PvsC_t1)
topTags(PCt1)
de.PCt1 <- decideTestsDGE(PCt1)
summary(de.PCt1)
PC1 <- as.data.frame(topTags(PCt1, n=Inf)) %>% 
  select(c("logFC","FDR")) %>%
  dplyr::rename_all(function(x) paste0("PC1_", x)) %>% 
  tibble::rownames_to_column("geneid")
keepPC1 <- PC1$PC1_FDR <= 0.05
PC1 <- PC1[keepPC1,]
#t3-t2, high vs low
PvsC_t3t2 <- makeContrasts((P_37.5_F-C_37.5_F)-(P_32.5_L-C_32.5_L), levels=design_bact)
PCt3t2 <- glmQLFTest(fit_bact, contrast=PvsC_t3t2)
topTags(PCt3t2)
de.PCt3t2 <- decideTestsDGE(PCt3t2)
summary(de.PCt3t2)
PC32 <- as.data.frame(topTags(PCt3t2, n=Inf)) %>% 
  select(c("logFC","FDR")) %>%
  dplyr::rename_all(function(x) paste0("PC32_", x)) %>% 
  tibble::rownames_to_column("geneid")
keepPC32 <- PC32$PC32_FDR <= 0.05
PC32 <- PC32[keepPC32,]
#t4-t3, high vs low
PvsC_t4t3 <- makeContrasts((P_50_F-C_50_F)-(P_48.75_L-C_48.75_L), levels=design_bact)
PCt4t3 <- glmQLFTest(fit_bact, contrast=PvsC_t4t3)
topTags(PCt4t3)
de.PCt4t3 <- decideTestsDGE(PCt4t3)
summary(de.PCt4t3)
PC43 <- as.data.frame(topTags(PCt4t3, n=Inf)) %>% 
  select(c("logFC","FDR")) %>%
  dplyr::rename_all(function(x) paste0("PC43_", x)) %>% 
  tibble::rownames_to_column("geneid")
keepPC43 <- PC43$PC43_FDR <= 0.05
PC43 <- PC43[keepPC43,]
#to get a table with all des when comparing media
all_PC <- lapply(ls(pattern="^PC[0-4]"), get) %>% reduce(full_join, by="geneid")
all_PC$geneid <- sub("ID=", "", all_PC$geneid)
all_PC_func <- inner_join(genes_func[,c(1:2,4:5)], all_PC, by="geneid")
#write.table(all_PC_func, file="all_PC_genes.txt", sep="\t")
```

```{r bacterial genes heatmap, de genes}
#edit functional groups in all_bact
all_bact$category <- gsub("Miscellaneous", "ZOther", all_bact$category)
all_bact$category <- gsub("Hypothetical protein", "ZOther", all_bact$category)
all_bact["category"][is.na(all_bact["category"])] <- "ZOther"
all_bact$category <- gsub("Protein catabolism", "ZOther", all_bact$category)
all_bact$category <- gsub("Dormancy and Sporulation", "Cell Division and Cell Cycle", all_bact$category)
all_bact$category <- gsub("Transcriptional regulation", "RNA Metabolism", all_bact$category)
all_bact$category <- gsub("Phages, Prophages, Transposable elements, Plasmids", "ZOther", all_bact$category)
all_bact$category <- gsub("Metabolism of Aromatic Compounds", "ZOther", all_bact$category)
all_bact$category <- gsub("Iron acquisition and metabolism", "Nutrient Metabolism", all_bact$category)
all_bact$category <- gsub("Nitrogen Metabolism", "Nutrient Metabolism", all_bact$category)
all_bact$category <- gsub("Phosphorus Metabolism", "Nutrient Metabolism", all_bact$category)
all_bact$category <- gsub("Potassium metabolism", "Nutrient Metabolism", all_bact$category)
all_bact$category <- gsub("Sulfur Metabolism", "Nutrient Metabolism", all_bact$category)

#long table, only keep geneid, sample names and logfc values
all_bact_l <- all_bact %>%
  gather(sample, logfc, c(2,4,6,8,10,12,14,16,18,20)) %>%
  select(c("geneid","sample","logfc", "category"))

#change order of genes to make nicer plot
all_bact_l$geneid <- factor(all_bact_l$geneid, levels=unique(all_bact_l$geneid[order(all_bact_l$category)]))

#to manipulate the names in the facet wrap further down
ed_name <- list(
  "DNA Metabolism"="DNA Metabolism",
  "Cell Division and Cell Cycle"="Cell Division and Cell Cycle",
  "Cell Wall and Capsule"="Cell Wall and Capsule",
  "Membrane Transport"="Membrane Transport",
  "RNA Metabolism"="RNA Metabolism",
  "Fatty Acids, Lipids, and Isoprenoids"="Fatty Acids, Lipids, and Isoprenoids",
  "Amino Acids and Derivatives"="Amino Acids and Derivatives",
  "Regulation and Cell signaling"="Regulation and Cell signaling",
  "Protein Metabolism"="Protein Metabolism",
  "Motility and Chemotaxis"="Motility and Chemotaxis",
  "Stress Response"="Stress Response",
  "Nutrient Metabolism"="Nutrient Metabolism",
  "Carbohydrates"="Carbohydrates",
  "Cofactors, Vitamins, Prosthetic Groups, Pigments"="Cofactors, Vitamins, Prosthetic Groups, Pigments",
  "Virulence, Disease and Defense"="Virulence, Disease and Defense",
  "Respiration"="Respiration",
  "Nucleosides and Nucleotides"="Nucleosides and Nucleotides",   
  "ZOther"="Other"
)

cat.labs <- c("DNA Metabolism","Cell Division and Cell Cycle","Cell Wall and Capsule","Membrane Transport","RNA Metabolism","Fatty Acids, Lipids, and\nIsoprenoids","Amino Acids and Derivatives","Regulation and Cell signaling","Protein Metabolism","Motility and Chemotaxis","Stress Response","Nutrient Metabolism","Carbohydrates","Cofactors, Vitamins,\nProsthetic Groups, Pigments","Virulence, Disease and\nDefense","Respiration","Nucleosides and Nucleotides","Other")
names(cat.labs) <- c("DNA Metabolism","Cell Division and Cell Cycle","Cell Wall and Capsule","Membrane Transport","RNA Metabolism","Fatty Acids, Lipids, and Isoprenoids","Amino Acids and Derivatives","Regulation and Cell signaling","Protein Metabolism","Motility and Chemotaxis","Stress Response","Nutrient Metabolism","Carbohydrates","Cofactors, Vitamins, Prosthetic Groups, Pigments","Virulence, Disease and Defense","Respiration","Nucleosides and Nucleotides","ZOther")

ed_labeller <- function(variable,value){
  return(ed_name[value])
}

no_genes_in_cat <- all_bact_l[!is.na(all_bact_l$logfc),] %>% select(-c("sample","logfc")) %>% group_by(category) %>% unique() %>% summarise(nogenes=n()) %>% ungroup()
                             
#without time 5
all_bact_l[grep("*C5_*", all_bact_l$sample, invert=TRUE),] %>%
  ggplot(aes(x = sample, y = geneid)) +
  geom_tile(aes(fill=logfc)) +
  facet_grid(category~., scales="free", labeller=labeller(category=cat.labs)) +
  scale_fill_gradient2(low='#00008B', high='#800000', mid='#E6E6FA', midpoint=0, na.value='#ffffff', name="logFC") +
  xlab(NULL) + ylab('Genes') +
  guides(fill=guide_colourbar(barheight=0.5)) +
  scale_x_discrete(labels=c("fPC0_logFC"="HNM, P vs C, 1 min", "fPC1_logFC"="HNM, P vs C, 12.5 min", "fPC2_logFC"="HNM, P vs C, 25 min", "fPC3_logFC"="HNM, P vs C, 37.5 min", "fPC4_logFC"="HNM, P vs C, 50 min", "lPC0_logFC"="LNM, P vs C, 1 min", "lPC1_logFC"="LNM, P vs C, 16.25 min", "lPC2_logFC"="LNM, P vs C, 32.5 min", "lPC3_logFC"="LNM, P vs C, 48.75 min", "lPC4_logFC"="LNM, P vs C, 65 min")) +
  theme(
    text=element_text(size=7, family="ArialMT"),
    axis.text.x = element_text(angle=90),
    axis.ticks.y = element_blank(),
    axis.text.y = element_blank(),
    strip.text.y = element_text(size=5, angle=0),
    legend.position = "bottom",
    legend.margin = margin(c(0,0,0,0))
  )
    
#ggsave("Figure6.pdf", width=85, units="mm", device=cairo_pdf)
```

```{r, general up or down expression of bacterial genes}
#get general up or down regulation over times, when comparing phage and control in each treatment per time
all_bact_l[grep("*C5_*", all_bact_l$sample, invert=TRUE),] %>%
  group_by(sample) %>%
  summarise(up=sum(logfc[logfc>0], na.rm=T), down=sum(logfc[logfc<0], na.rm=T)) %>%
  ungroup() %>%
  gather(sign, logfc, -sample) %>%
  ggplot(aes(x=sample, y=logfc, fill=sign)) +
  geom_bar(stat="identity", position="identity") +
  scale_fill_manual(values=c("#000000", "#999999")) +
  guides(fill=guide_legend(reverse=TRUE)) +
  xlab(NULL) + ylab("logFC") +
  scale_x_discrete(labels=c("fPC0_logFC"="HNM, P vs C, 1 min", "fPC1_logFC"="HNM, P vs C, 12.5 min", "fPC2_logFC"="HNM, P vs C, 25 min", "fPC3_logFC"="HNM, P vs C, 37.5 min", "fPC4_logFC"="HNM, P vs C, 50 min", "lPC0_logFC"="LNM, P vs C, 1 min", "lPC1_logFC"="LNM, P vs C, 16.25 min", "lPC2_logFC"="LNM, P vs C, 32.5 min", "lPC3_logFC"="LNM, P vs C, 48.75 min", "lPC4_logFC"="LNM, P vs C, 65 min")) +
  theme_bw() +
  theme(
    legend.title = element_blank(),
    legend.text = element_text(size=7, family="Arial"),
    axis.text.x = element_text(size=7, angle=90, family="Arial"),
    axis.title.x = element_text(size=7, family="Arial"),
    axis.text.y = element_text(size=7, family="Arial"),
    axis.title.y = element_text(size=7, family="Arial")
  )
#ggsave("SupplementaryFigure5.pdf", width=75, height=100, unit="mm", device=cairo_pdf)
```

##########PHAGE GENES BELOW#########
```{r adding data needed to proceed with the analysis, phages}
###N.B. will overwrite some of the files created for the bacterial genes analyses
#reading the cleaned, mapped and "counted" data into R
count <- read_tsv("counts.tsv", col_types = cols(.default = col_character(), count = col_double()))
#parsing the count table to produce metadata for the samples in count
samples <- count %>% distinct(sample) %>%
  mutate(
    treatment = sub('^(.).*', '\\1', sample),
    time = sub('.*t([0-9]+)$', '\\1', sample),
    medium = sub('.*[0-9]+([LF])t.*', '\\1', sample),
    time = case_when(
      medium == 'L' & time == '0' ~ 1,
      medium == 'L' & time == '1' ~ 16.25,
      medium == 'L' & time == '2' ~ 32.5,
      medium == 'L' & time == '3' ~ 48.75,
      medium == 'L' & time == '4' ~ 65,
      medium == 'L' & time == '5' ~ 113.75,
      medium == 'F' & time == '0' ~ 1,
      medium == 'F' & time == '1' ~ 12.5,
      medium == 'F' & time == '2' ~ 25,
      medium == 'F' & time == '3' ~ 37.5,
      medium == 'F' & time == '4' ~ 50,
      medium == 'F' & time == '5' ~ 87.5,
      TRUE                        ~ -1
     )
  )
#reading in annotations for the phage
genes <- read_tsv(
  '../data/18A.gff', col_names = c("contig", "first_type", "second_type", "start", "stop", "dot", "strand", "number", "info"), cols(.default = col_character(), start = col_double(), stop = col_double())) %>% 
  mutate(
    organism = '18A',
    geneid = sub('.*Parent=(Bar.*).t01;Name.*', '\\1', info),
    func = sub('.*product=(.*);.*;.*', '\\1', info)
    ) %>%
  select(c("geneid", "func")
  )
#merging three coloumns from data set "samples" - in other words reducing the samples information to be a guide with sample and characteristics
united <- unite(samples, "tr_ti_med", c("treatment", "time", "medium"))
#then ordering it according to sample names
united <- united[order(united$sample),]
```

```{r}
#to perform edgeR analysis, I need to create a DGEListobject, an object that can be manipulated as a list in R. A DGEList is created by a matrix of read counts, sample info in a data.frame (samples). Therefore, I need to manipulate the count table into a matrix.
#first into wide format
count_wide <- count %>%
  spread(sample, count, fill = 0)
#into numerical matrix
count_matrix <- as.matrix(count_wide %>% select(-geneid))
#adding rownames, since we removed them in previous step
rownames(count_matrix) <- count_wide$geneid
#making dgelist, grouping by combined treatment, time and medium
dgel_phage_all <- DGEList(count_matrix[1:136,37:72], group=united$tr_ti_med[37:72])
```

```{r}
#getting rid of the 0's, since they do not really represent phage genes
dgel_phage <- dgel_phage_all[, grep("P[1-3][FL]t0", rownames(dgel_phage_all$samples), invert=TRUE)]
```

```{r, phage}
#filtering out low counts, then checking the output, applying and calculate normalisation factors
keep_p <- rowSums(cpm(dgel_phage) > 9) >= 3
table(keep_p)
dgel_phage <- dgel_phage[keep_p, , keep.lib.size=FALSE]
dgel_phage <- calcNormFactors(dgel_phage)
dgel_phage$samples
#There is still quite a bit of variation within these samples with normalisation factors below 0.5 and above 1.8, but in general more even.
```

```{r, design matrix}
#for phage, all bacteria groups (1:36) needs to be removed both row and column
ptreat <- as.factor(united$tr_ti_med[37:72])

design2 <- model.matrix(
  ~0+ptreat
)
#prettier names
cnames <- levels(ptreat)
colnames(design2) <- cnames
#removing time point 0 (1 minute) from the design since their lack of phage gene expression will bias the downstream analyses
design_phage <- design2[-c(1,13,25,7,19,31),3:12]
```

```{r dispersion, phage}
dgel_phage <- estimateDisp(dgel_phage, design_phage, robust=TRUE)
plotBCV(dgel_phage)
#The data should be fitted with quasi-likelihood
fit_phage <- glmQLFit(dgel_phage, design_phage, robust=TRUE)
plotQLDisp(fit_phage)
summary(fit_phage$df.prior)
```

```{r, creating an object with just geneids to be used for several things}
#creating a new table with just gene names
geneids <- tibble::rownames_to_column(as.data.frame(dgel_phage$counts), "geneid") %>%
  inner_join(genes, geneids, by="geneid") %>%
  select(c("geneid", "func")) %>%
  unite(genefunc, c("geneid", "func"))
geneids$genefunc <- gsub("Barba18A_", "", geneids$genefunc)
#as guide in some cases
geneids2  <- tibble::rownames_to_column(as.data.frame(dgel_phage$counts), "geneid") %>%
  select("geneid")
```

```{r, phage, make contrast and table with de - first between %latent-period}
#compare media against each other, for each sampling timepoint
#t1
medFvsL_t1 <- makeContrasts(P_12.5_F-P_16.25_L, levels=design_phage)
mPFLt1 <- glmQLFTest(fit_phage, contrast=medFvsL_t1)
topTags(mPFLt1)
de.mPFLt1 <- decideTestsDGE(mPFLt1)
summary(de.mPFLt1)
#t2 
medFvsL_t2 <- makeContrasts(P_25_F-P_32.5_L, levels=design_phage)
mPFLt2 <- glmQLFTest(fit_phage, contrast=medFvsL_t2)
topTags(mPFLt2)
de.mPFLt2 <- decideTestsDGE(mPFLt2)
summary(de.mPFLt2)
#t3
medFvsL_t3 <- makeContrasts(P_37.5_F-P_48.75_L, levels=design_phage)
mPFLt3 <- glmQLFTest(fit_phage, contrast=medFvsL_t3)
topTags(mPFLt3)
de.mPFLt3 <- decideTestsDGE(mPFLt3)
summary(de.mPFLt3)
#t4
medFvsL_t4 <- makeContrasts(P_50_F-P_65_L, levels=design_phage)
mPFLt4 <- glmQLFTest(fit_phage, contrast=medFvsL_t4)
topTags(mPFLt4)
de.mPFLt4 <- decideTestsDGE(mPFLt4)
summary(de.mPFLt4)

#between low and high (time 1, 2, 3 and 4 (12/16,25/32,37/48,50/65))
not_analyse_PFLt1 <- as.data.frame(topTags(mPFLt1, n=Inf)) %>% 
  select(c("logFC","FDR")) %>%
  dplyr::rename_all(function(x) paste0("mPFLt1_", x)) %>% 
  tibble::rownames_to_column("geneid")
not_analyse_keepm1 <- not_analyse_PFLt1$mPFLt1_FDR <= 0.05
not_analyse_PFLt1 <- not_analyse_PFLt1[not_analyse_keepm1,]
not_analyse_PFLt2 <- as.data.frame(topTags(mPFLt2, n=Inf)) %>% 
  select(c("logFC","FDR")) %>%
  dplyr::rename_all(function(x) paste0("mPFLt2_", x)) %>% 
  tibble::rownames_to_column("geneid")
not_analyse_keepm2 <- not_analyse_PFLt2$mPFLt2_FDR <= 0.05
not_analyse_PFLt2 <- not_analyse_PFLt2[not_analyse_keepm2,]
not_analyse_PFLt3 <- as.data.frame(topTags(mPFLt3, n=Inf)) %>% 
  select(c("logFC","FDR")) %>%
  dplyr::rename_all(function(x) paste0("mPFLt3_", x)) %>% 
  tibble::rownames_to_column("geneid")
not_analyse_keepm3 <- not_analyse_PFLt3$mPFLt3_FDR <= 0.05
not_analyse_PFLt3 <- not_analyse_PFLt3[not_analyse_keepm3,]
not_analyse_PFLt4 <- as.data.frame(topTags(mPFLt4, n=Inf)) %>% 
  select(c("logFC","FDR")) %>%
  dplyr::rename_all(function(x) paste0("mPFLt4_", x)) %>% 
  tibble::rownames_to_column("geneid")
not_analyse_keepm4 <- not_analyse_PFLt4$mPFLt4_FDR <= 0.05
not_analyse_PFLt4 <- not_analyse_PFLt4[not_analyse_keepm4,]
#combining high vs low
not_analyse_all_phage <- lapply(ls(pattern="not_analyse_PFLt[1-4]"), get) %>% reduce(full_join, by="geneid")
not_analyse_all_phage2 <- cbind(geneids, geneids2) %>% 
  full_join(not_analyse_all_phage) %>%
  select(-geneid)

#write_tsv(not_analyse_all_phage2, "SuppTable3_phageDE_latency.tsv")

###NOTE! Time 5 was dropped from hereon since most bacteria had lysed by that time point and the infection was no longer synchronised, rendering the data not as interesting from a biological perspective

###NOTE 2! Since actual times make more sense than "%-of-latency-period", we will continue with comparing more time-relevant points:
#t0 against t0 (both at 1 minute)
#t1 against t1 (12.5 in full and 16.25 in low)
#t3 against t2 (37.5 in full and 32.5 in low)
#t4 against t3 (50 in full and 48.75 in low)
#therefore, t2 from full (25 min) and t4 from low (65) are excluded
```

```{r, phage, make contrast (getting genes and making table is in next chunk) - then between relevant times}
#compare media against each other, for each relevant time comparison (time 1 vs 1 (12.5/16.25), t3 vs t2 (37.5/32.5), t4 vs t3 (50/48.75))
#t1
medFvsL_t1 <- makeContrasts(P_12.5_F-P_16.25_L, levels=design_phage)
mPFLt1 <- glmQLFTest(fit_phage, contrast=medFvsL_t1)
topTags(mPFLt1)
de.mPFLt1 <- decideTestsDGE(mPFLt1)
summary(de.mPFLt1)

#Ft3vsLt2
medspecFvsL_32 <- makeContrasts(P_37.5_F-P_32.5_L, levels=design_phage)
msPFLt32 <- glmQLFTest(fit_phage, contrast=medspecFvsL_32)
topTags(msPFLt32)
de.msPFLt32 <- decideTestsDGE(msPFLt32)
summary(de.msPFLt32)

#Ft4vsLt3
medspecFvsL_43 <- makeContrasts(P_50_F-P_48.75_L, levels=design_phage)
msPFLt43 <- glmQLFTest(fit_phage, contrast=medspecFvsL_43)
topTags(msPFLt43)
de.msPFLt43 <- decideTestsDGE(msPFLt43)
summary(de.msPFLt43)

###NOTE! Time 5 was dropped from hereon since most bacteria had lysed by that time point and the infection was no longer synchronised, rendering the data not as interesting from a biological perspective

###NOTE 2! Since actual times make more sense than "%-of-latency-period", we will continue with comparing more time-relevant points:
#t0 against t0 (both at 1 minute)
#t1 against t1 (12.5 in full and 16.25 in low)
#t3 against t2 (37.5 in full and 32.5 in low)
#t4 against t3 (50 in full and 48.75 in low)
#therefore, t2 from full (25 min) and t4 from low (65) are excluded
```

```{r, phage de genes to produce a df with all de genes and changing expression}
#between low and high (time 1 vs 1 (12.5/16.25), t3 vs t2 (37.5/32.5), t4 vs t3 (50/48.75))
tmPFLt1 <- as.data.frame(topTags(mPFLt1, n=Inf)) %>% 
  select(c("logFC","FDR")) %>%
  dplyr::rename_all(function(x) paste0("mPFLt1_", x)) %>% 
  tibble::rownames_to_column("geneid")
keepm1 <- tmPFLt1$mPFLt1_FDR <= 0.05
tmPFLt1 <- tmPFLt1[keepm1,]
tmsPFLt32 <- as.data.frame(topTags(msPFLt32, n=Inf)) %>% 
  select(c("logFC","FDR")) %>%
  dplyr::rename_all(function(x) paste0("msPFLt32_", x)) %>% 
  tibble::rownames_to_column("geneid")
keepms32 <- tmsPFLt32$msPFLt32_FDR <= 0.05
tmsPFLt32 <- tmsPFLt32[keepms32,]
tmsPFLt43 <- as.data.frame(topTags(msPFLt43, n=Inf)) %>% 
  select(c("logFC","FDR")) %>%
  dplyr::rename_all(function(x) paste0("msPFLt43_", x)) %>% 
  tibble::rownames_to_column("geneid")
keepms43 <- tmsPFLt43$msPFLt43_FDR <= 0.05
tmsPFLt43 <- tmsPFLt43[keepms43,]

#combining high vs low
all_phage <- lapply(ls(pattern="tm.*PFLt[1-4]*"), get) %>% reduce(full_join, by="geneid")
all_phage2 <- cbind(geneids, geneids2) %>% 
  full_join(all_phage, by="geneid") %>%
  select(-geneid)

#write_tsv(all_phage2, "SuppTable4_phageDE_times.tsv")
```

```{r, getting numbers to look at}
###averaging with avelogcpm
#time 2 in full and time 4 in low is included here to visualise gene expression progression over time
#high
F_ave_1 <- aveLogCPM(dgel_phage[,grep("P_12.5_F", dgel_phage$samples$group)])
F_ave_2 <- aveLogCPM(dgel_phage[,grep("P_25_F", dgel_phage$samples$group)])
F_ave_3 <- aveLogCPM(dgel_phage[,grep("P_37.5_F", dgel_phage$samples$group)])
F_ave_4 <- aveLogCPM(dgel_phage[,grep("P_50_F", dgel_phage$samples$group)])
#cbind
F_ave_log <- do.call(cbind, lapply(ls(pattern="F_ave_[1-9]"), get))
F_ave_log <- cbind(geneids, F_ave_log)
colnames(F_ave_log) <- c("genefunc", "F_ave_1", "F_ave_2", "F_ave_3", "F_ave_4")
#low
L_ave_1 <- aveLogCPM(dgel_phage[,grep("P_16.25_L", dgel_phage$samples$group)])
L_ave_2 <- aveLogCPM(dgel_phage[,grep("P_32.5_L", dgel_phage$samples$group)])
L_ave_3 <- aveLogCPM(dgel_phage[,grep("P_48.75_L", dgel_phage$samples$group)])
L_ave_4 <- aveLogCPM(dgel_phage[,grep("P_65_L", dgel_phage$samples$group)])
#cbind
L_ave_log <- do.call(cbind, lapply(ls(pattern="L_ave_[1-9]"), get))
L_ave_log <- cbind(geneids, L_ave_log)
colnames(L_ave_log) <- c("genefunc", "L_ave_1", "L_ave_2", "L_ave_3", "L_ave_4")
#combine all
all_ave_log <- inner_join(F_ave_log, L_ave_log, by="genefunc")
```

```{r, phage, manual clustering}
#normalise by setting max as "100%" and then adjust rest thereafter
range100rest <- function(x){(x/max(x))*100}
#making it work on a matrix
#averaging
F_ave_log_100 <- as.data.frame(t(apply((F_ave_log %>% select(-genefunc)), 1, range100rest)))
#check minimum values to assign clusters
minF <- t(apply((F_ave_log_100), 1, min)) %>% t()
#add gene names
F_ave_log_100 <- cbind(geneids, F_ave_log_100)
#averaging
L_ave_log_100 <- as.data.frame(t(apply((L_ave_log %>% select(-genefunc)), 1, range100rest)))
#check minimum values to assign clusters
minL <- t(apply((L_ave_log_100), 1, min)) %>% t()
#add gene names
L_ave_log_100 <- cbind(geneids, L_ave_log_100)
#combine High and Low 100% data
all_ave_log_100 <- inner_join(F_ave_log_100, L_ave_log_100, by="genefunc")
```

```{r, saving a table with averagelogcpm and clustered at 100%}
all_ave_log_and_100 <- left_join(all_ave_log, all_ave_log_100, by="genefunc", suffix=c(".average_log_cpm", ".normalised_to_100%"))
#write_tsv(all_ave_log_and_100, "SuppTable2_phage_gene_expression.tsv")
```

```{r, phage, line graphs by manual clustering - all, no t0}
#adding when
F_ave_log_100["when"] <- NA
L_ave_log_100["when"] <- NA
#2 clusters - 1:92+108, 93:136-108
F_ave_log_100$when[c(1:92,108)] <- "stab"
F_ave_log_100$when[c(93:107,109:136)] <- "var"
#low - 1:92+108, 93:136-108
L_ave_log_100$when[c(1:92,108)] <- "stab"
L_ave_log_100$when[c(93:107,109:136)] <- "var"
#then fixing for linegraph
F_ave_log_100_l <- F_ave_log_100 %>% gather(sample, of_max, 2:5)
L_ave_log_100_l <- L_ave_log_100 %>% gather(sample, of_max, 2:5)
#producing linegraph - high time-points, 2 clusters
A <- F_ave_log_100_l %>%
  ggplot(aes(x=sample, y=of_max, colour=when)) +
  geom_line(aes(group=genefunc), size = 0.5, alpha = 0.3) +
  scale_colour_manual(values=c("stab"="#E69F00","var"="#009E73"), labels=c("Early", "Late"), name="Cluster") +
  xlab('') + ylab('% of max gene expression') +
  scale_x_discrete(labels=c("F_ave_1"="HNM, 12.5 min", "F_ave_2"="HNM, 25 min", "F_ave_3"="HNM, 37.5 min", "F_ave_4"="HNM, 50 min")) +
  theme_bw() +
  theme(text=element_text(size=7, family="ArialMT"))
```

```{r, plot low linegraph}
#producing linegraph - low time-points, 2 clusters - excluding time point 5
B <- L_ave_log_100_l %>%
  ggplot(aes(x=sample, y=of_max, colour=when)) +
  geom_line(aes(group=genefunc), size = 0.5, alpha = 0.3) +
  scale_colour_manual(values=c("stab"="#E69F00","var"="#009E73"), labels=c("Early", "Late"), name="Cluster") +
  xlab('') + ylab('% of max gene expression') +
  scale_x_discrete(labels=c("L_ave_1"="LNM, 16.25 min", "L_ave_2"="LNM, 32.5 min", "L_ave_3"="LNM, 48.75 min", "L_ave_4"="LNM, 65 min")) +
  theme_bw() +
  theme(text=element_text(size=7, family="ArialMT"))
```

```{r, putting A and B together}
fig <- ggarrange(A,B, ncol=2, labels=c("a", "b"), font.label=list(family="ArialMT", size=9), common.legend = TRUE, legend="none")

annotate_figure(fig,
                bottom=text_grob("Gene number and function", size=7, family="ArialMT"))

#ggsave("Figure4.pdf", width=175, height=85, units="mm", device=cairo_pdf)
```

```{r, text data for the "table2use_uniq.txt"-file, eval=FALSE, include=FALSE}
###assigned RAST subcategory and the associated accession number for that gene, from ENA
#Amino Acids and Derivatives	VHO01991.1
#Amino Acids and Derivatives	VHO06687.1
#Amino Acids and Derivatives	VHO06691.1
#Amino Acids and Derivatives	VHO06701.1
#Amino Acids and Derivatives	VHO04455.1
#Amino Acids and Derivatives	VHO04456.1
#Amino Acids and Derivatives	VHO04483.1
#Amino Acids and Derivatives	VHO04484.1
#Amino Acids and Derivatives	VHO04621.1
#Amino Acids and Derivatives	VHO04646.1
#Amino Acids and Derivatives	VHO04659.1
#Amino Acids and Derivatives	VHO05665.1
#Amino Acids and Derivatives	VHO05672.1
#Amino Acids and Derivatives	VHO05673.1
#Amino Acids and Derivatives	VHO05674.1
#Amino Acids and Derivatives	VHO06175.1
#Amino Acids and Derivatives	VHO06176.1
#Amino Acids and Derivatives	VHO06177.1
#Amino Acids and Derivatives	VHO06178.1
#Amino Acids and Derivatives	VHO04111.1
#Amino Acids and Derivatives	VHO04119.1
#Amino Acids and Derivatives	VHO04121.1
#Amino Acids and Derivatives	VHO04209.1
#Amino Acids and Derivatives	VHO03801.1
#Amino Acids and Derivatives	VHO03825.1
#Amino Acids and Derivatives	VHO03856.1
#Amino Acids and Derivatives	VHO04084.1
#Amino Acids and Derivatives	VHO04090.1
#Amino Acids and Derivatives	VHO05093.1
#Amino Acids and Derivatives	VHO05094.1
#Amino Acids and Derivatives	VHO05097.1
#Amino Acids and Derivatives	VHO03021.1
#Amino Acids and Derivatives	VHO03057.1
#Amino Acids and Derivatives	VHO03108.1
#Amino Acids and Derivatives	VHO03116.1
#Amino Acids and Derivatives	VHO03117.1
#Amino Acids and Derivatives	VHO03119.1
#Amino Acids and Derivatives	VHO05381.1
#Amino Acids and Derivatives	VHO05382.1
#Amino Acids and Derivatives	VHO05394.1
#Amino Acids and Derivatives	VHO05395.1
#Amino Acids and Derivatives	VHO05396.1
#Amino Acids and Derivatives	VHO05397.1
#Amino Acids and Derivatives	VHO05398.1
#Amino Acids and Derivatives	VHO05399.1
#Amino Acids and Derivatives	VHO05400.1
#Amino Acids and Derivatives	VHO05401.1
#Amino Acids and Derivatives	VHO02368.1
#Amino Acids and Derivatives	VHO05115.1
#Amino Acids and Derivatives	VHO05116.1
#Amino Acids and Derivatives	VHO06389.1
#Amino Acids and Derivatives	VHO06391.1
#Amino Acids and Derivatives	VHO06400.1
#Amino Acids and Derivatives	VHO06401.1
#Amino Acids and Derivatives	VHO06418.1
#Amino Acids and Derivatives	VHO02285.1
#Amino Acids and Derivatives	VHO02295.1
#Amino Acids and Derivatives	VHO01879.1
#Amino Acids and Derivatives	VHO04349.1
#Amino Acids and Derivatives	VHO04351.1
#Amino Acids and Derivatives	VHO04543.1
#Amino Acids and Derivatives	VHO05131.1
#Amino Acids and Derivatives	VHO00813.1
#Amino Acids and Derivatives	VHO04801.1
#Amino Acids and Derivatives	VHO03956.1
#Amino Acids and Derivatives	VHO03958.1
#Amino Acids and Derivatives	VHO03961.1
#Amino Acids and Derivatives	VHO03962.1
#Amino Acids and Derivatives	VHO05142.1
#Amino Acids and Derivatives	VHO02161.1
#Amino Acids and Derivatives	VHO05784.1
#Amino Acids and Derivatives	VHO05785.1
#Amino Acids and Derivatives	VHO05792.1
#Amino Acids and Derivatives	VHO05793.1
#Amino Acids and Derivatives	VHO05798.1
#Amino Acids and Derivatives	VHO05800.1
#Amino Acids and Derivatives	VHO01837.1
#Amino Acids and Derivatives	VHO06278.1
#Amino Acids and Derivatives	VHO06308.1
#Amino Acids and Derivatives	VHN99771.1
#Amino Acids and Derivatives	VHO02475.1
#Amino Acids and Derivatives	VHO02476.1
#Amino Acids and Derivatives	VHO02478.1
#Amino Acids and Derivatives	VHO02479.1
#Amino Acids and Derivatives	VHO02494.1
#Amino Acids and Derivatives	VHO02509.1
#Amino Acids and Derivatives	VHO02544.1
#Amino Acids and Derivatives	VHO02559.1
#Amino Acids and Derivatives	VHO02596.1
#Amino Acids and Derivatives	VHO04838.1
#Amino Acids and Derivatives	VHO04839.1
#Amino Acids and Derivatives	VHO05992.1
#Amino Acids and Derivatives	VHO05993.1
#Amino Acids and Derivatives	VHO04843.1
#Amino Acids and Derivatives	VHO04872.1
#Amino Acids and Derivatives	VHO04890.1
#Amino Acids and Derivatives	VHO06102.1
#Amino Acids and Derivatives	VHO04912.1
#Amino Acids and Derivatives	VHO04928.1
#Amino Acids and Derivatives	VHO04949.1
#Amino Acids and Derivatives	VHO04961.1
#Amino Acids and Derivatives	VHO01896.1
#Amino Acids and Derivatives	VHO01116.1
#Amino Acids and Derivatives	VHN99586.1
#Amino Acids and Derivatives	VHO06128.1
#Amino Acids and Derivatives	VHO06129.1
#Amino Acids and Derivatives	VHO01205.1
#Amino Acids and Derivatives	VHO01207.1
#Amino Acids and Derivatives	VHO01386.1
#Amino Acids and Derivatives	VHO05252.1
#Amino Acids and Derivatives	VHO05259.1
#Amino Acids and Derivatives	VHO05302.1
#Amino Acids and Derivatives	VHO05353.1
#Amino Acids and Derivatives	VHO02777.1
#Amino Acids and Derivatives	VHO03216.1
#Amino Acids and Derivatives	VHO03217.1
#Amino Acids and Derivatives	VHO03218.1
#Amino Acids and Derivatives	VHO03222.1
#Amino Acids and Derivatives	VHO03223.1
#Amino Acids and Derivatives	VHO03224.1
#Amino Acids and Derivatives	VHO03225.1
#Amino Acids and Derivatives	VHO03226.1
#Amino Acids and Derivatives	VHO03233.1
#Amino Acids and Derivatives	VHO03234.1
#Amino Acids and Derivatives	VHO03243.1
#Amino Acids and Derivatives	VHO03244.1
#Amino Acids and Derivatives	VHO03245.1
#Amino Acids and Derivatives	VHO03248.1
#Amino Acids and Derivatives	VHO03278.1
#Amino Acids and Derivatives	VHO03295.1
#Amino Acids and Derivatives	VHO03300.1
#Amino Acids and Derivatives	VHO02798.1
#Amino Acids and Derivatives	VHO01918.1
#Amino Acids and Derivatives	VHO01920.1
#Amino Acids and Derivatives	VHO02878.1
#Amino Acids and Derivatives	VHO01924.1
#Amino Acids and Derivatives	VHO05598.1
#Amino Acids and Derivatives	VHO05599.1
#Amino Acids and Derivatives	VHO05600.1
#Amino Acids and Derivatives	VHO06761.1
#Amino Acids and Derivatives	VHO06781.1
#Amino Acids and Derivatives	VHO06794.1
#Amino Acids and Derivatives	VHO06812.1
#Amino Acids and Derivatives	VHO05848.1
#Amino Acids and Derivatives	VHO05463.1
#Amino Acids and Derivatives	VHO05470.1
#Amino Acids and Derivatives	VHO05471.1
#Amino Acids and Derivatives	VHO05519.1
#Amino Acids and Derivatives	VHO05520.1
#Amino Acids and Derivatives	VHO05521.1
#Amino Acids and Derivatives	VHO05522.1
#Amino Acids and Derivatives	VHO05523.1
#Amino Acids and Derivatives	VHO05524.1
#Amino Acids and Derivatives	VHO03667.1
#Amino Acids and Derivatives	VHO03670.1
#Amino Acids and Derivatives	VHO03672.1
#Amino Acids and Derivatives	VHO03674.1
#Amino Acids and Derivatives	VHO03685.1
#Amino Acids and Derivatives	VHO03687.1
#Amino Acids and Derivatives	VHO03689.1
#Amino Acids and Derivatives	VHO03691.1
#Amino Acids and Derivatives	VHO01961.1
#Amino Acids and Derivatives	VHO06466.1
#Amino Acids and Derivatives	VHO06467.1
#Amino Acids and Derivatives	VHO06468.1
#Amino Acids and Derivatives	VHO06469.1
#Amino Acids and Derivatives	VHO06470.1
#Amino Acids and Derivatives	VHO06472.1
#Amino Acids and Derivatives	VHO06475.1
#Amino Acids and Derivatives	VHO06476.1
#Amino Acids and Derivatives	VHO06477.1
#Amino Acids and Derivatives	VHO06478.1
#Amino Acids and Derivatives	VHO06479.1
#Amino Acids and Derivatives	VHO06480.1
#Amino Acids and Derivatives	VHO06502.1
#Amino Acids and Derivatives	VHO06512.1
#Amino Acids and Derivatives	VHO06548.1
#Carbohydrates	VHO04464.1
#Carbohydrates	VHO04466.1
#Carbohydrates	VHO04471.1
#Carbohydrates	VHO04472.1
#Carbohydrates	VHO04477.1
#Carbohydrates	VHO04517.1
#Carbohydrates	VHO01800.1
#Carbohydrates	VHO01820.1
#Carbohydrates	VHO01825.1
#Carbohydrates	VHO06240.1
#Carbohydrates	VHO06244.1
#Carbohydrates	VHO06245.1
#Carbohydrates	VHO06246.1
#Carbohydrates	VHO06247.1
#Carbohydrates	VHO06249.1
#Carbohydrates	VHO06251.1
#Carbohydrates	VHO06253.1
#Carbohydrates	VHO06258.1
#Carbohydrates	VHO03530.1
#Carbohydrates	VHO05666.1
#Carbohydrates	VHO05667.1
#Carbohydrates	VHO04109.1
#Carbohydrates	VHO04117.1
#Carbohydrates	VHO04222.1
#Carbohydrates	VHO04224.1
#Carbohydrates	VHO04230.1
#Carbohydrates	VHO03794.1
#Carbohydrates	VHO05085.1
#Carbohydrates	VHO02891.1
#Carbohydrates	VHO03007.1
#Carbohydrates	VHO03030.1
#Carbohydrates	VHO03037.1
#Carbohydrates	VHO03068.1
#Carbohydrates	VHO02373.1
#Carbohydrates	VHO05118.1
#Carbohydrates	VHO02178.1
#Carbohydrates	VHO05704.1
#Carbohydrates	VHO05808.1
#Carbohydrates	VHO05810.1
#Carbohydrates	VHO05814.1
#Carbohydrates	VHO01864.1
#Carbohydrates	VHO02710.1
#Carbohydrates	VHO06319.1
#Carbohydrates	VHO06320.1
#Carbohydrates	VHO06323.1
#Carbohydrates	VHO06057.1
#Carbohydrates	VHO02519.1
#Carbohydrates	VHO01891.1
#Carbohydrates	VHO05445.1
#Carbohydrates	VHO04951.1
#Carbohydrates	VHO02322.1
#Carbohydrates	VHO02324.1
#Carbohydrates	VHO02114.1
#Carbohydrates	VHO06349.1
#Carbohydrates	VHO06120.1
#Carbohydrates	VHO06121.1
#Carbohydrates	VHO06122.1
#Carbohydrates	VHO06123.1
#Carbohydrates	VHO06124.1
#Carbohydrates	VHO01185.1
#Carbohydrates	VHO01289.1
#Carbohydrates	VHO01295.1
#Carbohydrates	VHO01297.1
#Carbohydrates	VHO01299.1
#Carbohydrates	VHO01301.1
#Carbohydrates	VHO01303.1
#Carbohydrates	VHO01305.1
#Carbohydrates	VHO01339.1
#Carbohydrates	VHO01347.1
#Carbohydrates	VHO01356.1
#Carbohydrates	VHO02753.1
#Carbohydrates	VHO02318.1
#Carbohydrates	VHO05276.1
#Carbohydrates	VHO05277.1
#Carbohydrates	VHO05278.1
#Carbohydrates	VHO05280.1
#Carbohydrates	VHO05282.1
#Carbohydrates	VHO02767.1
#Carbohydrates	VHO05296.1
#Carbohydrates	VHO02771.1
#Carbohydrates	VHO05307.1
#Carbohydrates	VHO05308.1
#Carbohydrates	VHO02773.1
#Carbohydrates	VHO05328.1
#Carbohydrates	VHO05355.1
#Carbohydrates	VHO05367.1
#Carbohydrates	VHO02783.1
#Carbohydrates	VHO03219.1
#Carbohydrates	VHO03239.1
#Carbohydrates	VHO02797.1
#Carbohydrates	VHO03314.1
#Carbohydrates	VHO02814.1
#Carbohydrates	VHO01916.1
#Carbohydrates	VHO02880.1
#Carbohydrates	VHO02882.1
#Carbohydrates	VHO02884.1
#Carbohydrates	VHO02886.1
#Carbohydrates	VHO02888.1
#Carbohydrates	VHO05543.1
#Carbohydrates	VHO05553.1
#Carbohydrates	VHO05554.1
#Carbohydrates	VHO01930.1
#Carbohydrates	VHO05603.1
#Carbohydrates	VHO05604.1
#Carbohydrates	VHO02270.1
#Carbohydrates	VHO06751.1
#Carbohydrates	VHO01941.1
#Carbohydrates	VHO01942.1
#Carbohydrates	VHO06776.1
#Carbohydrates	VHO06777.1
#Carbohydrates	VHO06779.1
#Carbohydrates	VHO05494.1
#Carbohydrates	VHO05495.1
#Carbohydrates	VHO05497.1
#Carbohydrates	VHO01962.1
#Carbohydrates	VHO03713.1
#Carbohydrates	VHO06485.1
#Carbohydrates	VHO06487.1
#Carbohydrates	VHO06506.1
#Carbohydrates	VHO06525.1
#Cell Division and Cell Cycle	VHO01794.1
#Cell Division and Cell Cycle	VHO03547.1
#Cell Division and Cell Cycle	VHO05648.1
#Cell Division and Cell Cycle	VHO05649.1
#Cell Division and Cell Cycle	VHO05650.1
#Cell Division and Cell Cycle	VHO05657.1
#Cell Division and Cell Cycle	VHO02941.1
#Cell Division and Cell Cycle	VHO02943.1
#Cell Division and Cell Cycle	VHO02944.1
#Cell Division and Cell Cycle	VHO02949.1
#Cell Division and Cell Cycle	VHO02953.1
#Cell Division and Cell Cycle	VHO02955.1
#Cell Division and Cell Cycle	VHO02957.1
#Cell Division and Cell Cycle	VHO04371.1
#Cell Division and Cell Cycle	VHO04373.1
#Cell Division and Cell Cycle	VHO00788.1
#Cell Division and Cell Cycle	VHO00791.1
#Cell Division and Cell Cycle	VHO00794.1
#Cell Division and Cell Cycle	VHO00797.1
#Cell Division and Cell Cycle	VHO05931.1
#Cell Division and Cell Cycle	VHO05932.1
#Cell Division and Cell Cycle	VHO04901.1
#Cell Division and Cell Cycle	VHO02104.1
#Cell Division and Cell Cycle	VHO03332.1
#Cell Division and Cell Cycle	VHO01960.1
#Cell Division and Cell Cycle	VHO06590.1
#Cell Wall and Capsule	VHO06624.1
#Cell Wall and Capsule	VHO06625.1
#Cell Wall and Capsule	VHO06626.1
#Cell Wall and Capsule	VHO06631.1
#Cell Wall and Capsule	VHO06632.1
#Cell Wall and Capsule	VHO06634.1
#Cell Wall and Capsule	VHO06639.1
#Cell Wall and Capsule	VHO06643.1
#Cell Wall and Capsule	VHO06674.1
#Cell Wall and Capsule	VHO04498.1
#Cell Wall and Capsule	VHO05652.1
#Cell Wall and Capsule	VHO04144.1
#Cell Wall and Capsule	VHO04150.1
#Cell Wall and Capsule	VHO04152.1
#Cell Wall and Capsule	VHO04154.1
#Cell Wall and Capsule	VHO04156.1
#Cell Wall and Capsule	VHO04161.1
#Cell Wall and Capsule	VHO04167.1
#Cell Wall and Capsule	VHO04170.1
#Cell Wall and Capsule	VHO04172.1
#Cell Wall and Capsule	VHO03823.1
#Cell Wall and Capsule	VHO05086.1
#Cell Wall and Capsule	VHO02930.1
#Cell Wall and Capsule	VHO02945.1
#Cell Wall and Capsule	VHO02946.1
#Cell Wall and Capsule	VHO02947.1
#Cell Wall and Capsule	VHO02948.1
#Cell Wall and Capsule	VHO02950.1
#Cell Wall and Capsule	VHO02951.1
#Cell Wall and Capsule	VHO02952.1
#Cell Wall and Capsule	VHO02993.1
#Cell Wall and Capsule	VHO03050.1
#Cell Wall and Capsule	VHO03051.1
#Cell Wall and Capsule	VHO00735.1
#Cell Wall and Capsule	VHO00757.1
#Cell Wall and Capsule	VHO00779.1
#Cell Wall and Capsule	VHO00782.1
#Cell Wall and Capsule	VHO00785.1
#Cell Wall and Capsule	VHO04787.1
#Cell Wall and Capsule	VHO04813.1
#Cell Wall and Capsule	VHO02172.1
#Cell Wall and Capsule	VHO02173.1
#Cell Wall and Capsule	VHO05940.1
#Cell Wall and Capsule	VHO06294.1
#Cell Wall and Capsule	VHN99751.1
#Cell Wall and Capsule	VHN99773.1
#Cell Wall and Capsule	VHO02492.1
#Cell Wall and Capsule	VHO02526.1
#Cell Wall and Capsule	VHO02568.1
#Cell Wall and Capsule	VHO01261.1
#Cell Wall and Capsule	VHO01263.1
#Cell Wall and Capsule	VHO01267.1
#Cell Wall and Capsule	VHO05298.1
#Cell Wall and Capsule	VHO04820.1
#Cell Wall and Capsule	VHO03227.1
#Cell Wall and Capsule	VHO03313.1
#Cell Wall and Capsule	VHO03330.1
#Cell Wall and Capsule	VHO03331.1
#Cell Wall and Capsule	VHO03333.1
#Cell Wall and Capsule	VHO03338.1
#Cell Wall and Capsule	VHO05536.1
#Cell Wall and Capsule	VHO05544.1
#Cell Wall and Capsule	VHO05564.1
#Cell Wall and Capsule	VHO05575.1
#Cell Wall and Capsule	VHO05608.1
#Cell Wall and Capsule	VHO06800.1
#Cell Wall and Capsule	VHO05491.1
#Cell Wall and Capsule	VHO05503.1
#Cell Wall and Capsule	VHO01959.1
#Cell Wall and Capsule	VHO06509.1
#Cell Wall and Capsule	VHO06510.1
#Cell Wall and Capsule	VHO06513.1
#Cell Wall and Capsule	VHO06518.1
#Cell Wall and Capsule	VHO06522.1
#Cell Wall and Capsule	VHO06546.1
#Cell Wall and Capsule	VHO06553.1
#Cell Wall and Capsule	VHO06554.1
#Cell Wall and Capsule	VHO06555.1
#Cell Wall and Capsule	VHO06556.1
#Cell Wall and Capsule	VHO06558.1
#Cell Wall and Capsule	VHO06559.1
#Cell Wall and Capsule	VHO06560.1
#Cell Wall and Capsule	VHO06562.1
#Cell Wall and Capsule	VHO06563.1
#Cofactors, Vitamins, Prosthetic Groups, Pigments	VHO06704.1
#Cofactors, Vitamins, Prosthetic Groups, Pigments	VHO04487.1
#Cofactors, Vitamins, Prosthetic Groups, Pigments	VHO04499.1
#Cofactors, Vitamins, Prosthetic Groups, Pigments	VHO01802.1
#Cofactors, Vitamins, Prosthetic Groups, Pigments	VHO06229.1
#Cofactors, Vitamins, Prosthetic Groups, Pigments	VHO06233.1
#Cofactors, Vitamins, Prosthetic Groups, Pigments	VHO05653.1
#Cofactors, Vitamins, Prosthetic Groups, Pigments	VHO05663.1
#Cofactors, Vitamins, Prosthetic Groups, Pigments	VHO05669.1
#Cofactors, Vitamins, Prosthetic Groups, Pigments	VHO05670.1
#Cofactors, Vitamins, Prosthetic Groups, Pigments	VHO05061.1
#Cofactors, Vitamins, Prosthetic Groups, Pigments	VHO05062.1
#Cofactors, Vitamins, Prosthetic Groups, Pigments	VHO05067.1
#Cofactors, Vitamins, Prosthetic Groups, Pigments	VHO05070.1
#Cofactors, Vitamins, Prosthetic Groups, Pigments	VHO05072.1
#Cofactors, Vitamins, Prosthetic Groups, Pigments	VHO05073.1
#Cofactors, Vitamins, Prosthetic Groups, Pigments	VHO05074.1
#Cofactors, Vitamins, Prosthetic Groups, Pigments	VHO05075.1
#Cofactors, Vitamins, Prosthetic Groups, Pigments	VHO05077.1
#Cofactors, Vitamins, Prosthetic Groups, Pigments	VHO05090.1
#Cofactors, Vitamins, Prosthetic Groups, Pigments	VHO05092.1
#Cofactors, Vitamins, Prosthetic Groups, Pigments	VHO02972.1
#Cofactors, Vitamins, Prosthetic Groups, Pigments	VHO02989.1
#Cofactors, Vitamins, Prosthetic Groups, Pigments	VHO05095.1
#Cofactors, Vitamins, Prosthetic Groups, Pigments	VHO03004.1
#Cofactors, Vitamins, Prosthetic Groups, Pigments	VHO03006.1
#Cofactors, Vitamins, Prosthetic Groups, Pigments	VHO05096.1
#Cofactors, Vitamins, Prosthetic Groups, Pigments	VHO03070.1
#Cofactors, Vitamins, Prosthetic Groups, Pigments	VHO03071.1
#Cofactors, Vitamins, Prosthetic Groups, Pigments	VHO03096.1
#Cofactors, Vitamins, Prosthetic Groups, Pigments	VHO05376.1
#Cofactors, Vitamins, Prosthetic Groups, Pigments	VHO02348.1
#Cofactors, Vitamins, Prosthetic Groups, Pigments	VHO02360.1
#Cofactors, Vitamins, Prosthetic Groups, Pigments	VHO06385.1
#Cofactors, Vitamins, Prosthetic Groups, Pigments	VHO06395.1
#Cofactors, Vitamins, Prosthetic Groups, Pigments	VHO06396.1
#Cofactors, Vitamins, Prosthetic Groups, Pigments	VHO06406.1
#Cofactors, Vitamins, Prosthetic Groups, Pigments	VHO06408.1
#Cofactors, Vitamins, Prosthetic Groups, Pigments	VHO04363.1
#Cofactors, Vitamins, Prosthetic Groups, Pigments	VHO04365.1
#Cofactors, Vitamins, Prosthetic Groups, Pigments	VHO05127.1
#Cofactors, Vitamins, Prosthetic Groups, Pigments	VHO04544.1
#Cofactors, Vitamins, Prosthetic Groups, Pigments	VHO05132.1
#Cofactors, Vitamins, Prosthetic Groups, Pigments	VHO05133.1
#Cofactors, Vitamins, Prosthetic Groups, Pigments	VHO04779.1
#Cofactors, Vitamins, Prosthetic Groups, Pigments	VHO04785.1
#Cofactors, Vitamins, Prosthetic Groups, Pigments	VHO05730.1
#Cofactors, Vitamins, Prosthetic Groups, Pigments	VHO05737.1
#Cofactors, Vitamins, Prosthetic Groups, Pigments	VHO05738.1
#Cofactors, Vitamins, Prosthetic Groups, Pigments	VHO05739.1
#Cofactors, Vitamins, Prosthetic Groups, Pigments	VHO05760.1
#Cofactors, Vitamins, Prosthetic Groups, Pigments	VHO05762.1
#Cofactors, Vitamins, Prosthetic Groups, Pigments	VHO05763.1
#Cofactors, Vitamins, Prosthetic Groups, Pigments	VHO01839.1
#Cofactors, Vitamins, Prosthetic Groups, Pigments	VHO05935.1
#Cofactors, Vitamins, Prosthetic Groups, Pigments	VHO06045.1
#Cofactors, Vitamins, Prosthetic Groups, Pigments	VHO06280.1
#Cofactors, Vitamins, Prosthetic Groups, Pigments	VHO06065.1
#Cofactors, Vitamins, Prosthetic Groups, Pigments	VHO02569.1
#Cofactors, Vitamins, Prosthetic Groups, Pigments	VHO02587.1
#Cofactors, Vitamins, Prosthetic Groups, Pigments	VHO06091.1
#Cofactors, Vitamins, Prosthetic Groups, Pigments	VHO04896.1
#Cofactors, Vitamins, Prosthetic Groups, Pigments	VHO04998.1
#Cofactors, Vitamins, Prosthetic Groups, Pigments	VHO05002.1
#Cofactors, Vitamins, Prosthetic Groups, Pigments	VHO05435.1
#Cofactors, Vitamins, Prosthetic Groups, Pigments	VHO06126.1
#Cofactors, Vitamins, Prosthetic Groups, Pigments	VHO01311.1
#Cofactors, Vitamins, Prosthetic Groups, Pigments	VHO05317.1
#Cofactors, Vitamins, Prosthetic Groups, Pigments	VHO05319.1
#Cofactors, Vitamins, Prosthetic Groups, Pigments	VHO05321.1
#Cofactors, Vitamins, Prosthetic Groups, Pigments	VHO05322.1
#Cofactors, Vitamins, Prosthetic Groups, Pigments	VHO05323.1
#Cofactors, Vitamins, Prosthetic Groups, Pigments	VHO05365.1
#Cofactors, Vitamins, Prosthetic Groups, Pigments	VHO04818.1
#Cofactors, Vitamins, Prosthetic Groups, Pigments	VHO04819.1
#Cofactors, Vitamins, Prosthetic Groups, Pigments	VHO06744.1
#Cofactors, Vitamins, Prosthetic Groups, Pigments	VHO03241.1
#Cofactors, Vitamins, Prosthetic Groups, Pigments	VHO01914.1
#Cofactors, Vitamins, Prosthetic Groups, Pigments	VHO03311.1
#Cofactors, Vitamins, Prosthetic Groups, Pigments	VHO03312.1
#Cofactors, Vitamins, Prosthetic Groups, Pigments	VHO03327.1
#Cofactors, Vitamins, Prosthetic Groups, Pigments	VHO03328.1
#Cofactors, Vitamins, Prosthetic Groups, Pigments	VHO03329.1
#Cofactors, Vitamins, Prosthetic Groups, Pigments	VHO03336.1
#Cofactors, Vitamins, Prosthetic Groups, Pigments	VHO05538.1
#Cofactors, Vitamins, Prosthetic Groups, Pigments	VHO05545.1
#Cofactors, Vitamins, Prosthetic Groups, Pigments	VHO05555.1
#Cofactors, Vitamins, Prosthetic Groups, Pigments	VHO05556.1
#Cofactors, Vitamins, Prosthetic Groups, Pigments	VHO05557.1
#Cofactors, Vitamins, Prosthetic Groups, Pigments	VHO05558.1
#Cofactors, Vitamins, Prosthetic Groups, Pigments	VHO05567.1
#Cofactors, Vitamins, Prosthetic Groups, Pigments	VHO05569.1
#Cofactors, Vitamins, Prosthetic Groups, Pigments	VHO05611.1
#Cofactors, Vitamins, Prosthetic Groups, Pigments	VHO01936.1
#Cofactors, Vitamins, Prosthetic Groups, Pigments	VHO02249.1
#Cofactors, Vitamins, Prosthetic Groups, Pigments	VHO06778.1
#Cofactors, Vitamins, Prosthetic Groups, Pigments	VHO03665.1
#Cofactors, Vitamins, Prosthetic Groups, Pigments	VHO03743.1
#Cofactors, Vitamins, Prosthetic Groups, Pigments	VHO06442.1
#Cofactors, Vitamins, Prosthetic Groups, Pigments	VHO01975.1
#DNA Metabolism	VHO06684.1
#DNA Metabolism	VHO06690.1
#DNA Metabolism	VHO06698.1
#DNA Metabolism	VHO06703.1
#DNA Metabolism	VHO01994.1
#DNA Metabolism	VHO04462.1
#DNA Metabolism	VHO01077.1
#DNA Metabolism	VHO01779.1
#DNA Metabolism	VHO01780.1
#DNA Metabolism	VHO01781.1
#DNA Metabolism	VHO01816.1
#DNA Metabolism	VHO03545.1
#DNA Metabolism	VHO03563.1
#DNA Metabolism	VHO03565.1
#DNA Metabolism	VHO03572.1
#DNA Metabolism	VHO03573.1
#DNA Metabolism	VHO03577.1
#DNA Metabolism	VHO04649.1
#DNA Metabolism	VHO05656.1
#DNA Metabolism	VHO05658.1
#DNA Metabolism	VHO05065.1
#DNA Metabolism	VHO04226.1
#DNA Metabolism	VHO03796.1
#DNA Metabolism	VHO03814.1
#DNA Metabolism	VHO03816.1
#DNA Metabolism	VHO05078.1
#DNA Metabolism	VHO03848.1
#DNA Metabolism	VHO04068.1
#DNA Metabolism	VHO04069.1
#DNA Metabolism	VHO04070.1
#DNA Metabolism	VHO04086.1
#DNA Metabolism	VHO02901.1
#DNA Metabolism	VHO02926.1
#DNA Metabolism	VHO03085.1
#DNA Metabolism	VHO05110.1
#DNA Metabolism	VHO05404.1
#DNA Metabolism	VHO02350.1
#DNA Metabolism	VHO06382.1
#DNA Metabolism	VHO06399.1
#DNA Metabolism	VHO04323.1
#DNA Metabolism	VHO04329.1
#DNA Metabolism	VHO04564.1
#DNA Metabolism	VHO04567.1
#DNA Metabolism	VHO03948.1
#DNA Metabolism	VHO05732.1
#DNA Metabolism	VHO05747.1
#DNA Metabolism	VHO00078.1
#DNA Metabolism	VHO00080.1
#DNA Metabolism	VHO00108.1
#DNA Metabolism	VHO00110.1
#DNA Metabolism	VHO00114.1
#DNA Metabolism	VHO00116.1
#DNA Metabolism	VHO01852.1
#DNA Metabolism	VHO01863.1
#DNA Metabolism	VHO05873.1
#DNA Metabolism	VHO05951.1
#DNA Metabolism	VHO05952.1
#DNA Metabolism	VHO06046.1
#DNA Metabolism	VHO06050.1
#DNA Metabolism	VHO06284.1
#DNA Metabolism	VHO06002.1
#DNA Metabolism	VHO06017.1
#DNA Metabolism	VHO06018.1
#DNA Metabolism	VHO02468.1
#DNA Metabolism	VHO02471.1
#DNA Metabolism	VHO02496.1
#DNA Metabolism	VHO02527.1
#DNA Metabolism	VHO02543.1
#DNA Metabolism	VHO02591.1
#DNA Metabolism	VHO06077.1
#DNA Metabolism	VHO05989.1
#DNA Metabolism	VHO05994.1
#DNA Metabolism	VHO00216.1
#DNA Metabolism	VHO00349.1
#DNA Metabolism	VHO00351.1
#DNA Metabolism	VHO00357.1
#DNA Metabolism	VHO00359.1
#DNA Metabolism	VHN99935.1
#DNA Metabolism	VHN99940.1
#DNA Metabolism	VHN99942.1
#DNA Metabolism	VHO04877.1
#DNA Metabolism	VHO05968.1
#DNA Metabolism	VHO03396.1
#DNA Metabolism	VHN99595.1
#DNA Metabolism	VHN99598.1
#DNA Metabolism	VHN99601.1
#DNA Metabolism	VHN99674.1
#DNA Metabolism	VHO01364.1
#DNA Metabolism	VHO01397.1
#DNA Metabolism	VHO02736.1
#DNA Metabolism	VHO03236.1
#DNA Metabolism	VHO02868.1
#DNA Metabolism	VHO02870.1
#DNA Metabolism	VHO02872.1
#DNA Metabolism	VHO05537.1
#DNA Metabolism	VHO05580.1
#DNA Metabolism	VHO05594.1
#DNA Metabolism	VHO05601.1
#DNA Metabolism	VHO05614.1
#DNA Metabolism	VHO02192.1
#DNA Metabolism	VHO02223.1
#DNA Metabolism	VHO02237.1
#DNA Metabolism	VHO02238.1
#DNA Metabolism	VHO02239.1
#DNA Metabolism	VHO02240.1
#DNA Metabolism	VHO02250.1
#DNA Metabolism	VHO02251.1
#DNA Metabolism	VHO02254.1
#DNA Metabolism	VHO02255.1
#DNA Metabolism	VHO06792.1
#DNA Metabolism	VHO06796.1
#DNA Metabolism	VHO01948.1
#DNA Metabolism	VHO06429.1
#DNA Metabolism	VHO06430.1
#DNA Metabolism	VHO06432.1
#DNA Metabolism	VHO06448.1
#DNA Metabolism	VHO06449.1
#Dormancy and Sporulation	VHO06265.1
#Dormancy and Sporulation	VHO06031.1
#Dormancy and Sporulation	VHO02722.1
#Dormancy and Sporulation	VHO04897.1
#Fatty Acids, Lipids, and Isoprenoids	VHO06629.1
#Fatty Acids, Lipids, and Isoprenoids	VHO06630.1
#Fatty Acids, Lipids, and Isoprenoids	VHO04497.1
#Fatty Acids, Lipids, and Isoprenoids	VHO01792.1
#Fatty Acids, Lipids, and Isoprenoids	VHO01793.1
#Fatty Acids, Lipids, and Isoprenoids	VHO06264.1
#Fatty Acids, Lipids, and Isoprenoids	VHO03527.1
#Fatty Acids, Lipids, and Isoprenoids	VHO05066.1
#Fatty Acids, Lipids, and Isoprenoids	VHO05069.1
#Fatty Acids, Lipids, and Isoprenoids	VHO04034.1
#Fatty Acids, Lipids, and Isoprenoids	VHO03013.1
#Fatty Acids, Lipids, and Isoprenoids	VHO03098.1
#Fatty Acids, Lipids, and Isoprenoids	VHO03101.1
#Fatty Acids, Lipids, and Isoprenoids	VHO05412.1
#Fatty Acids, Lipids, and Isoprenoids	VHO02346.1
#Fatty Acids, Lipids, and Isoprenoids	VHO04321.1
#Fatty Acids, Lipids, and Isoprenoids	VHO04367.1
#Fatty Acids, Lipids, and Isoprenoids	VHO05128.1
#Fatty Acids, Lipids, and Isoprenoids	VHO02168.1
#Fatty Acids, Lipids, and Isoprenoids	VHO02169.1
#Fatty Acids, Lipids, and Isoprenoids	VHO02170.1
#Fatty Acids, Lipids, and Isoprenoids	VHO02175.1
#Fatty Acids, Lipids, and Isoprenoids	VHO02184.1
#Fatty Acids, Lipids, and Isoprenoids	VHO05745.1
#Fatty Acids, Lipids, and Isoprenoids	VHO05746.1
#Fatty Acids, Lipids, and Isoprenoids	VHO05799.1
#Fatty Acids, Lipids, and Isoprenoids	VHO05876.1
#Fatty Acids, Lipids, and Isoprenoids	VHO06042.1
#Fatty Acids, Lipids, and Isoprenoids	VHO06295.1
#Fatty Acids, Lipids, and Isoprenoids	VHO06296.1
#Fatty Acids, Lipids, and Isoprenoids	VHO02489.1
#Fatty Acids, Lipids, and Isoprenoids	VHO02507.1
#Fatty Acids, Lipids, and Isoprenoids	VHO02508.1
#Fatty Acids, Lipids, and Isoprenoids	VHO02520.1
#Fatty Acids, Lipids, and Isoprenoids	VHO02573.1
#Fatty Acids, Lipids, and Isoprenoids	VHO00427.1
#Fatty Acids, Lipids, and Isoprenoids	VHO04846.1
#Fatty Acids, Lipids, and Isoprenoids	VHO04882.1
#Fatty Acids, Lipids, and Isoprenoids	VHO04883.1
#Fatty Acids, Lipids, and Isoprenoids	VHO06103.1
#Fatty Acids, Lipids, and Isoprenoids	VHO06113.1
#Fatty Acids, Lipids, and Isoprenoids	VHO03409.1
#Fatty Acids, Lipids, and Isoprenoids	VHO03413.1
#Fatty Acids, Lipids, and Isoprenoids	VHO03415.1
#Fatty Acids, Lipids, and Isoprenoids	VHO03439.1
#Fatty Acids, Lipids, and Isoprenoids	VHO03441.1
#Fatty Acids, Lipids, and Isoprenoids	VHO01191.1
#Fatty Acids, Lipids, and Isoprenoids	VHO01223.1
#Fatty Acids, Lipids, and Isoprenoids	VHO01246.1
#Fatty Acids, Lipids, and Isoprenoids	VHO01374.1
#Fatty Acids, Lipids, and Isoprenoids	VHO01378.1
#Fatty Acids, Lipids, and Isoprenoids	VHO01380.1
#Fatty Acids, Lipids, and Isoprenoids	VHO01382.1
#Fatty Acids, Lipids, and Isoprenoids	VHO03296.1
#Fatty Acids, Lipids, and Isoprenoids	VHO01947.1
#Fatty Acids, Lipids, and Isoprenoids	VHO05849.1
#Fatty Acids, Lipids, and Isoprenoids	VHO05850.1
#Fatty Acids, Lipids, and Isoprenoids	VHO05854.1
#Fatty Acids, Lipids, and Isoprenoids	VHO05487.1
#Fatty Acids, Lipids, and Isoprenoids	VHO05509.1
#Hypothetical protein	VHO06708.1
#Hypothetical protein	VHO06239.1
#Hypothetical protein	VHO06158.1
#Hypothetical protein	VHO06163.1
#Hypothetical protein	VHO06166.1
#Hypothetical protein	VHO06199.1
#Hypothetical protein	VHO04180.1
#Hypothetical protein	VHO03790.1
#Hypothetical protein	VHO02900.1
#Hypothetical protein	VHO02916.1
#Hypothetical protein	VHO02997.1
#Hypothetical protein	VHO03020.1
#Hypothetical protein	VHO03024.1
#Hypothetical protein	VHO05408.1
#Hypothetical protein	VHO05409.1
#Hypothetical protein	VHO06383.1
#Hypothetical protein	VHO02307.1
#Hypothetical protein	VHO04313.1
#Hypothetical protein	VHO00803.1
#Hypothetical protein	VHO06353.1
#Hypothetical protein	VHO06358.1
#Hypothetical protein	VHO00353.1
#Hypothetical protein	VHO00355.1
#Hypothetical protein	VHO00361.1
#Hypothetical protein	VHO00363.1
#Hypothetical protein	VHO05638.1
#Hypothetical protein	VHO05441.1
#Hypothetical protein	VHO00482.1
#Hypothetical protein	VHO04885.1
#Hypothetical protein	VHO04898.1
#Hypothetical protein	VHO03622.1
#Hypothetical protein	VHO03324.1
#Hypothetical protein	VHO06825.1
#Hypothetical protein	VHO05469.1
#Iron acquisition and metabolism	VHO04467.1
#Iron acquisition and metabolism	VHO04468.1
#Iron acquisition and metabolism	VHO01764.1
#Iron acquisition and metabolism	VHO06191.1
#Iron acquisition and metabolism	VHO06192.1
#Iron acquisition and metabolism	VHO06193.1
#Iron acquisition and metabolism	VHO06194.1
#Iron acquisition and metabolism	VHO06196.1
#Iron acquisition and metabolism	VHO04113.1
#Iron acquisition and metabolism	VHO06405.1
#Iron acquisition and metabolism	VHO06098.1
#Iron acquisition and metabolism	VHO06099.1
#Iron acquisition and metabolism	VHO06100.1
#Iron acquisition and metabolism	VHO06105.1
#Iron acquisition and metabolism	VHO02818.1
#Iron acquisition and metabolism	VHO02854.1
#Iron acquisition and metabolism	VHO02856.1
#Iron acquisition and metabolism	VHO02864.1
#Iron acquisition and metabolism	VHO06770.1
#Iron acquisition and metabolism	VHO06772.1
#Iron acquisition and metabolism	VHO06819.1
#Iron acquisition and metabolism	VHO06573.1
#Membrane Transport	VHO04465.1
#Membrane Transport	VHO01763.1
#Membrane Transport	VHO01767.1
#Membrane Transport	VHO05043.1
#Membrane Transport	VHO05044.1
#Membrane Transport	VHO04598.1
#Membrane Transport	VHO04671.1
#Membrane Transport	VHO05700.1
#Membrane Transport	VHO04184.1
#Membrane Transport	VHO04186.1
#Membrane Transport	VHO04189.1
#Membrane Transport	VHO04190.1
#Membrane Transport	VHO04192.1
#Membrane Transport	VHO04194.1
#Membrane Transport	VHO04021.1
#Membrane Transport	VHO04023.1
#Membrane Transport	VHO04029.1
#Membrane Transport	VHO04031.1
#Membrane Transport	VHO04085.1
#Membrane Transport	VHO02936.1
#Membrane Transport	VHO02968.1
#Membrane Transport	VHO02970.1
#Membrane Transport	VHO02974.1
#Membrane Transport	VHO02976.1
#Membrane Transport	VHO02978.1
#Membrane Transport	VHO02980.1
#Membrane Transport	VHO05104.1
#Membrane Transport	VHO05106.1
#Membrane Transport	VHO05383.1
#Membrane Transport	VHO05384.1
#Membrane Transport	VHO06404.1
#Membrane Transport	VHO06417.1
#Membrane Transport	VHO02302.1
#Membrane Transport	VHO02303.1
#Membrane Transport	VHO02304.1
#Membrane Transport	VHO02305.1
#Membrane Transport	VHO02306.1
#Membrane Transport	VHO02308.1
#Membrane Transport	VHO04337.1
#Membrane Transport	VHO04355.1
#Membrane Transport	VHO04357.1
#Membrane Transport	VHO03957.1
#Membrane Transport	VHO05708.1
#Membrane Transport	VHO05734.1
#Membrane Transport	VHO05735.1
#Membrane Transport	VHO05736.1
#Membrane Transport	VHO00024.1
#Membrane Transport	VHO05795.1
#Membrane Transport	VHO05796.1
#Membrane Transport	VHO05828.1
#Membrane Transport	VHO06052.1
#Membrane Transport	VHO06063.1
#Membrane Transport	VHO02504.1
#Membrane Transport	VHO02577.1
#Membrane Transport	VHO02579.1
#Membrane Transport	VHO02580.1
#Membrane Transport	VHO02582.1
#Membrane Transport	VHO02585.1
#Membrane Transport	VHO02586.1
#Membrane Transport	VHO06086.1
#Membrane Transport	VHO04899.1
#Membrane Transport	VHO04973.1
#Membrane Transport	VHO06341.1
#Membrane Transport	VHO06345.1
#Membrane Transport	VHO06346.1
#Membrane Transport	VHO06116.1
#Membrane Transport	VHO05618.1
#Membrane Transport	VHO05339.1
#Membrane Transport	VHO05340.1
#Membrane Transport	VHO05342.1
#Membrane Transport	VHO05344.1
#Membrane Transport	VHO05347.1
#Membrane Transport	VHO05368.1
#Membrane Transport	VHO03228.1
#Membrane Transport	VHO03229.1
#Membrane Transport	VHO03230.1
#Membrane Transport	VHO03231.1
#Membrane Transport	VHO03232.1
#Membrane Transport	VHO02208.1
#Membrane Transport	VHO02242.1
#Membrane Transport	VHO02243.1
#Membrane Transport	VHO02244.1
#Membrane Transport	VHO02245.1
#Membrane Transport	VHO02246.1
#Membrane Transport	VHO02247.1
#Membrane Transport	VHO02248.1
#Membrane Transport	VHO06769.1
#Membrane Transport	VHO06771.1
#Membrane Transport	VHO06773.1
#Membrane Transport	VHO06775.1
#Membrane Transport	VHO03696.1
#Membrane Transport	VHO03697.1
#Membrane Transport	VHO03698.1
#Membrane Transport	VHO03699.1
#Membrane Transport	VHO03700.1
#Membrane Transport	VHO03701.1
#Membrane Transport	VHO03702.1
#Membrane Transport	VHO03703.1
#Membrane Transport	VHO03704.1
#Membrane Transport	VHO03705.1
#Membrane Transport	VHO03706.1
#Membrane Transport	VHO03707.1
#Membrane Transport	VHO06528.1
#Membrane Transport	VHO06532.1
#Membrane Transport	VHO06536.1
#Membrane Transport	VHO06537.1
#Membrane Transport	VHO06538.1
#Membrane Transport	VHO06565.1
#Metabolism of Aromatic Compounds	VHO06686.1
#Metabolism of Aromatic Compounds	VHO01783.1
#Metabolism of Aromatic Compounds	VHO05091.1
#Metabolism of Aromatic Compounds	VHO06481.1
#Metabolism of Aromatic Compounds	VHO06482.1
#Miscellaneous	VHO06214.1
#Miscellaneous	VHO05059.1
#Miscellaneous	VHO04146.1
#Miscellaneous	VHO03791.1
#Miscellaneous	VHO02939.1
#Miscellaneous	VHO03067.1
#Miscellaneous	VHO03094.1
#Miscellaneous	VHO06286.1
#Miscellaneous	VHO02530.1
#Miscellaneous	VHO02531.1
#Miscellaneous	VHO04873.1
#Miscellaneous	VHO01277.1
#Miscellaneous	VHO05373.1
#Miscellaneous	VHO05502.1
#Miscellaneous	VHO05515.1
#Miscellaneous	VHO01978.1
#Motility and Chemotaxis	VHO06591.1
#Motility and Chemotaxis	VHO06592.1
#Motility and Chemotaxis	VHO06593.1
#Motility and Chemotaxis	VHO06594.1
#Motility and Chemotaxis	VHO06595.1
#Motility and Chemotaxis	VHO06596.1
#Motility and Chemotaxis	VHO06598.1
#Motility and Chemotaxis	VHO06599.1
#Motility and Chemotaxis	VHO06600.1
#Motility and Chemotaxis	VHO06601.1
#Motility and Chemotaxis	VHO06602.1
#Motility and Chemotaxis	VHO06603.1
#Motility and Chemotaxis	VHO06604.1
#Motility and Chemotaxis	VHO06605.1
#Motility and Chemotaxis	VHO06607.1
#Motility and Chemotaxis	VHO06608.1
#Motility and Chemotaxis	VHO06609.1
#Motility and Chemotaxis	VHO06610.1
#Motility and Chemotaxis	VHO06611.1
#Motility and Chemotaxis	VHO06612.1
#Motility and Chemotaxis	VHO06613.1
#Motility and Chemotaxis	VHO06614.1
#Motility and Chemotaxis	VHO06615.1
#Motility and Chemotaxis	VHO06616.1
#Motility and Chemotaxis	VHO06617.1
#Motility and Chemotaxis	VHO06618.1
#Motility and Chemotaxis	VHO06619.1
#Motility and Chemotaxis	VHO06620.1
#Motility and Chemotaxis	VHO06647.1
#Motility and Chemotaxis	VHO06648.1
#Motility and Chemotaxis	VHO06649.1
#Motility and Chemotaxis	VHO06650.1
#Motility and Chemotaxis	VHO06651.1
#Motility and Chemotaxis	VHO06652.1
#Motility and Chemotaxis	VHO06653.1
#Motility and Chemotaxis	VHO06654.1
#Motility and Chemotaxis	VHO06655.1
#Motility and Chemotaxis	VHO06656.1
#Motility and Chemotaxis	VHO06657.1
#Motility and Chemotaxis	VHO06658.1
#Motility and Chemotaxis	VHO06659.1
#Motility and Chemotaxis	VHO06660.1
#Motility and Chemotaxis	VHO06661.1
#Motility and Chemotaxis	VHO06662.1
#Motility and Chemotaxis	VHO06663.1
#Motility and Chemotaxis	VHO06664.1
#Motility and Chemotaxis	VHO06665.1
#Motility and Chemotaxis	VHO06666.1
#Motility and Chemotaxis	VHO06667.1
#Motility and Chemotaxis	VHO06668.1
#Motility and Chemotaxis	VHO06669.1
#Motility and Chemotaxis	VHO06670.1
#Motility and Chemotaxis	VHO06672.1
#Motility and Chemotaxis	VHO06676.1
#Motility and Chemotaxis	VHO06677.1
#Motility and Chemotaxis	VHO06225.1
#Motility and Chemotaxis	VHO03524.1
#Motility and Chemotaxis	VHO03526.1
#Motility and Chemotaxis	VHO05063.1
#Motility and Chemotaxis	VHO05064.1
#Motility and Chemotaxis	VHO04044.1
#Motility and Chemotaxis	VHO05089.1
#Motility and Chemotaxis	VHO03029.1
#Motility and Chemotaxis	VHO03063.1
#Motility and Chemotaxis	VHO03069.1
#Motility and Chemotaxis	VHO04781.1
#Motility and Chemotaxis	VHO06305.1
#Motility and Chemotaxis	VHO02536.1
#Motility and Chemotaxis	VHO02545.1
#Motility and Chemotaxis	VHO04891.1
#Motility and Chemotaxis	VHO04994.1
#Motility and Chemotaxis	VHO02328.1
#Motility and Chemotaxis	VHO02329.1
#Motility and Chemotaxis	VHO05541.1
#Motility and Chemotaxis	VHO06826.1
#Motility and Chemotaxis	VHO05486.1
#Motility and Chemotaxis	VHO03714.1
#Motility and Chemotaxis	VHO06588.1
#NA	VHO05698.1
#NA	VHO05407.1
#NA	VHO05939.1
#NA	VHO02731.1
#NA	VHO04900.1
#NA	VHO04955.1
#NA	VHO03372.1
#NA	VHO05325.1
#NA	VHO06785.1
#NA	VHO06786.1
#Nitrogen Metabolism	VHO03040.1
#Nitrogen Metabolism	VHO03041.1
#Nitrogen Metabolism	VHO03105.1
#Nitrogen Metabolism	VHO04343.1
#Nitrogen Metabolism	VHO02162.1
#Nitrogen Metabolism	VHO02588.1
#Nucleosides and Nucleotides	VHO06678.1
#Nucleosides and Nucleotides	VHO06682.1
#Nucleosides and Nucleotides	VHO04496.1
#Nucleosides and Nucleotides	VHO01790.1
#Nucleosides and Nucleotides	VHO01801.1
#Nucleosides and Nucleotides	VHO01823.1
#Nucleosides and Nucleotides	VHO01824.1
#Nucleosides and Nucleotides	VHO04618.1
#Nucleosides and Nucleotides	VHO06198.1
#Nucleosides and Nucleotides	VHO05076.1
#Nucleosides and Nucleotides	VHO04065.1
#Nucleosides and Nucleotides	VHO04071.1
#Nucleosides and Nucleotides	VHO02966.1
#Nucleosides and Nucleotides	VHO05377.1
#Nucleosides and Nucleotides	VHO05391.1
#Nucleosides and Nucleotides	VHO02339.1
#Nucleosides and Nucleotides	VHO01878.1
#Nucleosides and Nucleotides	VHO02281.1
#Nucleosides and Nucleotides	VHO05124.1
#Nucleosides and Nucleotides	VHO04335.1
#Nucleosides and Nucleotides	VHO04559.1
#Nucleosides and Nucleotides	VHO03940.1
#Nucleosides and Nucleotides	VHO05723.1
#Nucleosides and Nucleotides	VHO05724.1
#Nucleosides and Nucleotides	VHO00061.1
#Nucleosides and Nucleotides	VHO06041.1
#Nucleosides and Nucleotides	VHO06044.1
#Nucleosides and Nucleotides	VHO06360.1
#Nucleosides and Nucleotides	VHO06361.1
#Nucleosides and Nucleotides	VHO06282.1
#Nucleosides and Nucleotides	VHO06283.1
#Nucleosides and Nucleotides	VHO06331.1
#Nucleosides and Nucleotides	VHO02467.1
#Nucleosides and Nucleotides	VHO02472.1
#Nucleosides and Nucleotides	VHO02485.1
#Nucleosides and Nucleotides	VHO02497.1
#Nucleosides and Nucleotides	VHO02534.1
#Nucleosides and Nucleotides	VHO02552.1
#Nucleosides and Nucleotides	VHO05986.1
#Nucleosides and Nucleotides	VHO05991.1
#Nucleosides and Nucleotides	VHO05996.1
#Nucleosides and Nucleotides	VHO05997.1
#Nucleosides and Nucleotides	VHO05631.1
#Nucleosides and Nucleotides	VHO06090.1
#Nucleosides and Nucleotides	VHO04979.1
#Nucleosides and Nucleotides	VHO01198.1
#Nucleosides and Nucleotides	VHO01200.1
#Nucleosides and Nucleotides	VHO01390.1
#Nucleosides and Nucleotides	VHO05284.1
#Nucleosides and Nucleotides	VHO06745.1
#Nucleosides and Nucleotides	VHO03302.1
#Nucleosides and Nucleotides	VHO03304.1
#Nucleosides and Nucleotides	VHO02843.1
#Nucleosides and Nucleotides	VHO05568.1
#Nucleosides and Nucleotides	VHO05607.1
#Nucleosides and Nucleotides	VHO02228.1
#Nucleosides and Nucleotides	VHO02229.1
#Nucleosides and Nucleotides	VHO02260.1
#Nucleosides and Nucleotides	VHO06754.1
#Nucleosides and Nucleotides	VHO06757.1
#Nucleosides and Nucleotides	VHO03709.1
#Nucleosides and Nucleotides	VHO03742.1
#Nucleosides and Nucleotides	VHO06444.1
#Nucleosides and Nucleotides	VHO06491.1
#Nucleosides and Nucleotides	VHO01977.1
#Phages, Prophages, Transposable elements, Plasmids	VHO03512.1
#Phages, Prophages, Transposable elements, Plasmids	VHO02183.1
#Phages, Prophages, Transposable elements, Plasmids	VHO05701.1
#Phages, Prophages, Transposable elements, Plasmids	VHO06332.1
#Phages, Prophages, Transposable elements, Plasmids	VHO06333.1
#Phages, Prophages, Transposable elements, Plasmids	VHO06334.1
#Phages, Prophages, Transposable elements, Plasmids	VHO06335.1
#Phages, Prophages, Transposable elements, Plasmids	VHO06336.1
#Phages, Prophages, Transposable elements, Plasmids	VHO06337.1
#Phages, Prophages, Transposable elements, Plasmids	VHO00199.1
#Phages, Prophages, Transposable elements, Plasmids	VHO05532.1
#Phages, Prophages, Transposable elements, Plasmids	VHO05617.1
#Phages, Prophages, Transposable elements, Plasmids	VHO06795.1
#Phages, Prophages, Transposable elements, Plasmids	VHO05834.1
#Phages, Prophages, Transposable elements, Plasmids	VHO05513.1
#Phosphorus Metabolism	VHO04608.1
#Phosphorus Metabolism	VHO04610.1
#Phosphorus Metabolism	VHO04612.1
#Phosphorus Metabolism	VHO04620.1
#Phosphorus Metabolism	VHO04665.1
#Phosphorus Metabolism	VHO04667.1
#Phosphorus Metabolism	VHO04677.1
#Phosphorus Metabolism	VHO04679.1
#Phosphorus Metabolism	VHO04681.1
#Phosphorus Metabolism	VHO04683.1
#Phosphorus Metabolism	VHO04685.1
#Phosphorus Metabolism	VHO05647.1
#Phosphorus Metabolism	VHO04182.1
#Phosphorus Metabolism	VHO03058.1
#Phosphorus Metabolism	VHO03059.1
#Phosphorus Metabolism	VHO03060.1
#Phosphorus Metabolism	VHO05410.1
#Phosphorus Metabolism	VHO04554.1
#Phosphorus Metabolism	VHO04795.1
#Phosphorus Metabolism	VHO04894.1
#Phosphorus Metabolism	VHO05542.1
#Phosphorus Metabolism	VHO03721.1
#Phosphorus Metabolism	VHO03745.1
#Phosphorus Metabolism	VHO06435.1
#Potassium metabolism	VHO04213.1
#Potassium metabolism	VHO06291.1
#Potassium metabolism	VHO06292.1
#Potassium metabolism	VHO04851.1
#Potassium metabolism	VHO01217.1
#Potassium metabolism	VHO03736.1
#Potassium metabolism	VHO03737.1
#Protein catabolism	VHO06260.1
#Protein Metabolism	VHO06621.1
#Protein Metabolism	VHO06622.1
#Protein Metabolism	VHO06633.1
#Protein Metabolism	VHO06642.1
#Protein Metabolism	VHO01988.1
#Protein Metabolism	VHO06679.1
#Protein Metabolism	VHO06705.1
#Protein Metabolism	VHO06706.1
#Protein Metabolism	VHO06707.1
#Protein Metabolism	VHO06709.1
#Protein Metabolism	VHO04463.1
#Protein Metabolism	VHO04474.1
#Protein Metabolism	VHO04481.1
#Protein Metabolism	VHO04489.1
#Protein Metabolism	VHO04490.1
#Protein Metabolism	VHO04491.1
#Protein Metabolism	VHO04500.1
#Protein Metabolism	VHO04501.1
#Protein Metabolism	VHO04512.1
#Protein Metabolism	VHO01789.1
#Protein Metabolism	VHO01826.1
#Protein Metabolism	VHO06241.1
#Protein Metabolism	VHO05045.1
#Protein Metabolism	VHO03546.1
#Protein Metabolism	VHO03553.1
#Protein Metabolism	VHO05056.1
#Protein Metabolism	VHO05693.1
#Protein Metabolism	VHO04135.1
#Protein Metabolism	VHO04137.1
#Protein Metabolism	VHO04176.1
#Protein Metabolism	VHO03817.1
#Protein Metabolism	VHO03818.1
#Protein Metabolism	VHO03851.1
#Protein Metabolism	VHO04062.1
#Protein Metabolism	VHO04067.1
#Protein Metabolism	VHO01875.1
#Protein Metabolism	VHO02899.1
#Protein Metabolism	VHO02919.1
#Protein Metabolism	VHO03088.1
#Protein Metabolism	VHO03109.1
#Protein Metabolism	VHO05109.1
#Protein Metabolism	VHO05111.1
#Protein Metabolism	VHO05112.1
#Protein Metabolism	VHO02352.1
#Protein Metabolism	VHO02354.1
#Protein Metabolism	VHO02355.1
#Protein Metabolism	VHO05113.1
#Protein Metabolism	VHO02364.1
#Protein Metabolism	VHO02372.1
#Protein Metabolism	VHO05119.1
#Protein Metabolism	VHO05120.1
#Protein Metabolism	VHO02276.1
#Protein Metabolism	VHO02277.1
#Protein Metabolism	VHO02278.1
#Protein Metabolism	VHO02279.1
#Protein Metabolism	VHO02280.1
#Protein Metabolism	VHO04549.1
#Protein Metabolism	VHO04551.1
#Protein Metabolism	VHO00810.1
#Protein Metabolism	VHO00816.1
#Protein Metabolism	VHO00820.1
#Protein Metabolism	VHO00827.1
#Protein Metabolism	VHO04776.1
#Protein Metabolism	VHO04777.1
#Protein Metabolism	VHO04778.1
#Protein Metabolism	VHO04786.1
#Protein Metabolism	VHO03959.1
#Protein Metabolism	VHO02163.1
#Protein Metabolism	VHO02165.1
#Protein Metabolism	VHO02167.1
#Protein Metabolism	VHO05148.1
#Protein Metabolism	VHO05706.1
#Protein Metabolism	VHO03612.1
#Protein Metabolism	VHO00053.1
#Protein Metabolism	VHO01841.1
#Protein Metabolism	VHO05947.1
#Protein Metabolism	VHO05953.1
#Protein Metabolism	VHO05954.1
#Protein Metabolism	VHO06047.1
#Protein Metabolism	VHO06048.1
#Protein Metabolism	VHO06288.1
#Protein Metabolism	VHO06289.1
#Protein Metabolism	VHO06293.1
#Protein Metabolism	VHO06003.1
#Protein Metabolism	VHO02480.1
#Protein Metabolism	VHO02481.1
#Protein Metabolism	VHO02490.1
#Protein Metabolism	VHO02493.1
#Protein Metabolism	VHO02501.1
#Protein Metabolism	VHO02502.1
#Protein Metabolism	VHO02511.1
#Protein Metabolism	VHO02512.1
#Protein Metabolism	VHO02521.1
#Protein Metabolism	VHO01889.1
#Protein Metabolism	VHO02529.1
#Protein Metabolism	VHO02542.1
#Protein Metabolism	VHO02570.1
#Protein Metabolism	VHO02571.1
#Protein Metabolism	VHO02572.1
#Protein Metabolism	VHO04831.1
#Protein Metabolism	VHO04833.1
#Protein Metabolism	VHO06087.1
#Protein Metabolism	VHO00431.1
#Protein Metabolism	VHO00434.1
#Protein Metabolism	VHO00436.1
#Protein Metabolism	VHO00438.1
#Protein Metabolism	VHO00442.1
#Protein Metabolism	VHO00446.1
#Protein Metabolism	VHO00449.1
#Protein Metabolism	VHO00451.1
#Protein Metabolism	VHO00453.1
#Protein Metabolism	VHO00455.1
#Protein Metabolism	VHO00461.1
#Protein Metabolism	VHO00463.1
#Protein Metabolism	VHO00467.1
#Protein Metabolism	VHO00469.1
#Protein Metabolism	VHO00480.1
#Protein Metabolism	VHO05421.1
#Protein Metabolism	VHO05422.1
#Protein Metabolism	VHO05423.1
#Protein Metabolism	VHO05424.1
#Protein Metabolism	VHO05427.1
#Protein Metabolism	VHO05429.1
#Protein Metabolism	VHO04859.1
#Protein Metabolism	VHO04867.1
#Protein Metabolism	VHO04986.1
#Protein Metabolism	VHO04988.1
#Protein Metabolism	VHO04990.1
#Protein Metabolism	VHO04992.1
#Protein Metabolism	VHO04996.1
#Protein Metabolism	VHO02100.1
#Protein Metabolism	VHO02102.1
#Protein Metabolism	VHO02108.1
#Protein Metabolism	VHO05431.1
#Protein Metabolism	VHO01193.1
#Protein Metabolism	VHO01221.1
#Protein Metabolism	VHO01251.1
#Protein Metabolism	VHO02742.1
#Protein Metabolism	VHO01323.1
#Protein Metabolism	VHO01337.1
#Protein Metabolism	VHO01371.1
#Protein Metabolism	VHO05295.1
#Protein Metabolism	VHO05313.1
#Protein Metabolism	VHO05324.1
#Protein Metabolism	VHO05351.1
#Protein Metabolism	VHO03240.1
#Protein Metabolism	VHO03280.1
#Protein Metabolism	VHO03282.1
#Protein Metabolism	VHO03318.1
#Protein Metabolism	VHO03319.1
#Protein Metabolism	VHO03339.1
#Protein Metabolism	VHO02849.1
#Protein Metabolism	VHO05533.1
#Protein Metabolism	VHO05540.1
#Protein Metabolism	VHO05562.1
#Protein Metabolism	VHO05577.1
#Protein Metabolism	VHO05596.1
#Protein Metabolism	VHO05613.1
#Protein Metabolism	VHO05615.1
#Protein Metabolism	VHO05616.1
#Protein Metabolism	VHO02196.1
#Protein Metabolism	VHO02236.1
#Protein Metabolism	VHO06818.1
#Protein Metabolism	VHO05474.1
#Protein Metabolism	VHO05476.1
#Protein Metabolism	VHO05481.1
#Protein Metabolism	VHO05488.1
#Protein Metabolism	VHO05500.1
#Protein Metabolism	VHO01956.1
#Protein Metabolism	VHO03740.1
#Protein Metabolism	VHO01967.1
#Protein Metabolism	VHO06540.1
#Protein Metabolism	VHO06541.1
#Protein Metabolism	VHO06545.1
#Protein Metabolism	VHO06547.1
#Protein Metabolism	VHO01979.1
#Regulation and Cell signaling	VHO04458.1
#Regulation and Cell signaling	VHO04653.1
#Regulation and Cell signaling	VHO06170.1
#Regulation and Cell signaling	VHO06172.1
#Regulation and Cell signaling	VHO06200.1
#Regulation and Cell signaling	VHO06202.1
#Regulation and Cell signaling	VHO03827.1
#Regulation and Cell signaling	VHO03010.1
#Regulation and Cell signaling	VHO03011.1
#Regulation and Cell signaling	VHO05098.1
#Regulation and Cell signaling	VHO05099.1
#Regulation and Cell signaling	VHO03102.1
#Regulation and Cell signaling	VHO03103.1
#Regulation and Cell signaling	VHO05417.1
#Regulation and Cell signaling	VHO02340.1
#Regulation and Cell signaling	VHO02344.1
#Regulation and Cell signaling	VHO04345.1
#Regulation and Cell signaling	VHO04537.1
#Regulation and Cell signaling	VHO04538.1
#Regulation and Cell signaling	VHO03946.1
#Regulation and Cell signaling	VHO05729.1
#Regulation and Cell signaling	VHO05827.1
#Regulation and Cell signaling	VHO06373.1
#Regulation and Cell signaling	VHO06374.1
#Regulation and Cell signaling	VHO06326.1
#Regulation and Cell signaling	VHO02546.1
#Regulation and Cell signaling	VHO06082.1
#Regulation and Cell signaling	VHO06083.1
#Regulation and Cell signaling	VHO00221.1
#Regulation and Cell signaling	VHO06084.1
#Regulation and Cell signaling	VHO06092.1
#Regulation and Cell signaling	VHO06094.1
#Regulation and Cell signaling	VHO01343.1
#Regulation and Cell signaling	VHO02839.1
#Regulation and Cell signaling	VHO05561.1
#Regulation and Cell signaling	VHO05574.1
#Regulation and Cell signaling	VHO01949.1
#Regulation and Cell signaling	VHO05496.1
#Regulation and Cell signaling	VHO03723.1
#Regulation and Cell signaling	VHO06450.1
#Regulation and Cell signaling	VHO06451.1
#Respiration	VHO01982.1
#Respiration	VHO03551.1
#Respiration	VHO05699.1
#Respiration	VHO06188.1
#Respiration	VHO06189.1
#Respiration	VHO04127.1
#Respiration	VHO04128.1
#Respiration	VHO04131.1
#Respiration	VHO03045.1
#Respiration	VHO06578.1
#Respiration	VHO03046.1
#Respiration	VHO03048.1
#Respiration	VHO03049.1
#Respiration	VHO06393.1
#Respiration	VHO05709.1
#Respiration	VHO05749.1
#Respiration	VHO05750.1
#Respiration	VHO05751.1
#Respiration	VHO05752.1
#Respiration	VHO05754.1
#Respiration	VHO05756.1
#Respiration	VHO05757.1
#Respiration	VHO05758.1
#Respiration	VHO01857.1
#Respiration	VHO01858.1
#Respiration	VHO01859.1
#Respiration	VHO01860.1
#Respiration	VHO01861.1
#Respiration	VHO01862.1
#Respiration	VHO06005.1
#Respiration	VHO02482.1
#Respiration	VHO02510.1
#Respiration	VHO05443.1
#Respiration	VHO01291.1
#Respiration	VHO01294.1
#Respiration	VHO05266.1
#Respiration	VHO05267.1
#Respiration	VHO05268.1
#Respiration	VHO05269.1
#Respiration	VHO05270.1
#Respiration	VHO05271.1
#Respiration	VHO05272.1
#Respiration	VHO03254.1
#Respiration	VHO05552.1
#Respiration	VHO05583.1
#Respiration	VHO05584.1
#Respiration	VHO05585.1
#Respiration	VHO05586.1
#Respiration	VHO05587.1
#Respiration	VHO05588.1
#Respiration	VHO05590.1
#Respiration	VHO02263.1
#Respiration	VHO01943.1
#Respiration	VHO06576.1
#Respiration	VHO06577.1
#Respiration	VHO06579.1
#Respiration	VHO06580.1
#Respiration	VHO06581.1
#Respiration	VHO06582.1
#Respiration	VHO06583.1
#Respiration	VHO06584.1
#RNA Metabolism	VHO06597.1
#RNA Metabolism	VHO01983.1
#RNA Metabolism	VHO04480.1
#RNA Metabolism	VHO01786.1
#RNA Metabolism	VHO01791.1
#RNA Metabolism	VHO01803.1
#RNA Metabolism	VHO06234.1
#RNA Metabolism	VHO06269.1
#RNA Metabolism	VHO03538.1
#RNA Metabolism	VHO04602.1
#RNA Metabolism	VHO04604.1
#RNA Metabolism	VHO05682.1
#RNA Metabolism	VHO05694.1
#RNA Metabolism	VHO06180.1
#RNA Metabolism	VHO05071.1
#RNA Metabolism	VHO04174.1
#RNA Metabolism	VHO04205.1
#RNA Metabolism	VHO04217.1
#RNA Metabolism	VHO03808.1
#RNA Metabolism	VHO03853.1
#RNA Metabolism	VHO03854.1
#RNA Metabolism	VHO05081.1
#RNA Metabolism	VHO04036.1
#RNA Metabolism	VHO04046.1
#RNA Metabolism	VHO02942.1
#RNA Metabolism	VHO02964.1
#RNA Metabolism	VHO03012.1
#RNA Metabolism	VHO03061.1
#RNA Metabolism	VHO03080.1
#RNA Metabolism	VHO03087.1
#RNA Metabolism	VHO03091.1
#RNA Metabolism	VHO03100.1
#RNA Metabolism	VHO03120.1
#RNA Metabolism	VHO05405.1
#RNA Metabolism	VHO05413.1
#RNA Metabolism	VHO02342.1
#RNA Metabolism	VHO02353.1
#RNA Metabolism	VHO02356.1
#RNA Metabolism	VHO02357.1
#RNA Metabolism	VHO02358.1
#RNA Metabolism	VHO02359.1
#RNA Metabolism	VHO02371.1
#RNA Metabolism	VHO02376.1
#RNA Metabolism	VHO06381.1
#RNA Metabolism	VHO05122.1
#RNA Metabolism	VHO04319.1
#RNA Metabolism	VHO04359.1
#RNA Metabolism	VHO04369.1
#RNA Metabolism	VHO04376.1
#RNA Metabolism	VHO05129.1
#RNA Metabolism	VHO04555.1
#RNA Metabolism	VHO04556.1
#RNA Metabolism	VHO00800.1
#RNA Metabolism	VHO04782.1
#RNA Metabolism	VHO04783.1
#RNA Metabolism	VHO04784.1
#RNA Metabolism	VHO04788.1
#RNA Metabolism	VHO04792.1
#RNA Metabolism	VHO04799.1
#RNA Metabolism	VHO03943.1
#RNA Metabolism	VHO03949.1
#RNA Metabolism	VHO03950.1
#RNA Metabolism	VHO03963.1
#RNA Metabolism	VHO02182.1
#RNA Metabolism	VHO02185.1
#RNA Metabolism	VHO05726.1
#RNA Metabolism	VHO05728.1
#RNA Metabolism	VHO05766.1
#RNA Metabolism	VHO05767.1
#RNA Metabolism	VHO05822.1
#RNA Metabolism	VHO06040.1
#RNA Metabolism	VHO05933.1
#RNA Metabolism	VHO05934.1
#RNA Metabolism	VHO05943.1
#RNA Metabolism	VHO05946.1
#RNA Metabolism	VHO06297.1
#RNA Metabolism	VHO02469.1
#RNA Metabolism	VHO02474.1
#RNA Metabolism	VHO02477.1
#RNA Metabolism	VHO02486.1
#RNA Metabolism	VHO02513.1
#RNA Metabolism	VHO02522.1
#RNA Metabolism	VHO02524.1
#RNA Metabolism	VHO02525.1
#RNA Metabolism	VHO02528.1
#RNA Metabolism	VHO02537.1
#RNA Metabolism	VHO02538.1
#RNA Metabolism	VHO02549.1
#RNA Metabolism	VHO05622.1
#RNA Metabolism	VHO05623.1
#RNA Metabolism	VHO00478.1
#RNA Metabolism	VHO05420.1
#RNA Metabolism	VHO05425.1
#RNA Metabolism	VHO05426.1
#RNA Metabolism	VHO04849.1
#RNA Metabolism	VHO04850.1
#RNA Metabolism	VHO04855.1
#RNA Metabolism	VHO04857.1
#RNA Metabolism	VHO00590.1
#RNA Metabolism	VHO00596.1
#RNA Metabolism	VHO03377.1
#RNA Metabolism	VHO01242.1
#RNA Metabolism	VHO01257.1
#RNA Metabolism	VHO01281.1
#RNA Metabolism	VHO01287.1
#RNA Metabolism	VHO01360.1
#RNA Metabolism	VHO01362.1
#RNA Metabolism	VHO01388.1
#RNA Metabolism	VHO05262.1
#RNA Metabolism	VHO03306.1
#RNA Metabolism	VHO03310.1
#RNA Metabolism	VHO03316.1
#RNA Metabolism	VHO03317.1
#RNA Metabolism	VHO03320.1
#RNA Metabolism	VHO03322.1
#RNA Metabolism	VHO03334.1
#RNA Metabolism	VHO02841.1
#RNA Metabolism	VHO05559.1
#RNA Metabolism	VHO05560.1
#RNA Metabolism	VHO05579.1
#RNA Metabolism	VHO05609.1
#RNA Metabolism	VHO05610.1
#RNA Metabolism	VHO02232.1
#RNA Metabolism	VHO02233.1
#RNA Metabolism	VHO06753.1
#RNA Metabolism	VHO06755.1
#RNA Metabolism	VHO06765.1
#RNA Metabolism	VHO06783.1
#RNA Metabolism	VHO06791.1
#RNA Metabolism	VHO01945.1
#RNA Metabolism	VHO06798.1
#RNA Metabolism	VHO06802.1
#RNA Metabolism	VHO01951.1
#RNA Metabolism	VHO01952.1
#RNA Metabolism	VHO05466.1
#RNA Metabolism	VHO05475.1
#RNA Metabolism	VHO05490.1
#RNA Metabolism	VHO05498.1
#RNA Metabolism	VHO05512.1
#RNA Metabolism	VHO05516.1
#RNA Metabolism	VHO03679.1
#RNA Metabolism	VHO01976.1
#RNA Metabolism	VHO06544.1
#RNA Metabolism	VHO06568.1
#RNA Metabolism	VHO06572.1
#Stress Response	VHO01993.1
#Stress Response	VHO01799.1
#Stress Response	VHO06212.1
#Stress Response	VHO05042.1
#Stress Response	VHO06231.1
#Stress Response	VHO06242.1
#Stress Response	VHO04606.1
#Stress Response	VHO05683.1
#Stress Response	VHO06151.1
#Stress Response	VHO06207.1
#Stress Response	VHO04123.1
#Stress Response	VHO04125.1
#Stress Response	VHO04140.1
#Stress Response	VHO04142.1
#Stress Response	VHO05079.1
#Stress Response	VHO03872.1
#Stress Response	VHO04048.1
#Stress Response	VHO04052.1
#Stress Response	VHO05084.1
#Stress Response	VHO02889.1
#Stress Response	VHO02893.1
#Stress Response	VHO02924.1
#Stress Response	VHO02933.1
#Stress Response	VHO05100.1
#Stress Response	VHO05101.1
#Stress Response	VHO05102.1
#Stress Response	VHO05103.1
#Stress Response	VHO03099.1
#Stress Response	VHO03118.1
#Stress Response	VHO05393.1
#Stress Response	VHO02363.1
#Stress Response	VHO02385.1
#Stress Response	VHO02275.1
#Stress Response	VHO04557.1
#Stress Response	VHO04803.1
#Stress Response	VHO04804.1
#Stress Response	VHO04805.1
#Stress Response	VHO03947.1
#Stress Response	VHO02186.1
#Stress Response	VHO05802.1
#Stress Response	VHO05825.1
#Stress Response	VHO05872.1
#Stress Response	VHO05889.1
#Stress Response	VHO06368.1
#Stress Response	VHO06279.1
#Stress Response	VHO06053.1
#Stress Response	VHO06013.1
#Stress Response	VHO06014.1
#Stress Response	VHO06015.1
#Stress Response	VHN99763.1
#Stress Response	VHO02602.1
#Stress Response	VHO02603.1
#Stress Response	VHO04251.1
#Stress Response	VHO04847.1
#Stress Response	VHO04878.1
#Stress Response	VHO04884.1
#Stress Response	VHO00594.1
#Stress Response	VHO02092.1
#Stress Response	VHO03374.1
#Stress Response	VHO01195.1
#Stress Response	VHO01196.1
#Stress Response	VHO01329.1
#Stress Response	VHO05645.1
#Stress Response	VHO05263.1
#Stress Response	VHO05264.1
#Stress Response	VHO02775.1
#Stress Response	VHO05358.1
#Stress Response	VHO03221.1
#Stress Response	VHO03266.1
#Stress Response	VHO03270.1
#Stress Response	VHO03274.1
#Stress Response	VHO03276.1
#Stress Response	VHO02847.1
#Stress Response	VHO05539.1
#Stress Response	VHO01925.1
#Stress Response	VHO05597.1
#Stress Response	VHO02203.1
#Stress Response	VHO02206.1
#Stress Response	VHO02235.1
#Stress Response	VHO01939.1
#Stress Response	VHO06784.1
#Stress Response	VHO05459.1
#Stress Response	VHO05485.1
#Stress Response	VHO03694.1
#Stress Response	VHO03717.1
#Stress Response	VHO01963.1
#Stress Response	VHO03726.1
#Stress Response	VHO01969.1
#Sulfur Metabolism	VHO04587.1
#Sulfur Metabolism	VHO03829.1
#Sulfur Metabolism	VHO04063.1
#Sulfur Metabolism	VHO06407.1
#Sulfur Metabolism	VHO02158.1
#Sulfur Metabolism	VHO05896.1
#Sulfur Metabolism	VHO05897.1
#Sulfur Metabolism	VHO05898.1
#Sulfur Metabolism	VHO06322.1
#Sulfur Metabolism	VHO05998.1
#Sulfur Metabolism	VHO01954.1
#Sulfur Metabolism	VHO03661.1
#Sulfur Metabolism	VHO03663.1
#Sulfur Metabolism	VHO03676.1
#Sulfur Metabolism	VHO03710.1
#Sulfur Metabolism	VHO03733.1
#Sulfur Metabolism	VHO06440.1
#Transcriptional regulation	VHO05117.1
#Transcriptional regulation	VHN99753.1
#Transcriptional regulation	VHO04837.1
#Transcriptional regulation	VHO00347.1
#Ubiquinone metabolism	VHO05995.1
#Virulence, Disease and Defense	VHO06216.1
#Virulence, Disease and Defense	VHO06235.1
#Virulence, Disease and Defense	VHO06236.1
#Virulence, Disease and Defense	VHO05052.1
#Virulence, Disease and Defense	VHO05053.1
#Virulence, Disease and Defense	VHO04624.1
#Virulence, Disease and Defense	VHO05679.1
#Virulence, Disease and Defense	VHO03840.1
#Virulence, Disease and Defense	VHO05083.1
#Virulence, Disease and Defense	VHO03073.1
#Virulence, Disease and Defense	VHO03074.1
#Virulence, Disease and Defense	VHO02389.1
#Virulence, Disease and Defense	VHO02293.1
#Virulence, Disease and Defense	VHO02294.1
#Virulence, Disease and Defense	VHO05125.1
#Virulence, Disease and Defense	VHO05126.1
#Virulence, Disease and Defense	VHO04552.1
#Virulence, Disease and Defense	VHO00086.1
#Virulence, Disease and Defense	VHO00088.1
#Virulence, Disease and Defense	VHO00090.1
#Virulence, Disease and Defense	VHO00095.1
#Virulence, Disease and Defense	VHO00097.1
#Virulence, Disease and Defense	VHO00099.1
#Virulence, Disease and Defense	VHO01849.1
#Virulence, Disease and Defense	VHO01850.1
#Virulence, Disease and Defense	VHO01853.1
#Virulence, Disease and Defense	VHO06366.1
#Virulence, Disease and Defense	VHO06329.1
#Virulence, Disease and Defense	VHO06055.1
#Virulence, Disease and Defense	VHO06058.1
#Virulence, Disease and Defense	VHO02597.1
#Virulence, Disease and Defense	VHO04830.1
#Virulence, Disease and Defense	VHO05635.1
#Virulence, Disease and Defense	VHO05636.1
#Virulence, Disease and Defense	VHO05637.1
#Virulence, Disease and Defense	VHO04262.1
#Virulence, Disease and Defense	VHO05428.1
#Virulence, Disease and Defense	VHO04984.1
#Virulence, Disease and Defense	VHO05004.1
#Virulence, Disease and Defense	VHO06114.1
#Virulence, Disease and Defense	VHO05970.1
#Virulence, Disease and Defense	VHO05971.1
#Virulence, Disease and Defense	VHN99871.1
#Virulence, Disease and Defense	VHO02747.1
#Virulence, Disease and Defense	VHO05646.1
#Virulence, Disease and Defense	VHO05258.1
#Virulence, Disease and Defense	VHO05356.1
#Virulence, Disease and Defense	VHO03235.1
#Virulence, Disease and Defense	VHO05546.1
#Virulence, Disease and Defense	VHO05547.1
#Virulence, Disease and Defense	VHO02211.1
#Virulence, Disease and Defense	VHO06820.1
#Virulence, Disease and Defense	VHO06822.1
#Virulence, Disease and Defense	VHO06823.1
#Virulence, Disease and Defense	VHO05845.1
#Virulence, Disease and Defense	VHO05846.1
#Virulence, Disease and Defense	VHO05479.1
#Virulence, Disease and Defense	VHO05483.1
#Virulence, Disease and Defense	VHO03720.1
#Virulence, Disease and Defense	VHO06570.1
```
