# Supplementary material for: Nutrient driven transcriptional changes during phage infection in an aquatic Gammaproteobacterium
Source: Environ Microbiol. 2022 Jan 26;24(5):2270–81. doi: 10.1111/1462-2920.15904 (PMC9305737; doi:10.1111/1462-2920.15904)
Supplement: Supplementary file 4 — Supplementary Table 1. General characteristics of the samples. [file EMI-24-2270-s003.xlsx]

## Sheet: S1_general_stats
Table S1. General characteristics of the samples. Raw data in millions of reads (B), percent reads that mapped to either reference genome with bowtie2 (C), percent reads that were assigned to coding regions with featureCounts (D), the number of counts assigned to phage (E) or host gene coding sequences (F), and accession numbers (G). Naming convention is as follows: C and P designates control and…
Sample_name	Million_reads	%_overall_alignment	%_counted_features	barba18A	BAL341	BioSample_accession
P1Ft0	11.73	97.69	26.8257	3543	3112893	SAMN15455135
P1Ft1	10.22	97.87	28.8636	1898410	1020522	SAMN15455138
P1Ft2	8.87	97.74	32.7122	2191000	685656	SAMN15455141
P1Ft3	10.42	97.62	23.0636	1901845	482650	SAMN15455144
P1Ft4	7.59	96.08	19.3459	1193808	252175	SAMN15455147
C1Ft0	8.73	96.15	12.9132	40983	1071038	SAMN15455120
C1Ft1	12.57	97.28	24.2682	5512	3019987	SAMN15455123
C1Ft2	11.54	97.06	15.5556	1817	1769427	SAMN15455126
C1Ft3	14.05	97.13	15.2554	4270	2122058	SAMN15455129
C1Ft4	13.33	97.15	13.3576	4050	1764936	SAMN15455132
P2Ft0	11.44	97.66	15.1276	2885	1713045	SAMN15455136
P2Ft1	12.28	97.16	16.8371	1358524	674276	SAMN15455139
P2Ft2	15.91	96.62	41.7007	5261648	1253657	SAMN15455142
P2Ft3	14.93	97.26	16.5078	1185615	200312	SAMN15455145
P2Ft4	16.05	97.36	26.9276	4690955	688897	SAMN15455148
C2Ft0	14.2	97.7	14.4343	2965	2034600	SAMN15455121
C2Ft1	15.52	97.72	24.8933	3985	3838069	SAMN15455124
C2Ft2	14.36	97.35	23.0647	3313	3283837	SAMN15455127
C2Ft3	12.8	96.93	12.2314	6113	1539270	SAMN15455130
C2Ft4	14.55	97.31	18.7334	6067	2706866	SAMN15455133
P3Ft0	15.19	96.54	9.20099	4343	2438492	SAMN15455137
P3Ft1	14.17	97.78	38.4365	2902165	1385818	SAMN15455140
P3Ft2	13.34	98.17	16.9471	3071948	728410	SAMN15455143
P3Ft3	15.22	98.34	46.102	6188248	780659	SAMN15455146
P3Ft4	14.88	98.19	41.0581	5438772	623134	SAMN15455149
C3Ft0	15.2	97.89	41.2515	3216	6217593	SAMN15455122
C3Ft1	18.49	97.73	26.9767	3947	4955507	SAMN15455125
C3Ft2	16.36	95.71	9.2161	3384	1494173	SAMN15455128
C3Ft3	13.79	97.22	27.8289	1893	3790533	SAMN15455131
C3Ft4	16.12	97.12	14.7893	2304	2369486	SAMN15455134
P1Lt0	14.19	97.23	19.5679	2875	2746153	SAMN15455165
P1Lt1	13.67	97.38	22.7287	2687504	382414	SAMN15455168
P1Lt2	16.41	98.05	29.5019	4556971	242330	SAMN15455171
P1Lt3	17.89	98.07	28.0592	4790148	182109	SAMN15455174
P1Lt4	14.61	98.05	33.5335	4686857	166682	SAMN15455177
C1Lt0	15.94	97.75	7.44679	5022	1173484	SAMN15455150
C1Lt1	15.98	97.51	14.9635	4525	2372474	SAMN15455153
C1Lt2	19.79	96.26	28.4315	5313	5534401	SAMN15455156
C1Lt3	11.19	96.94	19.1639	5797	2114405	SAMN15455159
C1Lt4	15.31	97.18	11.8267	8962	1784270	SAMN15455162
P2Lt0	16.97	97.38	18.8837	8356	3174834	SAMN15455166
P2Lt1	12.92	97.71	40.7819	4444555	774870	SAMN15455169
P2Lt2	16.83	97.95	35.7203	5615926	347218	SAMN15455172
P2Lt3	23.61	97.17	27.8571	6183269	221262	SAMN15455175
P2Lt4	18.05	96.53	28.0171	4507129	420860	SAMN15455178
C2Lt0	15.62	95.13	13.004	6632	1997846	SAMN15455151
C2Lt1	16.17	96.74	17.5913	6777	2811184	SAMN15455154
C2Lt2	17.13	96.96	7.52468	3902	1278218	SAMN15455157
C2Lt3	15.43	96.46	18.471	2024	2818902	SAMN15455160
C2Lt4	15.23	96.93	7.65433	3132	1154938	SAMN15455163
P3Lt0	14.96	96.81	22.7532	2130	3366343	SAMN15455167
P3Lt1	14.46	97.36	31.6315	3566683	954873	SAMN15455170
P3Lt2	16.65	97.82	37.8263	5212938	1036441	SAMN15455173
P3Lt3	15.82	97.79	37.9024	5257997	693261	SAMN15455176
P3Lt4	15.83	98.2	38.2955	5672623	332076	SAMN15455179
C3Lt0	16.65	97.26	10.3222	5509	1705408	SAMN15455152
C3Lt1	15.08	96.05	20.7082	6529	3086221	SAMN15455155
C3Lt2	21.61	96.57	9.78232	14685	2073324	SAMN15455158
C3Lt3	17.33	97.47	12.1819	684731	1408653	SAMN15455161
C3Lt4	14.66	97.28	18.8143	731378	2003408	SAMN15455164
