# Supplementary material for: Nutrient driven transcriptional changes during phage infection in an aquatic Gammaproteobacterium
Source: Environ Microbiol. 2022 Jan 26;24(5):2270–81. doi: 10.1111/1462-2920.15904 (PMC9305737; doi:10.1111/1462-2920.15904)
Supplement: Supplementary file 5 — Supplementary Table 2. Phage gene expression in the two treatments (HNM and LNM) across the four analysed time points. [file EMI-24-2270-s002.xlsx]

## Sheet: Table_S2
Table S2. Phage gene expression in the two treatments (HNM and LNM) across the four analysed time points. First, averages of the logged counts per million (cpm) reads are reported based on edgeR's aveLogCPM-function. Then, these values are normalised where the maximum average log cpm is set to 100% and the other values are a percentage thereof.
		Average log counts per million (cpm)								Average log cpm normalised to 100% of maximum cpm
Gene number	Function	HNM t1	HNM t2	HNM t3	HNM t4	LNM t1	LNM t2	LNM t3	LNM t4	HNM t1	HNM t2	HNM t3	HNM t4	LNM t1	LNM t2	LNM t3	LNM t4
gp001	ribonucleotide reductase	13.9171	14.8072	14.6704	14.0602	13.3635	14.9655	14.1244	13.2911	93.9893	100	99.0764	94.9553	89.2951	100	94.3792	88.8115
gp002	ribonucleotide reductase	15.7274	16.2956	15.9348	15.1774	15.5779	16.3389	15.305	14.7782	96.5131	100	97.7861	93.1384	95.3426	100	93.672	90.4477
gp003	hypothetical protein	12.0901	12.1702	11.5983	10.8423	12.0471	12.0641	10.9886	10.758	99.3415	100	95.3003	89.089	99.8591	100	91.0849	89.1738
gp004	thymidylate synthase	13.3696	13.3976	12.5539	11.9797	13.4733	13.1585	12.0674	11.9468	99.7904	100	93.7026	89.4167	100	97.6637	89.5659	88.6706
gp005	glutaredoxin	10.4918	10.501	9.75795	8.90156	10.9276	10.3877	9.32476	9.04149	99.9124	100	92.924	84.7687	100	95.0594	85.3319	82.7397
gp006	MazG	12.6385	12.5616	11.7832	11.0972	12.9061	12.4472	11.373	11.071	100	99.3912	93.2329	87.8044	100	96.4446	88.1212	85.7813
gp007	hypothetical protein	13.2063	13.0704	12.3881	11.7248	13.5422	13.003	11.9267	11.693	100	98.9713	93.8047	88.7821	100	96.0182	88.0705	86.3447
gp008	metallo-dependent phosphatase	13.781	14.7295	14.4038	13.4647	13.1612	14.7417	13.779	13.0693	93.5603	100	97.7885	91.4132	89.279	100	93.4698	88.6553
gp009	hypothetical protein	11.4174	12.1068	11.5896	10.6262	11.1805	11.9895	11.2097	10.5438	94.3061	100	95.7285	87.7709	93.2526	100	93.4959	87.9423
gp010	hypothetical protein	10.5452	11.074	10.724	9.72244	10.5167	11.0754	10.4454	9.75077	95.2253	100	96.8394	87.7953	94.9559	100	94.3121	88.0402
gp011	hypothetical protein	11.5409	11.9579	11.4466	10.623	11.5058	11.8716	11.148	10.7085	96.5128	100	95.7239	88.8365	96.9187	100	93.9052	90.2028
gp012	homing endonuclease HNH	13.1612	13.2297	12.7184	11.952	12.9954	13.3607	12.3754	12.0053	99.4826	100	96.1353	90.3425	97.2659	100	92.6252	89.8554
gp013	putative exodeoxyribonuclease	14.1895	13.9401	13.3531	12.5526	14.2481	14.1202	13.0611	12.8413	100	98.2424	94.1053	88.4643	100	99.1027	91.6694	90.1268
gp014	hypothetical protein	10.7026	10.1095	9.42501	8.60457	11.2015	10.307	9.44847	9.2173	100	94.4579	88.0627	80.3969	100	92.0143	84.3497	82.2859
gp015	hypothetical protein	11.6902	11.5561	10.7084	10.2138	11.8755	11.2447	10.4669	10.2511	100	98.8531	91.6018	87.371	100	94.6882	88.1384	86.3211
gp016	hypothetical protein	11.4615	11.332	10.5541	9.91002	11.704	10.9481	10.2737	9.89079	100	98.8701	92.0834	86.4638	100	93.541	87.7788	84.5076
gp017	hypothetical protein	10.0589	10.2389	9.17007	8.48751	10.8842	8.79676	8.86303	8.65428	98.242	100	89.5607	82.8944	100	80.8211	81.4299	79.512
gp018	conserved hypothetical protein	13.0065	12.6886	12.0377	11.549	13.4313	12.5272	11.6819	11.5627	100	97.5557	92.551	88.7938	100	93.2688	86.9756	86.0879
gp019	conserved hypothetical protein	10.9965	10.7178	9.92198	9.39244	11.5449	10.4584	9.84552	9.61241	100	97.4659	90.2286	85.4131	100	90.5891	85.2804	83.2612
gp020	conserved hypothetical protein	15.4126	15.1659	14.6958	14.3288	15.8142	15.2162	14.4684	14.2855	100	98.3994	95.3495	92.968	100	96.2182	91.4895	90.3331
gp021	conserved hypothetical protein	14.8268	14.4239	13.613	13.3092	15.0358	14.4661	13.6735	13.5935	100	97.2822	91.8131	89.7645	100	96.2111	90.9398	90.4076
gp022	DNA polymerase	15.4409	14.4654	13.6209	13.1313	15.9115	14.518	13.2542	13.4758	100	93.6823	88.2132	85.042	100	91.2421	83.2995	84.6923
gp023	DNA primase	15.8526	14.8666	13.878	13.5324	16.4675	14.5873	13.3454	13.8681	100	93.7803	87.5445	85.3643	100	88.5823	81.0406	84.2148
gp024	hypothetical protein	11.6065	10.2941	9.41111	9.125	12.3385	10.1322	9.06919	9.54455	100	88.6925	81.0845	78.6196	100	82.1186	73.5034	77.356
gp025	hypothetical protein	12.7307	11.4518	10.5117	10.2808	13.5272	11.236	10.3323	10.7971	100	89.9542	82.5696	80.7559	100	83.0625	76.3812	79.8173
gp026	hypothetical protein	11.9237	10.6159	9.59854	9.69976	12.5953	10.2294	9.37831	9.88016	100	89.0321	80.5	81.3489	100	81.2156	74.4586	78.443
gp027	hypothetical protein	9.57713	8.14741	7.12931	7.00229	10.493	7.72968	7.04544	7.51982	100	85.0715	74.441	73.1147	100	73.6649	67.1439	71.6648
gp028	hypothetical protein	11.2552	9.83402	8.89244	8.82619	11.9312	9.48151	8.58951	9.11791	100	87.3727	79.0071	78.4185	100	79.4682	71.992	76.4208
gp029	conserved hypothetical protein	10.1306	8.57625	7.45103	7.7504	10.9732	8.21411	7.64889	8.0006	100	84.6566	73.5494	76.5046	100	74.8563	69.7053	72.9106
gp030	macro domain protein	13.1103	11.5968	10.7502	10.7758	13.8959	11.5112	10.6347	11.1565	100	88.4552	81.9984	82.193	100	82.8382	76.531	80.2861
gp031	hypothetical protein	10.1873	8.75423	7.88122	8.08124	11.0228	8.58497	7.83523	8.09025	100	85.933	77.3634	79.3268	100	77.8838	71.082	73.3955
gp032	hypothetical protein	9.14366	7.90618	7.12374	7.17173	9.53045	7.83792	6.92811	7.25691	100	86.4662	77.909	78.4339	100	82.2408	72.6945	76.1445
gp033	hypothetical protein	10.3199	9.19805	8.49675	8.5673	10.538	9.07981	8.29334	8.43766	100	89.1291	82.3335	83.0172	100	86.1627	78.6995	80.069
gp034	conserved hypothetical protein	11.4966	11.3233	10.6023	10.431	12.0218	11.5541	10.5068	10.5145	100	98.4931	92.2214	90.7313	100	96.1095	87.3975	87.4621
gp035	hypothetical protein	8.92848	8.76853	8.01383	7.88581	9.88764	8.90302	7.9548	7.95601	100	98.2085	89.7558	88.322	100	90.0419	80.452	80.4641
gp036	conserved hypothetical protein	11.5233	10.7934	9.96739	10.0959	12.8142	10.7803	10.0583	10.4843	100	93.6659	86.4975	87.6129	100	84.1275	78.4934	81.8177
gp037	hypothetical protein	9.94013	8.88947	8.06259	8.10591	11.0349	8.80816	8.23308	8.56224	100	89.4301	81.1115	81.5473	100	79.8211	74.6096	77.5925
gp038	hypothetical protein	11.688	10.4367	9.50076	9.6731	12.4824	9.93347	9.39473	9.92453	100	89.2941	81.2865	82.761	100	79.5799	75.2639	79.5082
gp039	hypothetical protein	13.8715	12.4838	11.4775	11.4946	14.7249	11.9433	11.0986	11.9491	100	89.9959	82.7415	82.865	100	81.1098	75.3731	81.149
gp040	hypothetical protein	11.5455	10.1308	8.97889	9.07823	12.4868	9.35487	8.70207	9.45927	100	87.7471	77.7698	78.6302	100	74.918	69.6902	75.7542
gp041	Pentapeptide	15.0184	13.5327	12.5114	12.4656	15.7167	13.0269	12.0868	12.8404	100	90.1073	83.3074	83.0023	100	82.8852	76.9039	81.6986
gp042	hypothetical protein	7.40994	7.85036	7.20529	6.65702	8.20991	7.80262	7.81381	7.5189	94.3899	100	91.783	84.799	100	95.0391	95.1754	91.5832
gp043	Pentapeptide	10.9876	10.0749	10.259	9.84463	12.6775	10.1799	10.3707	10.6699	100	91.6935	93.3692	89.598	100	80.2986	81.8041	84.1641
gp044	conserved hypothetical protein	10.5366	9.48894	9.4014	9.5739	11.9254	9.65613	9.62273	9.82114	100	90.0571	89.2263	90.8634	100	80.9714	80.6912	82.355
gp045	hypothetical protein	7.45615	6.13113	5.8656	5.85392	8.72938	6.22136	5.84419	6.07424	100	82.2291	78.6679	78.5113	100	71.2692	66.9484	69.5838
gp046	hypothetical protein	9.63758	8.33632	8.20669	8.03565	10.8938	8.57934	8.09443	8.38476	100	86.498	85.153	83.3782	100	78.7545	74.3032	76.9683
gp047	hypothetical protein	10.0749	8.66959	8.23207	8.58238	11.7786	8.95623	8.86877	9.31788	100	86.0517	81.709	85.1861	100	76.0381	75.2956	79.1085
gp048	hypothetical protein	7.38554	6.11594	5.68555	5.72514	9.02528	6.27365	5.8983	6.54347	100	82.8097	76.9822	77.5182	100	69.512	65.3531	72.5016
gp049	hypothetical protein	6.53672	5.16265	4.46065	4.4669	8.12143	5.09383	4.87802	5.02125	100	78.9793	68.2399	68.3355	100	62.7209	60.0636	61.8272
gp050	conserved hypothetical protein	12.0153	11.0454	10.8126	10.9648	12.6733	10.9772	10.794	10.9541	100	91.9275	89.9899	91.2565	100	86.6171	85.1711	86.4346
gp051	conserved hypothetical protein	12.2691	11.2331	10.8918	11.0907	12.8318	11.1672	10.9621	11.1856	100	91.5563	88.7739	90.3955	100	87.028	85.4291	87.171
gp052	hypothetical protein	10.4893	9.40252	9.20626	9.25234	11.0031	9.49194	9.42013	9.48149	100	89.6394	87.7682	88.2076	100	86.266	85.6134	86.1711
gp053	hypothetical protein	10.2512	9.45016	9.05626	9.3134	10.2807	9.32646	9.23662	9.36996	100	92.1856	88.3431	90.8515	100	90.7183	89.8445	91.1415
gp054	conserved hypothetical protein	7.83187	6.93512	6.96853	7.07402	8.78057	6.60534	7.90944	7.89152	100	88.55	88.9765	90.3235	100	75.2267	90.0789	89.8747
gp055	hypothetical protein	10.5304	9.98928	9.3387	9.23063	10.7427	10.246	9.25693	8.74949	100	94.8609	88.6828	87.6566	100	95.3763	86.1691	81.4456
gp056	conserved hypothetical protein	11.1175	10.682	9.72034	9.88848	11.5726	10.6403	9.55978	9.3128	100	96.0826	87.4328	88.9452	100	91.9437	82.6068	80.4727
gp057	hypothetical protein	10.5517	9.7815	9.1018	9.22768	11.2472	9.992	9.09293	8.95242	100	92.701	86.2594	87.4524	100	88.8397	80.846	79.5968
gp058	hypothetical protein	10.5569	9.59336	9.05815	8.93091	10.9052	10.0447	8.8289	8.69892	100	90.8733	85.8035	84.5982	100	92.1096	80.9606	79.7686
gp059	hypothetical protein	10.6714	9.767	9.12051	9.12925	11.286	9.92925	8.97348	8.86678	100	91.525	85.4668	85.5487	100	87.9786	79.5099	78.5646
gp060	hypothetical protein	12.3993	11.4838	10.8588	10.8001	12.9537	11.6945	10.6399	10.6358	100	92.6166	87.5759	87.1021	100	90.279	82.1376	82.1062
gp061	hypothetical protein	12.8627	11.8464	11.2203	11.1666	13.4351	11.9502	10.8482	11.0404	100	92.0984	87.2315	86.8134	100	88.9479	80.745	82.1759
gp062	hypothetical protein	10.5919	9.5473	8.76211	8.79931	11.5131	9.48118	8.61802	8.8308	100	90.1381	82.725	83.0762	100	82.3512	74.854	76.7023
gp063	hypothetical protein	9.45088	8.69126	7.6946	7.95002	10.5232	8.21072	7.69095	7.84846	100	91.9625	81.4168	84.1193	100	78.0247	73.0854	74.5821
gp064	hypothetical protein	9.83674	9.19921	8.5922	8.60121	10.5832	8.85754	8.14063	8.00703	100	93.519	87.3481	87.4397	100	83.6948	76.9207	75.6583
gp065	hypothetical protein	9.71632	9.32955	9.1277	8.92951	10.4705	9.26727	8.47576	8.11342	100	96.0194	93.9419	91.9022	100	88.5087	80.9492	77.4887
gp066	conserved hypothetical protein	10.1187	9.61157	9.34105	9.26126	11.0772	9.53064	8.87812	8.6526	100	94.9883	92.3148	91.5263	100	86.0387	80.148	78.1121
gp067	hypothetical protein	10.0885	9.55072	9.31529	9.04929	11.0107	9.59974	8.82717	8.51703	100	94.6696	92.3359	89.6993	100	87.1857	80.1693	77.3525
gp068	conserved hypothetical protein	10.4809	10.3834	10.0948	10.1111	11.7967	10.3455	9.62804	9.41269	100	99.0697	96.3161	96.4724	100	87.6983	81.6162	79.7906
gp069	hypothetical protein	9.83299	9.58043	9.47003	9.51325	11.4166	9.67533	9.11111	8.93563	100	97.4315	96.3088	96.7484	100	84.7478	79.8058	78.2686
gp070	conserved hypothetical protein	13.367	13.1423	13.0975	12.7853	14.8313	13.2405	12.312	12.4534	100	98.3191	97.9838	95.6482	100	89.2742	83.0139	83.9675
gp071	DNA adenine methylase	12.5027	12.178	11.98	11.6516	14.0816	12.0994	11.1371	11.4044	100	97.4028	95.819	93.1919	100	85.9236	79.0894	80.9882
gp072	CLP_protease	13.5856	13.9132	14.262	14.0369	13.8462	13.8658	13.3616	12.7249	95.2568	97.5541	100	98.4211	99.8582	100	96.3639	91.7717
gp073	PhoH	14.3918	14.5698	14.806	14.5731	14.907	14.4422	13.944	13.4423	97.2023	98.4047	100	98.4274	100	96.8821	93.5399	90.1748
gp074	hypothetical protein	12.3612	12.2171	12.1757	11.7726	13.0957	11.8468	11.4355	11.0705	100	98.8346	98.4992	95.2382	100	90.4634	87.3226	84.5352
gp075	hypothetical protein	10.8727	10.6342	10.6207	9.91536	11.6802	10.3299	9.8712	9.45804	100	97.8058	97.6818	91.1948	100	88.4394	84.5122	80.975
gp076	conserved hypothetical protein	10.7768	10.3606	9.99376	9.70043	11.7176	9.76364	9.48046	9.31412	100	96.1384	92.7341	90.0123	100	83.3248	80.9081	79.4885
gp077	hypothetical protein	12.8438	12.3495	12.1001	11.5019	13.6335	12.0385	11.3115	11.3222	100	96.1516	94.2101	89.5525	100	88.3009	82.9683	83.0467
gp078	hypothetical protein	11.1706	9.65	9.18486	8.97902	11.9682	9.9288	8.93687	9.38851	100	86.3876	82.2236	80.3809	100	82.9596	74.6716	78.4452
gp079	hypothetical protein	11.2254	9.64617	9.13303	9.00918	12.4161	9.90306	9.09397	9.63154	100	85.9316	81.3603	80.2571	100	79.7599	73.2435	77.5731
gp080	hypothetical protein	8.99515	7.35992	7.06103	6.84993	10.247	7.69853	6.89897	7.3679	100	81.821	78.4982	76.1513	100	75.1298	67.3269	71.9031
gp081	hypothetical protein	9.62348	8.03832	7.64218	7.65425	11.0278	8.10596	7.50618	8.1115	100	83.5282	79.4118	79.5372	100	73.5047	68.0659	73.555
gp082	DNA-binding motif containing protein	10.809	11.2615	10.9882	10.3707	12.0713	11.306	10.4351	10.1035	95.9823	100	97.5733	92.0899	100	93.6599	86.4451	83.6987
gp083	hypothetical protein	11.2559	11.7672	11.5707	10.8477	12.113	11.8473	10.9517	10.5502	95.6549	100	98.3302	92.1856	100	97.8065	90.4131	87.0982
gp084	hypothetical protein	10.8254	10.6463	10.6636	9.83195	11.6013	10.8893	10.1832	9.86642	100	98.3455	98.5055	90.8233	100	93.8623	87.776	85.0457
gp085	hypothetical protein	9.80619	9.26045	9.3168	8.50746	10.8783	9.72548	9.08069	8.7451	100	94.4347	95.0093	86.756	100	89.4023	83.475	80.39
gp086	hypothetical protein	10.0745	9.46556	9.49162	8.81694	11.3466	9.97257	9.44474	9.16186	100	93.9557	94.2143	87.5174	100	87.8901	83.2383	80.7452
gp087	conserved hypothetical protein	11.478	10.9935	11.0662	10.2993	12.8906	11.6039	10.9107	10.8557	100	95.7787	96.412	89.7304	100	90.0183	84.6406	84.2144
gp088	hypothetical protein	7.86456	7.42458	7.73909	6.89292	9.69864	8.21575	7.82496	7.53861	100	94.4055	98.4047	87.6454	100	84.7103	80.681	77.7285
gp089	hypothetical protein	8.40506	11.054	10.9433	10.4955	9.87878	11.3121	11.329	10.4583	76.0366	100	98.9992	94.9474	87.1988	99.8505	100	92.3142
gp090	putative DNA binding protein	10.6449	14.0011	14.2067	13.5006	11.6514	14.1601	14.153	13.4236	74.9284	98.5532	100	95.0298	82.2831	100	99.9493	94.7988
gp091	hypothetical protein	9.62396	13.7554	14.1388	14.1926	10.1818	13.7221	14.188	14.1038	67.8095	96.9191	99.6208	100	71.7631	96.716	100	99.4066
gp092	hypothetical protein	8.08538	12.5265	13.3063	13.2591	8.5049	13.004	13.4725	13.3921	60.7634	94.1397	100	99.645	63.1278	96.5224	100	99.4031
gp093	hypothetical protein	4.8632	8.93797	9.72576	9.65541	5.77562	9.19463	9.99548	9.90716	50.0033	91.9	100	99.2766	57.7823	91.9878	100	99.1164
gp094	hypothetical protein	4.69435	8.51357	9.50972	9.73903	4.58001	8.38791	9.55101	9.53584	48.2014	87.417	97.6455	100	47.9532	87.8222	100	99.8411
gp095	terminase large subunit	8.77181	14.8412	16.1023	16.389	8.0536	14.7769	15.896	16.0382	53.5226	90.5559	98.2509	100	50.2151	92.1356	99.113	100
gp096	putative portal protein	7.51421	14.6327	16.2968	16.4371	6.31097	15.0048	16.1888	16.33	45.715	89.0224	99.1466	100	38.6465	91.8848	99.1351	100
gp097	peptidase	6.5503	13.8932	16.1548	16.309	5.4502	14.6633	16.0697	16.1746	40.1636	85.1872	99.0541	100	33.6961	90.6562	99.3513	100
gp098	hypothetical protein	3.61626	10.3681	13.2905	13.689	3.32333	11.4766	13.5671	13.6693	26.4172	75.7403	97.089	100	24.3124	83.9587	99.2522	100
gp099	major capsid protein	5.97892	12.6528	15.9495	16.4875	5.47784	14.0557	16.1458	16.2698	36.2633	76.7418	96.737	100	33.6687	86.391	99.2378	100
gp100	conserved hypothetical protein	3.36115	10.3199	12.6238	13.1786	2.99778	11.2208	13.0352	12.9389	25.5046	78.3081	95.7902	100	22.9977	86.0812	100	99.2617
gp101	conserved hypothetical protein	4.29445	11.0944	13.4709	14.0449	3.50031	12.0352	13.7745	13.825	30.5766	78.9922	95.9129	100	25.3186	87.0539	99.6346	100
gp102	conserved hypothetical protein	2.79522	9.58963	12.1193	12.6673	2.11899	10.6198	12.5777	12.5745	22.0665	75.7038	95.6743	100	16.8472	84.4336	100	99.9743
gp103	hypothetical protein	3.34197	10.5731	13.2454	13.7529	3.01895	11.6071	13.662	13.763	24.3001	76.879	96.3104	100	21.9352	84.3352	99.266	100
gp104	tail sheath protein	5.93611	12.4083	15.706	16.5464	5.32984	13.8534	16.0807	16.2985	35.8756	74.9907	94.9211	100	32.7013	84.9978	98.6633	100
gp105	putative structural protein	4.17654	10.4806	13.9487	15.0056	3.91093	12.0738	14.5231	14.7361	27.8331	69.8445	92.9565	100	26.5398	81.9338	98.5544	100
gp106	conserved hypothetical protein	3.98217	9.89923	13.3547	13.8084	3.50868	11.6062	13.4138	13.1518	28.8387	71.6898	96.7144	100	26.1572	86.5239	100	98.047
gp107	hypothetical protein	3.5164	6.05226	8.96413	9.4039	3.63446	7.22918	9.68382	9.09152	37.3929	64.359	95.3235	100	37.5313	74.6521	100	93.8836
gp108	putative DNA binding protein	8.66808	9.87617	13.2146	13.6897	9.69176	11.4007	13.7179	13.7681	63.3184	72.1432	96.53	100	70.3927	82.805	99.6352	100
gp109	tail length tape-measure protein	6.30854	11.1776	15.2532	16.2937	6.24474	13.0444	16.0473	16.5445	38.7177	68.601	93.6143	100	37.7451	78.8442	96.9949	100
gp110	conserved hypothetical protein	4.23842	8.70358	12.9859	14.003	4.10605	10.6885	13.993	14.4518	30.2679	62.1551	92.7363	100	28.4121	73.9593	96.8252	100
gp111	conserved hypothetical protein	3.4122	7.47836	11.8349	12.8557	3.13623	9.45696	12.9476	13.4031	26.5423	58.1714	92.0594	100	23.3993	70.558	96.6014	100
gp112	conserved hypothetical protein	5.36511	9.22127	13.793	14.958	4.55392	11.3309	14.851	15.3835	35.8679	61.6478	92.2117	100	29.6026	73.6559	96.5382	100
gp113	putative baseplate assembly protein	4.0042	7.8065	12.5358	13.7365	3.18914	9.9973	13.6713	14.1756	29.1501	56.8304	91.2589	100	22.4973	70.5245	96.4424	100
gp114	conserved hypothetical protein	4.54464	8.0578	13.2607	14.6142	4.45344	10.5226	14.5778	15.0984	31.0973	55.1367	90.738	100	29.4961	69.6934	96.5517	100
gp115	conserved hypothetical protein	5.62741	8.2119	13.9342	15.6282	5.19023	10.9365	15.3788	15.9366	36.0081	52.5455	89.1608	100	32.5679	68.6248	96.4998	100
gp116	baseplate	5.61691	7.29509	13.3796	15.4493	5.23826	10.2051	15.2898	15.8537	36.3572	47.2197	86.6034	100	33.0412	64.3706	96.4431	100
gp117	conserved hypothetical protein	5.10523	6.23474	12.7479	14.7174	4.88904	9.39466	14.7492	15.2442	34.6884	42.3631	86.6177	100	32.0715	61.6279	96.7532	100
gp118	tail fiber	4.23599	4.76711	11.5094	13.7343	3.67791	7.91658	13.6058	14.2393	30.8425	34.7096	83.8008	100	25.8292	55.5965	95.5505	100
gp119	tail fiber	6.01891	5.98451	12.747	15.2137	5.51007	8.90291	14.9375	15.6238	39.5624	39.3363	83.7863	100	35.2671	56.9829	95.6074	100
gp120	hypothetical protein	3.92656	3.65653	10.6555	13.2857	3.56985	6.6419	13.0783	13.8262	29.5548	27.5222	80.203	100	25.8195	48.0386	94.5908	100
gp121	conserved hypothetical protein	3.90415	3.42711	10.1103	12.9411	3.11688	6.031	12.588	13.4518	30.1686	26.4823	78.1254	100	23.1707	44.8342	93.5786	100
gp122	hypothetical protein	5.51174	4.16079	10.1274	13.0371	5.21297	6.05603	12.8052	13.6202	42.2775	31.9151	77.682	100	38.2738	44.4637	94.0165	100
gp123	Peptidase_M15	4.75088	3.11075	9.26564	12.1655	4.33843	5.00149	12.173	12.8196	39.0522	25.5704	76.1636	100	33.8423	39.0145	94.9568	100
gp124	hypothetical protein	3.423	2.2703	8.33962	11.2791	2.65397	4.10009	11.1317	12.0797	30.348	20.1283	73.9384	100	21.9706	33.9421	92.1525	100
gp125	conserved hypothetical protein	4.64685	3.6544	9.47566	12.4728	3.85911	5.3288	12.4067	13.4098	37.256	29.299	75.9708	100	28.7782	39.7379	92.5197	100
gp126	hypothetical protein	0.0208111	-1.07304	3.7085	6.36215	-0.716506	-0.621719	6.88274	7.50916	0.327108	-16.866	58.2901	100	-9.54176	-8.27947	91.6579	100
gp127	hypothetical protein	3.81919	2.69469	8.94862	11.2867	2.23779	4.56841	11.7053	12.2177	33.8381	23.875	79.2849	100	18.316	37.3917	95.8063	100
gp128	hypothetical protein	3.42034	1.8521	7.96854	10.6633	1.66729	3.61017	10.8743	11.6282	32.0758	17.3689	74.7285	100	14.3383	31.0466	93.5166	100
gp129	hypothetical protein	3.43928	2.71933	8.65536	11.4463	2.15302	4.21978	11.5518	12.2198	30.0471	23.7574	75.6173	100	17.6191	34.5323	94.5338	100
gp130	hypothetical protein	5.014	4.65438	11.1168	13.9642	3.69717	6.55203	13.7636	14.5459	35.9061	33.3309	79.6092	100	25.4172	45.0437	94.6216	100
gp131	conserved hypothetical protein	4.85035	4.58055	11.1922	14.3155	3.80722	6.36173	14.0308	14.9286	33.8819	31.9972	78.1822	100	25.5028	42.6143	93.9857	100
gp132	hypothetical protein	5.31226	5.56196	11.4737	14.7909	4.71323	6.915	14.5881	15.6418	35.9157	37.6039	77.5724	100	30.1323	44.2085	93.2639	100
gp133	hypothetical protein	3.38041	3.95449	8.91225	12.4581	2.87817	4.70731	12.1629	13.3691	27.1342	31.7423	71.5377	100	21.5285	35.2104	90.978	100
gp134	conserved hypothetical protein	2.64887	3.669	6.45064	9.97149	1.09374	4.17833	10.1733	11.3203	26.5645	36.7949	64.6908	100	9.66173	36.91	89.8674	100
gp135	conserved hypothetical protein	4.77064	5.63161	8.52555	12.0525	3.57383	5.91154	12.2166	13.4808	39.5821	46.7256	70.7366	100	26.5105	43.8515	90.6221	100
gp136	conserved hypothetical protein	3.65256	5.15873	5.74052	8.98797	2.23165	4.98749	9.5473	10.5029	40.6383	57.3959	63.8689	100	21.248	47.4868	90.9016	100
