# Supplementary material for: Nutrient driven transcriptional changes during phage infection in an aquatic Gammaproteobacterium
Source: Environ Microbiol. 2022 Jan 26;24(5):2270–81. doi: 10.1111/1462-2920.15904 (PMC9305737; doi:10.1111/1462-2920.15904)
Supplement: Supplementary file 6 — Supplementary Table 3. Phage differential expressed genes when comparing the two nutrient treatments (HNM and LNM). [file EMI-24-2270-s005.xlsx]

## Sheet: Table_S3
Table S3. Phage differential expressed genes when comparing the two nutrient treatments (HNM and LNM). First, when comparing sampling points that correspond to the same percentage of latency period. Second, when comparing relevant sampling times (t1 in HNM vs t1 in LNM (12.5 min in HNM vs 16.25 in LNM min), t3 vs t2 (37.5 vs 32.5 min), t4 vs t3 (50 vs 48.75 min). Function and which cluster each g…
			percentage of latency period								relevant sampling times
Gene number	Function	Cluster	logFC, HNM-phage vs LNM-phage, t1	FDR, HNM-phage vs LNM-phage, t1	logFC, HNM-phage vs LNM-phage, t2	FDR, HNM-phage vs LNM-phage, t2	logFC, HNM-phage vs LNM-phage, t3	FDR, HNM-phage vs LNM-phage, t3	logFC, HNM-phage vs LNM-phage, t4	FDR, HNM-phage vs LNM-phage, t4	logFC, HNM-t1 vs LNM-t1	FDR, HNM-t1 vs LNM-t1	logFC, HNM-t3 vs LNM-t2	FDR, HNM-t3 vs LNM-t2	logFC, HNM-t4 vs LNM-t3	FDR, HNM-t4 vs LNM-t3
gp001	ribonucleotide reductase	1	NA	NA	NA	NA	NA	NA	NA	NA	NA	NA	NA	NA	NA	NA
gp002	ribonucleotide reductase	1	NA	NA	NA	NA	NA	NA	NA	NA	NA	NA	NA	NA	NA	NA
gp003	hypothetical protein	1	NA	NA	NA	NA	0.609658	0.0467008	NA	NA	NA	NA	NA	NA	NA	NA
gp004	thymidylate synthase	1	NA	NA	NA	NA	NA	NA	NA	NA	NA	NA	-0.604661	0.0282681	NA	NA
gp005	glutaredoxin	1	NA	NA	NA	NA	NA	NA	NA	NA	NA	NA	-0.630723	0.025303	NA	NA
gp006	MazG	1	NA	NA	NA	NA	NA	NA	NA	NA	NA	NA	-0.664173	0.0263676	NA	NA
gp007	hypothetical protein	1	NA	NA	NA	NA	NA	NA	NA	NA	NA	NA	-0.61503	0.0202398	NA	NA
gp008	metallo-dependent phosphatase	1	NA	NA	NA	NA	NA	NA	NA	NA	NA	NA	NA	NA	NA	NA
gp009	hypothetical protein	1	NA	NA	NA	NA	NA	NA	NA	NA	NA	NA	NA	NA	NA	NA
gp010	hypothetical protein	1	NA	NA	NA	NA	NA	NA	NA	NA	NA	NA	NA	NA	NA	NA
gp011	hypothetical protein	1	NA	NA	NA	NA	NA	NA	NA	NA	NA	NA	NA	NA	NA	NA
gp012	homing endonuclease HNH	1	NA	NA	NA	NA	NA	NA	NA	NA	NA	NA	-0.642411	0.024665	NA	NA
gp013	putative exodeoxyribonuclease	1	NA	NA	NA	NA	NA	NA	NA	NA	NA	NA	-0.767227	0.0229913	NA	NA
gp014	hypothetical protein	1	NA	NA	NA	NA	NA	NA	NA	NA	NA	NA	-0.883104	0.00686725	NA	NA
gp015	hypothetical protein	1	NA	NA	NA	NA	NA	NA	NA	NA	NA	NA	-0.536724	0.0478335	NA	NA
gp016	hypothetical protein	1	NA	NA	NA	NA	NA	NA	NA	NA	NA	NA	NA	NA	NA	NA
gp017	hypothetical protein	1	NA	NA	NA	NA	NA	NA	NA	NA	NA	NA	NA	NA	NA	NA
gp018	conserved hypothetical protein	1	NA	NA	NA	NA	NA	NA	NA	NA	NA	NA	NA	NA	NA	NA
gp019	conserved hypothetical protein	1	-0.548569	0.0497914	NA	NA	NA	NA	NA	NA	-0.548569	0.0497914	-0.537174	0.0409425	NA	NA
gp020	conserved hypothetical protein	1	NA	NA	NA	NA	NA	NA	NA	NA	NA	NA	NA	NA	NA	NA
gp021	conserved hypothetical protein	1	NA	NA	NA	NA	NA	NA	NA	NA	NA	NA	-0.853204	0.00423971	NA	NA
gp022	DNA polymerase	1	NA	NA	NA	NA	NA	NA	NA	NA	NA	NA	-0.897107	0.0295331	NA	NA
gp023	DNA primase	1	NA	NA	NA	NA	NA	NA	NA	NA	NA	NA	NA	NA	NA	NA
gp024	hypothetical protein	1	-0.732073	0.0334302	NA	NA	NA	NA	NA	NA	-0.732073	0.0334302	-0.722156	0.0263676	NA	NA
gp025	hypothetical protein	1	-0.796626	0.0269638	NA	NA	NA	NA	NA	NA	-0.796626	0.0269638	-0.72487	0.0282681	NA	NA
gp026	hypothetical protein	1	NA	NA	NA	NA	NA	NA	NA	NA	NA	NA	NA	NA	NA	NA
gp027	hypothetical protein	1	-0.916571	0.0269638	NA	NA	NA	NA	NA	NA	-0.916571	0.0269638	NA	NA	NA	NA
gp028	hypothetical protein	1	-0.676126	0.0413107	NA	NA	NA	NA	NA	NA	-0.676126	0.0413107	NA	NA	NA	NA
gp029	conserved hypothetical protein	1	-0.843	0.0431392	NA	NA	NA	NA	NA	NA	-0.843	0.0431392	-0.76729	0.0478335	NA	NA
gp030	macro domain protein	1	-0.785676	0.0116108	NA	NA	NA	NA	NA	NA	-0.785676	0.0116108	-0.761315	0.0123809	NA	NA
gp031	hypothetical protein	1	-0.835946	0.00274477	NA	NA	NA	NA	NA	NA	-0.835946	0.00274477	-0.706787	0.0100188	NA	NA
gp032	hypothetical protein	1	NA	NA	NA	NA	NA	NA	NA	NA	NA	NA	-0.718952	0.015092	NA	NA
gp033	hypothetical protein	1	NA	NA	NA	NA	NA	NA	NA	NA	NA	NA	-0.584962	0.0290663	NA	NA
gp034	conserved hypothetical protein	1	-0.525359	0.0438814	NA	NA	NA	NA	NA	NA	-0.525359	0.0438814	-0.952246	0.000759753	NA	NA
gp035	hypothetical protein	1	-0.960122	0.000502027	NA	NA	NA	NA	NA	NA	-0.960122	0.000502027	-0.892042	0.00103073	NA	NA
gp036	conserved hypothetical protein	1	-1.2911	0.000425037	NA	NA	NA	NA	NA	NA	-1.2911	0.000425037	-0.813675	0.0145275	NA	NA
gp037	hypothetical protein	1	-1.09528	0.00280492	NA	NA	NA	NA	NA	NA	-1.09528	0.00280492	-0.748269	0.0263676	NA	NA
gp038	hypothetical protein	1	-0.794538	0.02739	NA	NA	NA	NA	NA	NA	-0.794538	0.02739	NA	NA	NA	NA
gp039	hypothetical protein	1	-0.85338	0.0334302	NA	NA	NA	NA	NA	NA	-0.85338	0.0334302	NA	NA	NA	NA
gp040	hypothetical protein	1	-0.941473	0.00678736	0.776099	0.0400108	NA	NA	NA	NA	-0.941473	0.00678736	NA	NA	NA	NA
gp041	Pentapeptide	1	NA	NA	NA	NA	NA	NA	NA	NA	NA	NA	NA	NA	NA	NA
gp042	hypothetical protein	1	-0.802481	0.0175062	NA	NA	NA	NA	NA	NA	-0.802481	0.0175062	-0.602208	0.0478335	-1.16583	0.0180713
gp043	Pentapeptide	1	-1.69032	0.00118239	NA	NA	NA	NA	NA	NA	-1.69032	0.00118239	NA	NA	NA	NA
gp044	conserved hypothetical protein	1	-1.38922	0.000425037	NA	NA	NA	NA	NA	NA	-1.38922	0.000425037	NA	NA	NA	NA
gp045	hypothetical protein	1	-1.27637	0.000256171	NA	NA	NA	NA	NA	NA	-1.27637	0.000256171	NA	NA	NA	NA
gp046	hypothetical protein	1	-1.25681	0.000697507	NA	NA	NA	NA	NA	NA	-1.25681	0.000697507	NA	NA	NA	NA
gp047	hypothetical protein	1	-1.70435	0.000352516	NA	NA	NA	NA	NA	NA	-1.70435	0.000352516	NA	NA	NA	NA
gp048	hypothetical protein	1	-1.64331	0.000287686	NA	NA	NA	NA	NA	NA	-1.64331	0.000287686	NA	NA	NA	NA
gp049	hypothetical protein	1	-1.59151	0.000559146	NA	NA	NA	NA	NA	NA	-1.59151	0.000559146	NA	NA	NA	NA
gp050	conserved hypothetical protein	1	-0.658033	0.0322299	NA	NA	NA	NA	NA	NA	-0.658033	0.0322299	NA	NA	NA	NA
gp051	conserved hypothetical protein	1	NA	NA	NA	NA	NA	NA	NA	NA	NA	NA	NA	NA	NA	NA
gp052	hypothetical protein	1	NA	NA	NA	NA	NA	NA	NA	NA	NA	NA	NA	NA	NA	NA
gp053	hypothetical protein	1	NA	NA	NA	NA	NA	NA	NA	NA	NA	NA	NA	NA	NA	NA
gp054	conserved hypothetical protein	1	-0.950822	0.0459803	NA	NA	NA	NA	NA	NA	-0.950822	0.0459803	NA	NA	NA	NA
gp055	hypothetical protein	1	NA	NA	NA	NA	NA	NA	NA	NA	NA	NA	-0.908397	0.03683	NA	NA
gp056	conserved hypothetical protein	1	NA	NA	NA	NA	NA	NA	NA	NA	NA	NA	-0.920838	0.0166646	NA	NA
gp057	hypothetical protein	1	NA	NA	NA	NA	NA	NA	NA	NA	NA	NA	-0.891318	0.0315705	NA	NA
gp058	hypothetical protein	1	NA	NA	NA	NA	NA	NA	NA	NA	NA	NA	-0.98789	0.0236406	NA	NA
gp059	hypothetical protein	1	NA	NA	NA	NA	NA	NA	NA	NA	NA	NA	-0.810095	0.0202398	NA	NA
gp060	hypothetical protein	1	NA	NA	NA	NA	NA	NA	NA	NA	NA	NA	-0.836061	0.0139908	NA	NA
gp061	hypothetical protein	1	NA	NA	NA	NA	NA	NA	NA	NA	NA	NA	-0.730178	0.0367387	NA	NA
gp062	hypothetical protein	1	-0.921552	0.0438814	NA	NA	NA	NA	NA	NA	-0.921552	0.0438814	NA	NA	NA	NA
gp063	hypothetical protein	1	-1.07314	0.0362826	NA	NA	NA	NA	NA	NA	-1.07314	0.0362826	NA	NA	NA	NA
gp064	hypothetical protein	1	NA	NA	NA	NA	NA	NA	NA	NA	NA	NA	NA	NA	NA	NA
gp065	hypothetical protein	1	-0.754608	0.0334302	NA	NA	NA	NA	NA	NA	-0.754608	0.0334302	NA	NA	NA	NA
gp066	conserved hypothetical protein	1	-0.958893	0.0196727	NA	NA	NA	NA	NA	NA	-0.958893	0.0196727	NA	NA	NA	NA
gp067	hypothetical protein	1	-0.922577	0.0330097	NA	NA	NA	NA	NA	NA	-0.922577	0.0330097	NA	NA	NA	NA
gp068	conserved hypothetical protein	1	-1.31623	0.000764119	NA	NA	NA	NA	NA	NA	-1.31623	0.000764119	NA	NA	NA	NA
gp069	hypothetical protein	1	-1.58425	0.000130318	NA	NA	NA	NA	NA	NA	-1.58425	0.000130318	NA	NA	NA	NA
gp070	conserved hypothetical protein	1	-1.46431	0.000335505	NA	NA	0.785501	0.0467008	NA	NA	-1.46431	0.000335505	NA	NA	NA	NA
gp071	DNA adenine methylase	1	-1.57895	7.71341e-05	NA	NA	0.842977	0.0186778	NA	NA	-1.57895	7.71341e-05	NA	NA	NA	NA
gp072	CLP_protease	1	NA	NA	NA	NA	0.900402	0.0124578	1.31198	0.00257252	NA	NA	NA	NA	NA	NA
gp073	PhoH	1	NA	NA	NA	NA	0.862009	0.00679043	1.13082	0.00257252	NA	NA	NA	NA	NA	NA
gp074	hypothetical protein	1	-0.734534	0.010911	NA	NA	0.740222	0.0143434	NA	NA	-0.734534	0.010911	NA	NA	NA	NA
gp075	hypothetical protein	1	-0.807672	0.0330097	NA	NA	NA	NA	NA	NA	-0.807672	0.0330097	NA	NA	NA	NA
gp076	conserved hypothetical protein	1	-0.941068	0.0345628	NA	NA	NA	NA	NA	NA	-0.941068	0.0345628	NA	NA	NA	NA
gp077	hypothetical protein	1	-0.789774	0.0116108	NA	NA	0.788676	0.0168109	NA	NA	-0.789774	0.0116108	NA	NA	NA	NA
gp078	hypothetical protein	1	NA	NA	NA	NA	NA	NA	NA	NA	NA	NA	NA	NA	NA	NA
gp079	hypothetical protein	1	-1.19091	0.00228063	NA	NA	NA	NA	NA	NA	-1.19091	0.00228063	-0.771328	0.0282681	NA	NA
gp080	hypothetical protein	1	-1.25286	0.00185151	NA	NA	NA	NA	NA	NA	-1.25286	0.00185151	NA	NA	NA	NA
gp081	hypothetical protein	1	-1.40511	0.000564717	NA	NA	NA	NA	NA	NA	-1.40511	0.000564717	NA	NA	NA	NA
gp082	DNA-binding motif containing protein	1	-1.26263	2.19451e-05	NA	NA	0.553058	0.0278928	NA	NA	-1.26263	2.19451e-05	NA	NA	NA	NA
gp083	hypothetical protein	1	-0.857251	0.00180743	NA	NA	0.618994	0.0278928	NA	NA	-0.857251	0.00180743	NA	NA	NA	NA
gp084	hypothetical protein	1	-0.776236	0.0142015	NA	NA	NA	NA	NA	NA	-0.776236	0.0142015	NA	NA	NA	NA
gp085	hypothetical protein	1	-1.07275	0.000287686	NA	NA	NA	NA	NA	NA	-1.07275	0.000287686	NA	NA	NA	NA
gp086	hypothetical protein	1	-1.27266	7.71341e-05	NA	NA	NA	NA	NA	NA	-1.27266	7.71341e-05	NA	NA	NA	NA
gp087	conserved hypothetical protein	1	-1.41271	2.19451e-05	-0.610463	0.0336891	NA	NA	NA	NA	-1.41271	2.19451e-05	-0.537969	0.026022	NA	NA
gp088	hypothetical protein	1	-1.8369	2.60017e-05	-0.792716	0.0400108	NA	NA	NA	NA	-1.8369	2.60017e-05	NA	NA	NA	NA
gp089	hypothetical protein	1	-1.47532	0.000110515	NA	NA	NA	NA	NA	NA	-1.47532	0.000110515	NA	NA	NA	NA
gp090	putative DNA binding protein	1	-1.00683	0.00497587	NA	NA	NA	NA	NA	NA	-1.00683	0.00497587	NA	NA	NA	NA
gp091	hypothetical protein	1	NA	NA	NA	NA	NA	NA	NA	NA	NA	NA	NA	NA	NA	NA
gp092	hypothetical protein	1	NA	NA	NA	NA	NA	NA	NA	NA	NA	NA	NA	NA	NA	NA
gp093	hypothetical protein	2	-0.927041	0.0438814	NA	NA	NA	NA	NA	NA	-0.927041	0.0438814	NA	NA	NA	NA
gp094	hypothetical protein	2	NA	NA	NA	NA	NA	NA	NA	NA	NA	NA	NA	NA	NA	NA
gp095	terminase large subunit	2	NA	NA	NA	NA	NA	NA	NA	NA	NA	NA	1.32542	0.0155108	NA	NA
gp096	putative portal protein	2	NA	NA	NA	NA	NA	NA	NA	NA	NA	NA	1.29203	0.0302093	NA	NA
gp097	peptidase	2	NA	NA	NA	NA	NA	NA	NA	NA	NA	NA	1.49148	0.0315705	NA	NA
gp098	hypothetical protein	2	NA	NA	NA	NA	NA	NA	NA	NA	NA	NA	1.81397	0.015543	NA	NA
gp099	major capsid protein	2	NA	NA	NA	NA	NA	NA	NA	NA	NA	NA	1.89385	0.0189144	NA	NA
gp100	conserved hypothetical protein	2	NA	NA	NA	NA	NA	NA	NA	NA	NA	NA	1.40294	0.0193412	NA	NA
gp101	conserved hypothetical protein	2	NA	NA	NA	NA	NA	NA	NA	NA	NA	NA	1.43562	0.0166646	NA	NA
gp102	conserved hypothetical protein	2	NA	NA	NA	NA	NA	NA	NA	NA	NA	NA	1.49952	0.0166646	NA	NA
gp103	hypothetical protein	2	NA	NA	NA	NA	NA	NA	NA	NA	NA	NA	1.63835	0.0166646	NA	NA
gp104	tail sheath protein	2	NA	NA	NA	NA	NA	NA	NA	NA	NA	NA	1.85262	0.0161479	NA	NA
gp105	putative structural protein	2	NA	NA	-1.59343	0.0441968	NA	NA	NA	NA	NA	NA	1.87489	0.0100341	NA	NA
gp106	conserved hypothetical protein	2	NA	NA	-1.70727	0.0336891	NA	NA	NA	NA	NA	NA	1.7486	0.0129588	NA	NA
gp107	hypothetical protein	2	NA	NA	NA	NA	NA	NA	NA	NA	NA	NA	1.73569	0.0123809	NA	NA
gp108	putative DNA binding protein	1	NA	NA	-1.52489	0.0336891	NA	NA	NA	NA	NA	NA	1.81395	0.00423971	NA	NA
gp109	tail length tape-measure protein	2	NA	NA	-1.86687	0.0336891	NA	NA	NA	NA	NA	NA	2.20886	0.00423971	NA	NA
gp110	conserved hypothetical protein	2	NA	NA	-1.98566	0.0250846	NA	NA	NA	NA	NA	NA	2.29748	0.0031632	NA	NA
gp111	conserved hypothetical protein	2	NA	NA	-1.98064	0.0231524	NA	NA	NA	NA	NA	NA	2.37818	0.00197222	NA	NA
gp112	conserved hypothetical protein	2	NA	NA	-2.11014	0.0231524	NA	NA	NA	NA	NA	NA	2.4622	0.0021654	NA	NA
gp113	putative baseplate assembly protein	2	NA	NA	-2.19231	0.0312056	NA	NA	NA	NA	NA	NA	2.53861	0.00421645	NA	NA
gp114	conserved hypothetical protein	2	NA	NA	-2.466	0.0235043	NA	NA	NA	NA	NA	NA	2.73817	0.00377872	NA	NA
gp115	conserved hypothetical protein	2	NA	NA	-2.72566	0.0179758	NA	NA	NA	NA	NA	NA	2.99781	0.0021654	NA	NA
gp116	baseplate	2	NA	NA	-2.91203	0.0179758	NA	NA	NA	NA	NA	NA	3.1746	0.0021654	NA	NA
gp117	conserved hypothetical protein	2	NA	NA	-3.16435	0.0159779	-2.00147	0.0469506	NA	NA	NA	NA	3.35354	0.0012657	NA	NA
gp118	tail fiber	2	NA	NA	-3.1628	0.0159779	-2.09664	0.0380368	NA	NA	NA	NA	3.59381	0.000727865	NA	NA
gp119	tail fiber	2	NA	NA	-2.92359	0.0161495	-2.19066	0.0267994	NA	NA	NA	NA	3.8446	0.000283727	NA	NA
gp120	hypothetical protein	2	NA	NA	-3.01671	0.0159779	-2.42326	0.013175	NA	NA	NA	NA	4.01629	0.000148869	NA	NA
gp121	conserved hypothetical protein	2	NA	NA	-2.64189	0.0179758	-2.47842	0.00965657	NA	NA	NA	NA	4.08353	9.27872e-05	NA	NA
gp122	hypothetical protein	2	NA	NA	-1.91629	0.0336891	-2.67853	0.00256551	NA	NA	NA	NA	4.07551	4.49122e-05	NA	NA
gp123	Peptidase_M15	2	NA	NA	-1.93662	0.0338358	-2.90863	0.00165072	NA	NA	NA	NA	4.27351	3.65701e-05	NA	NA
gp124	hypothetical protein	2	NA	NA	-1.9075	0.0336891	-2.7942	0.000887577	NA	NA	NA	NA	4.25794	3.42595e-05	NA	NA
gp125	conserved hypothetical protein	2	NA	NA	-1.70278	0.0400108	-2.93222	0.000887577	NA	NA	NA	NA	4.15399	3.65701e-05	NA	NA
gp126	hypothetical protein	2	NA	NA	NA	NA	-3.23135	0.000887577	NA	NA	NA	NA	4.89643	6.24755e-05	NA	NA
gp127	hypothetical protein	2	NA	NA	NA	NA	-2.75794	0.00606846	NA	NA	NA	NA	4.39398	7.42857e-05	NA	NA
gp128	hypothetical protein	2	NA	NA	NA	NA	-2.90828	0.00256551	NA	NA	NA	NA	4.38565	5.39329e-05	NA	NA
gp129	hypothetical protein	2	NA	NA	NA	NA	-2.89823	0.00187897	NA	NA	NA	NA	4.45322	3.65701e-05	NA	NA
gp130	hypothetical protein	2	NA	NA	-1.91202	0.0412637	-2.64725	0.00524377	NA	NA	NA	NA	4.5676	4.06834e-05	NA	NA
gp131	conserved hypothetical protein	2	NA	NA	NA	NA	-2.83898	0.00685072	NA	NA	NA	NA	4.8337	6.24755e-05	NA	NA
gp132	hypothetical protein	2	NA	NA	NA	NA	-3.11479	0.00272132	NA	NA	NA	NA	4.56091	6.24755e-05	NA	NA
gp133	hypothetical protein	2	NA	NA	NA	NA	-3.25239	0.00177408	NA	NA	NA	NA	4.21584	7.73133e-05	NA	NA
gp134	conserved hypothetical protein	2	NA	NA	NA	NA	-3.73208	0.000887577	NA	NA	NA	NA	2.28104	0.0123809	NA	NA
gp135	conserved hypothetical protein	2	NA	NA	NA	NA	-3.69337	0.000887577	NA	NA	NA	NA	2.61711	0.00315316	NA	NA
gp136	conserved hypothetical protein	2	NA	NA	NA	NA	-3.81989	0.000887577	NA	NA	NA	NA	NA	NA	NA	NA
