# Supplementary material for: Nutrient driven transcriptional changes during phage infection in an aquatic Gammaproteobacterium
Source: Environ Microbiol. 2022 Jan 26;24(5):2270–81. doi: 10.1111/1462-2920.15904 (PMC9305737; doi:10.1111/1462-2920.15904)
Supplement: Supplementary file 7 — Supplementary Table 4. Differentially expressed (DE) genes when comparing control bacteria in HNM with control bacteria in LNM. [file EMI-24-2270-s001.xlsx]

## Sheet: Table_S4
Table S4. Differentially expressed (DE) genes when comparing control bacteria in HNM with control bacteria in LNM. The comparisons are made between relevant time-points (t1 in HNM vs t1 in LNM (12.5 min in HNM vs 16.25 in LNM min), t3 vs t2 (37.5 vs 32.5 min), t4 vs t3 (50 vs 48.75 min). LogFC and false discovery rate (FDR; B-I) are reported for each gene that is DE. Genes with a positive logFC v…
gene accession	logFC, HNM vs LNM, t0	FDR, HNM vs LNM, t0	logFC, HNM vs LNM, t1	FDR, HNM vs LNM, t1	logFC, HNM-t3 vs LNM-t2	FDR, HNM-t3 vs LNM-t2	logFC, HNM-t4 vs LNM-t3	FDR, HNM-t4 vs LNM-t3	function	category
VHO01991.1	-2.95706	3.74812e-12	-2.72578	2.93948e-11	-2.5123	4.55577e-10	-3.14407	4.47888e-12	Branched-chain alpha-keto acid dehydrogenase%2C E1 component%2C alpha subunit (EC 1.2.4.4) / Branched-chain alpha-keto acid dehydrogenase%2C E1 component%2C beta subunit (EC 1.2.4.4);Ontology_term=KEGG_ENZYME:1.2.4.4,KEGG_ENZYME:1.2.4.4	Amino Acids and Derivatives
VHO05471.1	-2.95254	4.14509e-11	-2.75919	1.27387e-10	-1.77264	3.65353e-06	-1.84513	7.45217e-06	2-keto-3-deoxy-D-arabino-heptulosonate-7-phosphate synthase I alpha (EC 2.5.1.54);Ontology_term=KEGG_ENZYME:2.5.1.54	Amino Acids and Derivatives
VHO05793.1	1.65219	1.00023e-10	1.58668	1.95568e-10	1.34467	3.02334e-08	1.32838	1.06985e-06	Spermidine synthase (EC 2.5.1.16);Ontology_term=KEGG_ENZYME:2.5.1.16	Amino Acids and Derivatives
VHO05522.1	2.10823	1.42635e-10	1.73938	1.60122e-08	1.67349	6.2187e-08	1.07787	0.00104956	Indole-3-glycerol phosphate synthase (EC 4.1.1.48) / Phosphoribosylanthranilate isomerase (EC 5.3.1.24);Ontology_term=KEGG_ENZYME:4.1.1.48,KEGG_ENZYME:5.3.1.24	Amino Acids and Derivatives
VHO03685.1	2.0922	6.99976e-10	1.78542	1.48715e-08	1.33543	1.31403e-05	1.63473	5.37528e-06	Acetolactate synthase large subunit (EC 2.2.1.6);Ontology_term=KEGG_ENZYME:2.2.1.6	Amino Acids and Derivatives
VHO06512.1	1.87509	2.27357e-09	1.76226	9.23255e-09	1.45107	9.37417e-07	2.02577	2.7382e-08	D-3-phosphoglycerate dehydrogenase (EC 1.1.1.95);Ontology_term=KEGG_ENZYME:1.1.1.95	Amino Acids and Derivatives
VHO05519.1	2.46497	5.88621e-09	2.16559	6.48971e-08	1.61134	2.85616e-05	1.50331	0.000599248	Anthranilate synthase%2C aminase component (EC 4.1.3.27);Ontology_term=KEGG_ENZYME:4.1.3.27	Amino Acids and Derivatives
VHO05470.1	-2.62189	6.38247e-09	-2.18578	1.52693e-07	-1.86242	4.58723e-06	-1.71521	6.37872e-05	Chorismate mutase I (EC 5.4.99.5) / Cyclohexadienyl dehydrogenase (EC 1.3.1.12)(EC 1.3.1.43);Ontology_term=KEGG_ENZYME:5.4.99.5,KEGG_ENZYME:1.3.1.12,KEGG_ENZYME:1.3.1.43	Amino Acids and Derivatives
VHO05521.1	2.18798	9.2925e-09	1.82633	2.70927e-07	1.57348	7.72347e-06	1.2687	0.00133689	Anthranilate phosphoribosyltransferase (EC 2.4.2.18);Ontology_term=KEGG_ENZYME:2.4.2.18	Amino Acids and Derivatives
VHO05598.1	1.73566	9.81826e-09	1.39304	1.10303e-06	1.33516	3.41974e-06	0.974779	0.00210675	Aspartokinase (EC 2.7.2.4) / Homoserine dehydrogenase (EC 1.1.1.3);Ontology_term=KEGG_ENZYME:2.7.2.4,KEGG_ENZYME:1.1.1.3	Amino Acids and Derivatives
VHO05520.1	2.179	3.62627e-08	1.81946	4.68783e-07	1.42301	7.12405e-05	1.42854	0.000651586	Anthranilate synthase%2C amidotransferase component (EC 4.1.3.27);Ontology_term=KEGG_ENZYME:4.1.3.27	Amino Acids and Derivatives
VHO05600.1	1.50227	2.38011e-07	1.2568	6.46751e-06	1.21317	1.56698e-05	0.862529	0.00593509	Threonine synthase (EC 4.2.3.1);Ontology_term=KEGG_ENZYME:4.2.3.1	Amino Acids and Derivatives
VHO05394.1	1.34682	2.73708e-07	1.25954	7.56712e-07	1.07955	1.95516e-05	0.673024	0.016449	Phosphoribosyl-AMP cyclohydrolase (EC 3.5.4.19) / Phosphoribosyl-ATP pyrophosphatase (EC 3.6.1.31);Ontology_term=KEGG_ENZYME:3.5.4.19,KEGG_ENZYME:3.6.1.31	Amino Acids and Derivatives
VHO05463.1	1.56302	6.0453e-07	1.06789	0.000228048	0.717304	0.0142389	NA	NA	Chorismate mutase I (EC 5.4.99.5) / Prephenate dehydratase (EC 4.2.1.51);Ontology_term=KEGG_ENZYME:5.4.99.5,KEGG_ENZYME:4.2.1.51	Amino Acids and Derivatives
VHO05599.1	1.57648	6.19399e-07	1.34129	7.91898e-06	1.66517	2.4027e-07	1.06068	0.00202836	Homoserine kinase (EC 2.7.1.39);Ontology_term=KEGG_ENZYME:2.7.1.39	Amino Acids and Derivatives
VHO05523.1	1.77371	7.41068e-07	1.38635	4.76072e-05	1.30621	0.00013583	NA	NA	Tryptophan synthase beta chain (EC 4.2.1.20);Ontology_term=KEGG_ENZYME:4.2.1.20	Amino Acids and Derivatives
VHO05524.1	1.83966	7.63698e-07	1.60741	6.59885e-06	1.35095	0.000129081	1.131	0.00526494	Tryptophan synthase alpha chain (EC 4.2.1.20);Ontology_term=KEGG_ENZYME:4.2.1.20	Amino Acids and Derivatives
VHO05401.1	1.72285	1.89373e-06	1.3637	6.0812e-05	1.04763	0.00210929	NA	NA	ATP phosphoribosyltransferase (EC 2.4.2.17);Ontology_term=KEGG_ENZYME:2.4.2.17	Amino Acids and Derivatives
VHO06178.1	2.02437	8.372e-06	1.97715	2.59728e-06	2.49628	4.67063e-08	2.30893	7.10229e-06	2-isopropylmalate synthase (EC 2.3.3.13);Ontology_term=KEGG_ENZYME:2.3.3.13	Amino Acids and Derivatives
VHO04119.1	2.53779	1.02234e-05	3.40355	3.74428e-08	4.63297	7.09933e-11	4.45703	1.97812e-08	Ketol-acid reductoisomerase (EC 1.1.1.86);Ontology_term=KEGG_ENZYME:1.1.1.86	Amino Acids and Derivatives
VHO05398.1	1.72663	1.0271e-05	1.57045	3.13148e-05	1.14093	0.00225746	1.07869	0.0129121	Histidinol-phosphatase (EC 3.1.3.15) / Imidazoleglycerol-phosphate dehydratase (EC 4.2.1.19);Ontology_term=KEGG_ENZYME:3.1.3.15,KEGG_ENZYME:4.2.1.19	Amino Acids and Derivatives
VHO05396.1	1.34484	2.07704e-05	1.0652	0.00044277	0.934349	0.00226385	NA	NA	Phosphoribosylformimino-5-aminoimidazole carboxamide ribotide isomerase (EC 5.3.1.16);Ontology_term=KEGG_ENZYME:5.3.1.16	Amino Acids and Derivatives
VHO04484.1	1.17716	2.24196e-05	1.06398	9.6239e-05	0.856784	0.00162542	0.827593	0.00811888	N-carbamoylputrescine amidase (3.5.1.53)	Amino Acids and Derivatives
VHO05397.1	1.95496	2.47778e-05	1.02473	0.0135869	1.37643	0.0015096	NA	NA	Imidazole glycerol phosphate synthase amidotransferase subunit (EC 2.4.2.-);Ontology_term=KEGG_ENZYME:2.4.2.-	Amino Acids and Derivatives
VHO04483.1	0.958817	4.72706e-05	0.701664	0.00216074	0.808782	0.000541971	0.702318	0.00849382	Agmatine deiminase (EC 3.5.3.12);Ontology_term=KEGG_ENZYME:3.5.3.12	Amino Acids and Derivatives
VHO03667.1	1.48777	6.57714e-05	1.38054	0.000168799	1.0383	0.0041994	NA	NA	Sulfate adenylyltransferase subunit 2 (EC 2.7.7.4);Ontology_term=KEGG_ENZYME:2.7.7.4	Amino Acids and Derivatives
VHO03117.1	-0.868827	0.000108803	-0.664486	0.00239279	-0.498253	0.02421	-0.691801	0.00505012	Imidazolonepropionase (EC 3.5.2.7);Ontology_term=KEGG_ENZYME:3.5.2.7	Amino Acids and Derivatives
VHO05400.1	1.55164	0.000116218	0.981285	0.00999061	1.12624	0.00380352	NA	NA	Histidinol dehydrogenase (EC 1.1.1.23);Ontology_term=KEGG_ENZYME:1.1.1.23	Amino Acids and Derivatives
VHO03248.1	1.04311	0.000121757	1.07099	7.59356e-05	0.660599	0.0133339	1.00138	0.00129612	S-adenosylmethionine decarboxylase proenzyme (EC 4.1.1.50)%2C prokaryotic class 1A;Ontology_term=KEGG_ENZYME:4.1.1.50	Amino Acids and Derivatives
VHO05395.1	1.29099	0.000151169	0.920758	0.0048516	1.011	0.00249253	NA	NA	Imidazole glycerol phosphate synthase cyclase subunit (EC 4.1.3.-);Ontology_term=KEGG_ENZYME:4.1.3.-	Amino Acids and Derivatives
VHO04121.1	1.20919	0.000156746	1.19391	8.53886e-05	1.23258	8.9376e-05	1.12962	0.0014669	HTH-type transcriptional regulator IlvY	Amino Acids and Derivatives
VHO02295.1	1.14839	0.000179868	1.03263	0.000648229	0.818522	0.00673825	NA	NA	Asparagine synthetase [glutamine-hydrolyzing] (EC 6.3.5.4);Ontology_term=KEGG_ENZYME:6.3.5.4	Amino Acids and Derivatives
VHO03672.1	1.67126	0.000179998	1.53651	0.000389229	1.1377	0.00805032	NA	NA	Sulfate permease%2C Trk-type	Amino Acids and Derivatives
VHO05116.1	-1.05448	0.000214737	-0.747266	0.00652505	NA	NA	NA	NA	Glutamate 5-kinase (EC 2.7.2.11) / RNA-binding C-terminal domain PUA;Ontology_term=KEGG_ENZYME:2.7.2.11	Amino Acids and Derivatives
VHO06781.1	1.15205	0.000231597	0.978358	0.0014369	NA	NA	NA	NA	S-adenosylmethionine synthetase (EC 2.5.1.6);Ontology_term=KEGG_ENZYME:2.5.1.6	Amino Acids and Derivatives
VHO03956.1	-0.757366	0.000251328	-0.651699	0.00141366	-0.768845	0.000233539	-0.71169	0.00191574	Secreted cyanophycinase CphE (EC 3.4.15.6);Ontology_term=KEGG_ENZYME:3.4.15.6	Amino Acids and Derivatives
VHO03300.1	1.06336	0.000257532	1.49888	6.2405e-07	1.57119	4.06078e-07	1.55133	7.76446e-06	4-hydroxy-tetrahydrodipicolinate reductase (EC 1.17.1.8);Ontology_term=KEGG_ENZYME:1.17.1.8	Amino Acids and Derivatives
VHO02479.1	-2.15286	0.000264318	-2.3606	7.96863e-05	-2.50923	4.33386e-05	-2.45197	0.00016316	Iron binding protein IscA for iron-sulfur cluster assembly	Amino Acids and Derivatives
VHO04838.1	1.65565	0.000268069	1.71031	0.000120103	1.5202	0.000744905	NA	NA	Histidine ammonia-lyase (EC 4.3.1.3);Ontology_term=KEGG_ENZYME:4.3.1.3	Amino Acids and Derivatives
VHO04111.1	-1.2287	0.000369456	-1.37127	4.65226e-05	-1.24591	0.000267183	-1.68117	9.22112e-06	Arginine pathway regulatory protein ArgR%2C repressor of arg regulon	Amino Acids and Derivatives
VHO05993.1	-1.00836	0.000578952	-1.28263	1.85258e-05	-1.21217	5.45205e-05	-1.14899	0.000433068	Phosphoserine aminotransferase (EC 2.6.1.52);Ontology_term=KEGG_ENZYME:2.6.1.52	Amino Acids and Derivatives
VHO03670.1	1.37254	0.000583603	1.30841	0.0009361	0.982412	0.0126001	NA	NA	Sulfate adenylyltransferase subunit 1 (EC 2.7.7.4);Ontology_term=KEGG_ENZYME:2.7.7.4	Amino Acids and Derivatives
VHO02478.1	-1.98534	0.000717384	-2.29431	0.000120659	-2.18517	0.000276118	-2.8171	2.43357e-05	Iron-sulfur cluster assembly scaffold protein IscU	Amino Acids and Derivatives
VHO06176.1	1.313	0.000799004	1.28415	0.000509018	2.20438	1.51828e-07	1.12572	0.00941972	3-isopropylmalate dehydratase large subunit (EC 4.2.1.33);Ontology_term=KEGG_ENZYME:4.2.1.33	Amino Acids and Derivatives
VHO03233.1	0.674969	0.00090245	0.75024	0.000217645	0.726943	0.000401162	0.820077	0.000482912	Shikimate kinase I (EC 2.7.1.71);Ontology_term=KEGG_ENZYME:2.7.1.71	Amino Acids and Derivatives
VHO06548.1	1.0392	0.000993399	0.910339	0.00324815	0.659034	0.0364117	0.774575	0.0333851	Asparagine synthetase [glutamine-hydrolyzing] (EC 6.3.5.4);Ontology_term=KEGG_ENZYME:6.3.5.4	Amino Acids and Derivatives
VHO02476.1	-1.70211	0.00116602	-1.76386	0.000735059	-2.08408	0.0001345	-2.44832	4.18458e-05	Iron-sulfur cluster regulator IscR	Amino Acids and Derivatives
VHO05399.1	1.67654	0.00125985	1.71174	0.000878834	1.38514	0.00652619	NA	NA	Histidinol-phosphate aminotransferase (EC 2.6.1.9);Ontology_term=KEGG_ENZYME:2.6.1.9	Amino Acids and Derivatives
VHO06128.1	0.749862	0.00142127	0.913249	0.000115622	0.679168	0.00385912	NA	NA	2-amino-3-ketobutyrate coenzyme A ligase (EC 2.3.1.29);Ontology_term=KEGG_ENZYME:2.3.1.29	Amino Acids and Derivatives
VHO04839.1	1.61699	0.00163462	1.63146	0.00127227	1.64579	0.00143028	NA	NA	Urocanate hydratase (EC 4.2.1.49);Ontology_term=KEGG_ENZYME:4.2.1.49	Amino Acids and Derivatives
VHO06177.1	1.67348	0.00188662	1.39222	0.00487271	2.0497	9.05657e-05	NA	NA	3-isopropylmalate dehydrogenase (EC 1.1.1.85);Ontology_term=KEGG_ENZYME:1.1.1.85	Amino Acids and Derivatives
VHO01918.1	1.02346	0.00197549	1.17021	0.000419142	1.54074	8.64021e-06	NA	NA	Branched-chain alpha-keto acid dehydrogenase%2C E1 component%2C beta subunit (EC 1.2.4.4);Ontology_term=KEGG_ENZYME:1.2.4.4	Amino Acids and Derivatives
VHO05798.1	0.73118	0.00235731	0.774045	0.000964139	NA	NA	NA	NA	Glutamate 5-kinase (EC 2.7.2.11) / RNA-binding C-terminal domain PUA;Ontology_term=KEGG_ENZYME:2.7.2.11	Amino Acids and Derivatives
VHO06175.1	1.40218	0.00334203	1.14602	0.00829379	1.06674	0.015284	1.87253	0.000439015	3-isopropylmalate dehydratase small subunit (EC 4.2.1.33);Ontology_term=KEGG_ENZYME:4.2.1.33	Amino Acids and Derivatives
VHO03674.1	1.13854	0.00367319	1.21249	0.001271	0.831831	0.0311985	NA	NA	Adenylylsulfate kinase (EC 2.7.1.25);Ontology_term=KEGG_ENZYME:2.7.1.25	Amino Acids and Derivatives
VHO06480.1	0.880302	0.00390412	0.802705	0.00719984	1.14629	0.000212717	NA	NA	Hydroxymethylglutaryl-CoA lyase (EC 4.1.3.4);Ontology_term=KEGG_ENZYME:4.1.3.4	Amino Acids and Derivatives
VHO06477.1	1.2843	0.00390412	1.71853	0.000156504	1.65717	0.00029502	NA	NA	Methylcrotonyl-CoA carboxylase carboxyl transferase subunit (EC 6.4.1.4);Ontology_term=KEGG_ENZYME:6.4.1.4	Amino Acids and Derivatives
VHO06479.1	0.980944	0.00425343	1.01492	0.00278068	1.29625	0.000214769	NA	NA	Methylcrotonyl-CoA carboxylase biotin-containing subunit (EC 6.4.1.4);Ontology_term=KEGG_ENZYME:6.4.1.4	Amino Acids and Derivatives
VHO04351.1	-0.783795	0.00430456	NA	NA	NA	NA	-0.864636	0.00479322	Proline dehydrogenase (EC 1.5.99.8) (Proline oxidase) / Delta-1-pyrroline-5-carboxylate dehydrogenase (EC 1.5.1.12);Ontology_term=KEGG_ENZYME:1.5.99.8,KEGG_ENZYME:1.5.1.12	Amino Acids and Derivatives
VHO06400.1	-0.831936	0.00487066	-0.76325	0.00879827	-0.894535	0.00251188	-1.17816	0.000365003	Cyanophycinase (EC 3.4.15.6);Ontology_term=KEGG_ENZYME:3.4.15.6	Amino Acids and Derivatives
VHO01920.1	1.03161	0.00491833	1.42786	0.000123081	0.909463	0.0128889	NA	NA	Branched-chain alpha-keto acid dehydrogenase%2C E1 component%2C alpha subunit (EC 1.2.4.4);Ontology_term=KEGG_ENZYME:1.2.4.4	Amino Acids and Derivatives
VHO03295.1	0.926574	0.00547464	1.0682	0.000921333	NA	NA	NA	NA	Methionine transporter MetT	Amino Acids and Derivatives
VHO04084.1	0.73345	0.00575786	1.08101	5.55473e-05	NA	NA	NA	NA	Similar to eukaryotic Peptidyl prolyl 4-hydroxylase%2C alpha subunit (EC 1.14.11.2);Ontology_term=KEGG_ENZYME:1.14.11.2	Amino Acids and Derivatives
VHO03961.1	-0.982397	0.00649099	-1.3956	0.000106824	NA	NA	NA	NA	Glutamate synthase [NADPH] large chain (EC 1.4.1.13);Ontology_term=KEGG_ENZYME:1.4.1.13	Amino Acids and Derivatives
VHO03243.1	0.854279	0.00804411	0.754241	0.0182912	1.05701	0.00117498	1.00433	0.00750732	Acetylornithine aminotransferase (EC 2.6.1.11) / N-succinyl-L%2CL-diaminopimelate aminotransferase (EC 2.6.1.17) / Succinylornithine transaminase (EC 2.6.1.81);Ontology_term=KEGG_ENZYME:2.6.1.11,KEGG_ENZYME:2.6.1.17,KEGG_ENZYME:2.6.1.81	Amino Acids and Derivatives
VHO05353.1	0.77463	0.00859411	NA	NA	NA	NA	NA	NA	2-keto-3-deoxy-D-arabino-heptulosonate-7-phosphate synthase II (EC 2.5.1.54);Ontology_term=KEGG_ENZYME:2.5.1.54	Amino Acids and Derivatives
VHO03689.1	0.752364	0.00874614	0.656327	0.0187964	0.571092	0.0473505	NA	NA	Dihydroxy-acid dehydratase (EC 4.2.1.9);Ontology_term=KEGG_ENZYME:4.2.1.9	Amino Acids and Derivatives
VHO03116.1	-0.737428	0.0112964	-0.886905	0.00166361	NA	NA	-0.813579	0.0112601	Histidine utilization repressor	Amino Acids and Derivatives
VHO03223.1	0.967542	0.0119596	NA	NA	NA	NA	NA	NA	Acetylglutamate kinase (EC 2.7.2.8);Ontology_term=KEGG_ENZYME:2.7.2.8	Amino Acids and Derivatives
VHO05097.1	-0.751317	0.0125597	NA	NA	-0.763335	0.0115953	-1.1738	0.000499643	Methionine gamma-lyase (EC 4.4.1.11);Ontology_term=KEGG_ENZYME:4.4.1.11	Amino Acids and Derivatives
VHO02878.1	1.55218	0.0125992	1.73397	0.00477353	2.35431	0.000287573	2.21189	0.0029538	Gamma-aminobutyrate:alpha-ketoglutarate aminotransferase (EC 2.6.1.19);Ontology_term=KEGG_ENZYME:2.6.1.19	Amino Acids and Derivatives
VHO06701.1	0.621862	0.0128554	0.57164	0.0196684	NA	NA	NA	NA	Phosphoserine phosphatase (EC 3.1.3.3);Ontology_term=KEGG_ENZYME:3.1.3.3	Amino Acids and Derivatives
VHO06476.1	1.13189	0.0134538	1.52904	0.000981818	1.27261	0.00580805	NA	NA	Isovaleryl-CoA dehydrogenase (EC 1.3.8.4);Ontology_term=KEGG_ENZYME:1.3.8.4	Amino Acids and Derivatives
VHO04949.1	0.705835	0.0140054	0.58933	0.0366523	0.625018	0.0303947	NA	NA	Diaminopimelate decarboxylase (EC 4.1.1.20);Ontology_term=KEGG_ENZYME:4.1.1.20	Amino Acids and Derivatives
VHO06478.1	0.909771	0.0143074	1.11842	0.00224015	1.34949	0.000361627	NA	NA	Methylglutaconyl-CoA hydratase (EC 4.2.1.18);Ontology_term=KEGG_ENZYME:4.2.1.18	Amino Acids and Derivatives
VHO06812.1	-0.983595	0.017174	NA	NA	NA	NA	NA	NA	Conserved hypothetical protein (perhaps related to histidine degradation)	Amino Acids and Derivatives
VHO03691.1	0.576924	0.0181983	0.497688	0.0349291	NA	NA	NA	NA	Threonine dehydratase biosynthetic (EC 4.3.1.19);Ontology_term=KEGG_ENZYME:4.3.1.19	Amino Acids and Derivatives
VHO06102.1	-1.17365	0.0222976	NA	NA	NA	NA	-1.18554	0.0336939	Homoserine O-acetyltransferase (EC 2.3.1.31);Ontology_term=KEGG_ENZYME:2.3.1.31	Amino Acids and Derivatives
VHO03245.1	0.69706	0.0227079	0.698769	0.0212616	0.70117	0.0221951	0.720503	0.0432568	Succinylglutamic semialdehyde dehydrogenase (EC 1.2.1.71);Ontology_term=KEGG_ENZYME:1.2.1.71	Amino Acids and Derivatives
VHO02777.1	1.10733	0.0251169	NA	NA	0.96218	0.0386566	NA	NA	Transcriptional regulator%2C GntR family domain / Aspartate aminotransferase (EC 2.6.1.1);Ontology_term=KEGG_ENZYME:2.6.1.1	Amino Acids and Derivatives
VHO06794.1	-1.03453	0.0256982	-0.927945	0.0298605	-1.27377	0.00586368	-1.64251	0.000875116	Isochorismatase (EC 3.3.2.1);Ontology_term=KEGG_ENZYME:3.3.2.1	Amino Acids and Derivatives
VHO06475.1	1.18773	0.0381089	1.79438	0.00160435	NA	NA	NA	NA	Predicted transcriptional regulator LiuR of leucine degradation pathway%2C MerR family	Amino Acids and Derivatives
VHO05792.1	0.491264	0.0390833	NA	NA	NA	NA	NA	NA	Biosynthetic arginine decarboxylase (EC 4.1.1.19);Ontology_term=KEGG_ENZYME:4.1.1.19	Amino Acids and Derivatives
VHO05094.1	0.484959	0.0400378	0.565628	0.0142783	NA	NA	NA	NA	Transcriptional repressor protein TyrR	Amino Acids and Derivatives
VHO03962.1	NA	NA	-1.40113	0.000113438	NA	NA	NA	NA	Glutamate synthase [NADPH] small chain (EC 1.4.1.13);Ontology_term=KEGG_ENZYME:1.4.1.13	Amino Acids and Derivatives
VHO05093.1	NA	NA	1.14155	0.002752	1.07272	0.00525418	NA	NA	4-hydroxyphenylpyruvate dioxygenase (EC 1.13.11.27);Ontology_term=KEGG_ENZYME:1.13.11.27	Amino Acids and Derivatives
VHN99586.1	NA	NA	-1.04972	0.00848323	-0.892798	0.0336849	-1.15902	0.0119057	Aromatic-L-amino-acid decarboxylase (EC 4.1.1.28);Ontology_term=KEGG_ENZYME:4.1.1.28	Amino Acids and Derivatives
VHO05992.1	NA	NA	-0.575625	0.0121337	-0.615173	0.00807356	-0.673763	0.00977158	5-Enolpyruvylshikimate-3-phosphate synthase (EC 2.5.1.19);Ontology_term=KEGG_ENZYME:2.5.1.19	Amino Acids and Derivatives
VHO06129.1	NA	NA	0.676593	0.0221174	0.834571	0.00524701	NA	NA	L-threonine 3-dehydrogenase (EC 1.1.1.103);Ontology_term=KEGG_ENZYME:1.1.1.103	Amino Acids and Derivatives
VHO04646.1	NA	NA	-0.694078	0.0222839	-0.688698	0.0278589	-1.27698	0.000255871	N-acetyl-L%2CL-diaminopimelate deacetylase (EC 3.5.1.47);Ontology_term=KEGG_ENZYME:3.5.1.47	Amino Acids and Derivatives
VHO01386.1	NA	NA	0.690322	0.0343213	NA	NA	NA	NA	Aminodeoxychorismate lyase (EC 4.1.3.38);Ontology_term=KEGG_ENZYME:4.1.3.38	Amino Acids and Derivatives
VHO04659.1	NA	NA	-1.08691	0.0467806	NA	NA	NA	NA	Glutamate synthase [NADPH] large chain (EC 1.4.1.13);Ontology_term=KEGG_ENZYME:1.4.1.13	Amino Acids and Derivatives
VHO02509.1	NA	NA	NA	NA	-1.76008	2.36011e-06	-1.76323	1.0071e-05	3-dehydroquinate dehydratase II (EC 4.2.1.10);Ontology_term=KEGG_ENZYME:4.2.1.10	Amino Acids and Derivatives
VHO01837.1	NA	NA	NA	NA	-1.20902	3.60234e-05	-1.66082	5.76269e-07	L-serine dehydratase (EC 4.3.1.17);Ontology_term=KEGG_ENZYME:4.3.1.17	Amino Acids and Derivatives
VHO01205.1	NA	NA	NA	NA	-1.35098	0.000556807	-2.31308	4.50497e-07	Acetylornithine aminotransferase (EC 2.6.1.11) / N-succinyl-L%2CL-diaminopimelate aminotransferase (EC 2.6.1.17) / Succinylornithine transaminase (EC 2.6.1.81);Ontology_term=KEGG_ENZYME:2.6.1.11,KEGG_ENZYME:2.6.1.17,KEGG_ENZYME:2.6.1.81	Amino Acids and Derivatives
VHO05848.1	NA	NA	NA	NA	-0.940209	0.000866684	NA	NA	Succinylarginine dihydrolase (EC 3.5.3.23);Ontology_term=KEGG_ENZYME:3.5.3.23	Amino Acids and Derivatives
VHO02285.1	NA	NA	NA	NA	-0.954971	0.00101452	NA	NA	Glutamate synthase [NADPH] large chain (EC 1.4.1.13);Ontology_term=KEGG_ENZYME:1.4.1.13	Amino Acids and Derivatives
VHO01961.1	NA	NA	NA	NA	-1.41017	0.00509833	NA	NA	Leucine-responsive regulatory protein%2C regulator for leucine (or lrp) regulon and high-affinity branched-chain amino acid transport system	Amino Acids and Derivatives
VHO01207.1	NA	NA	NA	NA	-0.849786	0.0103113	-1.74255	5.13306e-06	Arginine N-succinyltransferase (EC 2.3.1.109);Ontology_term=KEGG_ENZYME:2.3.1.109	Amino Acids and Derivatives
VHO05672.1	NA	NA	NA	NA	-0.576618	0.010428	-1.04208	4.6095e-05	Aminomethyltransferase (glycine cleavage system T protein) (EC 2.1.2.10);Ontology_term=KEGG_ENZYME:2.1.2.10	Amino Acids and Derivatives
VHO05259.1	NA	NA	NA	NA	-0.715823	0.0144708	-0.730996	0.0259766	Aspartate aminotransferase (EC 2.6.1.1);Ontology_term=KEGG_ENZYME:2.6.1.1	Amino Acids and Derivatives
VHO04349.1	NA	NA	NA	NA	1.22837	0.0195318	1.60634	0.00608401	Leucine-responsive regulatory protein%2C regulator for leucine (or lrp) regulon and high-affinity branched-chain amino acid transport system	Amino Acids and Derivatives
VHO03856.1	NA	NA	NA	NA	0.638177	0.0260027	NA	NA	Aspartokinase (EC 2.7.2.4);Ontology_term=KEGG_ENZYME:2.7.2.4	Amino Acids and Derivatives
VHO03119.1	NA	NA	NA	NA	0.475677	0.041485	NA	NA	Formiminoglutamase (EC 3.5.3.8);Ontology_term=KEGG_ENZYME:3.5.3.8	Amino Acids and Derivatives
VHO06502.1	NA	NA	NA	NA	NA	NA	1.37311	0.000846582	Asparagine synthetase [glutamine-hydrolyzing] (EC 6.3.5.4);Ontology_term=KEGG_ENZYME:6.3.5.4	Amino Acids and Derivatives
VHO04961.1	NA	NA	NA	NA	NA	NA	-0.976776	0.00115821	Glutamate synthase [NADPH] large chain (EC 1.4.1.13);Ontology_term=KEGG_ENZYME:1.4.1.13	Amino Acids and Derivatives
VHO01896.1	NA	NA	NA	NA	NA	NA	-0.868546	0.00307434	ProQ: influences osmotic activation of compatible solute ProP	Amino Acids and Derivatives
VHO05381.1	NA	NA	NA	NA	NA	NA	-0.711182	0.00814472	Pyrroline-5-carboxylate reductase (EC 1.5.1.2);Ontology_term=KEGG_ENZYME:1.5.1.2	Amino Acids and Derivatives
VHO03801.1	NA	NA	NA	NA	NA	NA	-0.905913	0.0154143	N-succinyl-L%2CL-diaminopimelate desuccinylase (EC 3.5.1.18);Ontology_term=KEGG_ENZYME:3.5.1.18	Amino Acids and Derivatives
VHO01116.1	NA	NA	NA	NA	NA	NA	1.55988	0.016042	Arginine/ornithine antiporter ArcD	Amino Acids and Derivatives
VHO01924.1	NA	NA	NA	NA	NA	NA	-0.685299	0.016108	Succinylglutamate desuccinylase (EC 3.5.1.96);Ontology_term=KEGG_ENZYME:3.5.1.96	Amino Acids and Derivatives
VHO02475.1	NA	NA	NA	NA	NA	NA	0.818009	0.0214359	Serine acetyltransferase (EC 2.3.1.30);Ontology_term=KEGG_ENZYME:2.3.1.30	Amino Acids and Derivatives
VHO05674.1	NA	NA	NA	NA	NA	NA	-0.6176	0.0229717	Glycine dehydrogenase [decarboxylating] (glycine cleavage system P protein) (EC 1.4.4.2);Ontology_term=KEGG_ENZYME:1.4.4.2	Amino Acids and Derivatives
VHO03021.1	NA	NA	NA	NA	NA	NA	-0.806358	0.0394734	Glutaminase (EC 3.5.1.2);Ontology_term=KEGG_ENZYME:3.5.1.2	Amino Acids and Derivatives
VHO06469.1	NA	NA	NA	NA	NA	NA	-0.887398	0.0410692	Branched-chain acyl-CoA dehydrogenase (EC 1.3.99.12);Ontology_term=KEGG_ENZYME:1.3.99.12	Amino Acids and Derivatives
VHO06470.1	NA	NA	NA	NA	NA	NA	-0.989441	0.0462493	Methylmalonate-semialdehyde dehydrogenase (EC 1.2.1.27);Ontology_term=KEGG_ENZYME:1.2.1.27	Amino Acids and Derivatives
VHO05252.1	NA	NA	NA	NA	NA	NA	-0.926096	0.0487471	Cyanophycinase (EC 3.4.15.6);Ontology_term=KEGG_ENZYME:3.4.15.6	Amino Acids and Derivatives
VHO06349.1	-7.20396	7.08409e-23	-6.43521	3.05523e-22	-6.15063	2.36807e-21	-5.49034	1.9772e-19	Glucose-1-phosphate adenylyltransferase (EC 2.7.7.27);Ontology_term=KEGG_ENZYME:2.7.7.27	Carbohydrates
VHO05085.1	-2.42362	4.21168e-12	-2.23316	2.36661e-11	-1.02887	0.000345844	-0.93573	0.00291796	Hydroxyacylglutathione hydrolase (EC 3.1.2.6);Ontology_term=KEGG_ENZYME:3.1.2.6	Carbohydrates
VHO04466.1	-2.58593	3.01696e-10	-1.78818	2.41186e-07	-1.15949	0.000511399	-1.89012	6.5008e-07	Glycerophosphoryl diester phosphodiesterase (EC 3.1.4.46);Ontology_term=KEGG_ENZYME:3.1.4.46	Carbohydrates
VHO05445.1	-2.85137	2.98646e-09	-2.70923	2.70435e-09	-2.62373	1.14587e-08	-2.35924	5.76269e-07	Glycerophosphoryl diester phosphodiesterase (EC 3.1.4.46);Ontology_term=KEGG_ENZYME:3.1.4.46	Carbohydrates
VHO02710.1	2.49877	8.02495e-08	2.08737	1.88772e-06	1.60022	0.000165458	1.16534	0.0149265	Aldehyde dehydrogenase (EC 1.2.1.3)%3B Probable coniferyl aldehyde dehydrogenase (EC 1.2.1.68);Ontology_term=KEGG_ENZYME:1.2.1.3,KEGG_ENZYME:1.2.1.68	Carbohydrates
VHO01825.1	1.10346	1.2741e-05	1.05924	2.15195e-05	1.01708	5.39473e-05	0.88342	0.00181486	Phosphopentomutase (EC 5.4.2.7);Ontology_term=KEGG_ENZYME:5.4.2.7	Carbohydrates
VHO06244.1	2.28172	4.15466e-05	1.48832	0.00306591	2.89426	5.77522e-07	2.82791	1.24606e-05	4-Hydroxy-2-oxoglutarate aldolase (EC 4.1.3.16) @ 2-dehydro-3-deoxyphosphogluconate aldolase (EC 4.1.2.14);Ontology_term=KEGG_ENZYME:4.1.3.16,KEGG_ENZYME:4.1.2.14	Carbohydrates
VHO02114.1	1.06011	4.90547e-05	1.00661	9.53093e-05	0.617863	0.0156176	NA	NA	NADP-dependent malic enzyme (EC 1.1.1.40);Ontology_term=KEGG_ENZYME:1.1.1.40	Carbohydrates
VHO05328.1	-1.24506	6.56123e-05	-0.99622	0.000741934	-1.2807	4.18195e-05	-1.28778	0.000133324	Serine--pyruvate aminotransferase (EC 2.6.1.51) / L-alanine:glyoxylate aminotransferase (EC 2.6.1.44);Ontology_term=KEGG_ENZYME:2.6.1.51,KEGG_ENZYME:2.6.1.44	Carbohydrates
VHO06249.1	2.00043	7.09988e-05	2.24234	1.10862e-05	3.13769	3.52668e-08	3.26882	7.39979e-07	Glucose-6-phosphate 1-dehydrogenase (EC 1.1.1.49);Ontology_term=KEGG_ENZYME:1.1.1.49	Carbohydrates
VHO05355.1	-1.20627	7.98537e-05	-1.38532	8.12753e-06	-2.09726	1.33807e-09	-2.45193	1.2835e-10	Phosphoenolpyruvate synthase (EC 2.7.9.2);Ontology_term=KEGG_ENZYME:2.7.9.2	Carbohydrates
VHO06247.1	2.16686	8.09667e-05	1.6586	0.00135518	2.93008	6.0863e-07	2.74171	3.31845e-05	6-phosphogluconolactonase (EC 3.1.1.31)%2C eukaryotic type;Ontology_term=KEGG_ENZYME:3.1.1.31	Carbohydrates
VHO02322.1	-3.44462	0.000109564	-3.84609	1.80388e-05	-3.50387	0.000132614	-3.66158	0.000118608	Isocitrate lyase (EC 4.1.3.1);Ontology_term=KEGG_ENZYME:4.1.3.1	Carbohydrates
VHO02178.1	-0.862197	0.000121705	-0.626365	0.0037833	-0.527662	0.0163223	-0.581973	0.0182992	Glycerophosphoryl diester phosphodiesterase (EC 3.1.4.46);Ontology_term=KEGG_ENZYME:3.1.4.46	Carbohydrates
VHO06506.1	1.01004	0.000121757	0.885292	0.000497259	0.627172	0.0142001	0.767107	0.00938216	Phosphomannomutase (EC 5.4.2.8);Ontology_term=KEGG_ENZYME:5.4.2.8	Carbohydrates
VHO06246.1	1.80521	0.00012704	1.63525	0.000405313	2.88054	5.54549e-08	2.64176	7.371e-06	Phosphogluconate dehydratase (EC 4.2.1.12);Ontology_term=KEGG_ENZYME:4.2.1.12	Carbohydrates
VHO01864.1	-1.32293	0.000268069	-1.04989	0.00260754	-1.17305	0.0011792	-0.866599	0.0276888	Lactoylglutathione lyase (EC 4.4.1.5);Ontology_term=KEGG_ENZYME:4.4.1.5	Carbohydrates
VHO06245.1	1.60994	0.000283307	1.16164	0.00624499	2.40386	5.28275e-07	2.49906	5.87032e-06	Glucokinase (EC 2.7.1.2);Ontology_term=KEGG_ENZYME:2.7.1.2	Carbohydrates
VHO05278.1	-0.817444	0.000348474	-0.74333	0.000921799	NA	NA	-0.539796	0.0341883	1%2C4-alpha-glucan (glycogen) branching enzyme%2C GH-13-type (EC 2.4.1.18);Ontology_term=KEGG_ENZYME:2.4.1.18	Carbohydrates
VHO04951.1	0.992108	0.000844166	0.819022	0.0048516	NA	NA	NA	NA	Acetyl-coenzyme A synthetase (EC 6.2.1.1);Ontology_term=KEGG_ENZYME:6.2.1.1	Carbohydrates
VHO01916.1	1.12911	0.00107509	1.49316	2.44186e-05	1.4822	3.18403e-05	NA	NA	Dihydrolipoamide acyltransferase component of branched-chain alpha-keto acid dehydrogenase complex (EC 2.3.1.168);Ontology_term=KEGG_ENZYME:2.3.1.168	Carbohydrates
VHO06525.1	-0.720195	0.00115796	-0.484084	0.0271949	-0.731742	0.0010225	-0.572926	0.0209058	Mannose-1-phosphate guanylyltransferase (GDP) (EC 2.7.7.22);Ontology_term=KEGG_ENZYME:2.7.7.22	Carbohydrates
VHO01891.1	0.933302	0.00117107	0.986415	0.000475438	0.951081	0.0009941	0.748821	0.0230651	Malate Na(+) symporter	Carbohydrates
VHO03037.1	1.04582	0.00130893	0.933244	0.00372712	1.13215	0.000590749	NA	NA	Aconitate hydratase 2 (EC 4.2.1.3);Ontology_term=KEGG_ENZYME:4.2.1.3	Carbohydrates
VHO02318.1	-1.19959	0.0018659	-0.765998	0.0345789	NA	NA	NA	NA	Maltose/maltodextrin ABC transporter%2C substrate binding periplasmic protein MalE	Carbohydrates
VHO05118.1	-0.690693	0.00236956	-0.600109	0.00631145	-0.795908	0.00051172	-0.593523	0.0186945	Methylenetetrahydrofolate dehydrogenase (NADP+) (EC 1.5.1.5) / Methenyltetrahydrofolate cyclohydrolase (EC 3.5.4.9);Ontology_term=KEGG_ENZYME:1.5.1.5,KEGG_ENZYME:3.5.4.9	Carbohydrates
VHO05276.1	1.6503	0.00264864	2.57748	5.55433e-06	4.17772	6.44452e-10	4.11589	5.79324e-08	NAD-dependent glyceraldehyde-3-phosphate dehydrogenase (EC 1.2.1.12);Ontology_term=KEGG_ENZYME:1.2.1.12	Carbohydrates
VHO05307.1	-0.830466	0.00265152	-0.686775	0.01039	NA	NA	-0.79895	0.00875496	Glucose-1-phosphate adenylyltransferase (EC 2.7.7.27);Ontology_term=KEGG_ENZYME:2.7.7.27	Carbohydrates
VHO02324.1	-1.0548	0.00333152	-1.39548	8.38405e-05	-1.07242	0.00267639	-1.31343	0.000821372	Malate synthase (EC 2.3.3.9);Ontology_term=KEGG_ENZYME:2.3.3.9	Carbohydrates
VHO02373.1	-2.58607	0.00346184	-2.7952	0.00107427	-2.90977	0.0010225	-3.81068	0.000113944	Acetyl-coenzyme A synthetase (EC 6.2.1.1);Ontology_term=KEGG_ENZYME:6.2.1.1	Carbohydrates
VHO01356.1	-2.22538	0.00413668	-2.3136	0.00252702	-2.64147	0.000922789	-3.74829	3.35717e-05	Acetyl-coenzyme A synthetase (EC 6.2.1.1);Ontology_term=KEGG_ENZYME:6.2.1.1	Carbohydrates
VHO04471.1	-0.727377	0.00458047	-0.860618	0.000719373	-0.741629	0.00376257	-0.853912	0.0026308	Oxaloacetate decarboxylase alpha chain (EC 4.1.1.3);Ontology_term=KEGG_ENZYME:4.1.1.3	Carbohydrates
VHO01820.1	0.973948	0.00505261	1.22437	0.000416908	1.41154	7.59343e-05	1.25036	0.00198655	Isocitrate dehydrogenase [NAD] (EC 1.1.1.41);Ontology_term=KEGG_ENZYME:1.1.1.41	Carbohydrates
VHO01305.1	0.829051	0.00765579	0.717538	0.0201008	0.78918	0.0112771	NA	NA	Succinyl-CoA ligase [ADP-forming] alpha chain (EC 6.2.1.5);Ontology_term=KEGG_ENZYME:6.2.1.5	Carbohydrates
VHO01347.1	-3.37106	0.00831658	-3.21382	0.00923213	-3.48886	0.00620526	-5.2638	0.000353611	Acetate permease ActP (cation/acetate symporter)	Carbohydrates
VHO05604.1	0.869241	0.0090877	1.0598	0.00129093	1.46699	1.95795e-05	1.37872	0.000428985	Transaldolase (EC 2.2.1.2);Ontology_term=KEGG_ENZYME:2.2.1.2	Carbohydrates
VHO02753.1	-0.650361	0.00974822	NA	NA	NA	NA	-0.599914	0.0324136	putative esterase	Carbohydrates
VHO05495.1	0.636984	0.00994469	0.762651	0.00183656	NA	NA	NA	NA	Mannose-1-phosphate guanylyltransferase (GDP) (EC 2.7.7.22);Ontology_term=KEGG_ENZYME:2.7.7.22	Carbohydrates
VHO01941.1	0.799221	0.0104606	1.00551	0.00131069	0.798944	0.0107769	NA	NA	Electron transfer flavoprotein%2C alpha subunit	Carbohydrates
VHO01185.1	-0.57979	0.0112667	-0.585813	0.00969553	-0.73538	0.00146167	-0.927241	0.00032714	Fumarate hydratase class I%2C aerobic (EC 4.2.1.2);Ontology_term=KEGG_ENZYME:4.2.1.2	Carbohydrates
VHO05308.1	-0.697662	0.0129619	-0.86782	0.00160583	-0.788467	0.0048438	-1.02527	0.000977275	Glycogen synthase%2C ADP-glucose transglucosylase (EC 2.4.1.21);Ontology_term=KEGG_ENZYME:2.4.1.21	Carbohydrates
VHO06779.1	0.54977	0.0132448	0.500851	0.0233309	NA	NA	NA	NA	Transketolase (EC 2.2.1.1);Ontology_term=KEGG_ENZYME:2.2.1.1	Carbohydrates
VHO05603.1	0.852447	0.0165667	0.946513	0.00699595	1.56367	2.37178e-05	1.38466	0.000930246	Glucose-6-phosphate isomerase (EC 5.3.1.9);Ontology_term=KEGG_ENZYME:5.3.1.9	Carbohydrates
VHO06057.1	0.928695	0.0168875	NA	NA	NA	NA	NA	NA	NAD-dependent glyceraldehyde-3-phosphate dehydrogenase (EC 1.2.1.12);Ontology_term=KEGG_ENZYME:1.2.1.12	Carbohydrates
VHO03030.1	1.62681	0.0190781	NA	NA	NA	NA	NA	NA	Malate synthase-related protein	Carbohydrates
VHO01339.1	1.09883	0.0193479	NA	NA	NA	NA	NA	NA	Maltose O-acetyltransferase (EC 2.3.1.79);Ontology_term=KEGG_ENZYME:2.3.1.79	Carbohydrates
VHO05296.1	-0.742019	0.0225796	-0.797524	0.0136019	-1.84684	2.4027e-07	-2.19457	2.7382e-08	NADPH-dependent glyceraldehyde-3-phosphate dehydrogenase (EC 1.2.1.13);Ontology_term=KEGG_ENZYME:1.2.1.13	Carbohydrates
VHO01942.1	0.711888	0.0234326	0.756799	0.0151497	NA	NA	NA	NA	Electron transfer flavoprotein%2C beta subunit	Carbohydrates
VHO03794.1	0.675693	0.024914	0.613914	0.0349358	NA	NA	1.01785	0.00335484	Deoxyribose-phosphate aldolase (EC 4.1.2.4);Ontology_term=KEGG_ENZYME:4.1.2.4	Carbohydrates
VHO06120.1	0.696532	0.0251109	0.809777	0.0068904	1.78923	8.0326e-08	1.15226	0.0011101	Beta-hexosaminidase (EC 3.2.1.52);Ontology_term=KEGG_ENZYME:3.2.1.52	Carbohydrates
VHO05280.1	-0.529431	0.0310816	NA	NA	NA	NA	-0.562138	0.0415298	Glycogen debranching enzyme (EC 3.2.1.-);Ontology_term=KEGG_ENZYME:3.2.1.-	Carbohydrates
VHO04517.1	-0.75376	0.0318587	NA	NA	NA	NA	NA	NA	Isocitrate dehydrogenase phosphatase (EC 2.7.11.5)/kinase (EC 3.1.3.-);Ontology_term=KEGG_ENZYME:2.7.11.5,KEGG_ENZYME:3.1.3.-	Carbohydrates
VHO01303.1	0.599049	0.0322476	NA	NA	NA	NA	NA	NA	Succinyl-CoA ligase [ADP-forming] beta chain (EC 6.2.1.5);Ontology_term=KEGG_ENZYME:6.2.1.5	Carbohydrates
VHO01800.1	0.534513	0.0338752	NA	NA	NA	NA	NA	NA	Enolase (EC 4.2.1.11);Ontology_term=KEGG_ENZYME:4.2.1.11	Carbohydrates
VHO01930.1	0.471866	0.0372549	NA	NA	NA	NA	NA	NA	Glycogen phosphorylase (EC 2.4.1.1);Ontology_term=KEGG_ENZYME:2.4.1.1	Carbohydrates
VHO05494.1	0.464398	0.0400311	0.506692	0.0223117	NA	NA	NA	NA	Phosphomannomutase (EC 5.4.2.8);Ontology_term=KEGG_ENZYME:5.4.2.8	Carbohydrates
VHO05282.1	0.41663	0.0486341	0.417372	0.0456602	NA	NA	NA	NA	6-phosphogluconate dehydrogenase%2C decarboxylating (EC 1.1.1.44);Ontology_term=KEGG_ENZYME:1.1.1.44	Carbohydrates
VHO04230.1	NA	NA	-1.76261	0.000865431	NA	NA	NA	NA	Neopullulanase (EC 3.2.1.135);Ontology_term=KEGG_ENZYME:3.2.1.135	Carbohydrates
VHO02773.1	NA	NA	1.07122	0.00115369	0.821645	0.0138986	NA	NA	N-acetylglucosamine related transporter%2C NagX	Carbohydrates
VHO02886.1	NA	NA	-1.92592	0.00237569	-2.28538	0.000771717	-2.42243	0.000901119	Predicted sucrose permease%2C MFS family%2C FucP subfamily	Carbohydrates
VHO02884.1	NA	NA	-1.2928	0.00873743	-1.47635	0.0041645	-1.66951	0.00317257	Sucrose phosphorylase (EC 2.4.1.7);Ontology_term=KEGG_ENZYME:2.4.1.7	Carbohydrates
VHO02891.1	NA	NA	-0.907513	0.00995398	-1.069	0.0036032	-1.10197	0.00564082	Gluconolactonase (EC 3.1.1.17);Ontology_term=KEGG_ENZYME:3.1.1.17	Carbohydrates
VHO04117.1	NA	NA	1.40416	0.0325567	1.71201	0.0135038	NA	NA	Methylglyoxal synthase (EC 4.2.3.3);Ontology_term=KEGG_ENZYME:4.2.3.3	Carbohydrates
VHO02767.1	NA	NA	0.845468	0.0344886	NA	NA	NA	NA	N-acetylglucosamine kinase of eukaryotic type (EC 2.7.1.59);Ontology_term=KEGG_ENZYME:2.7.1.59	Carbohydrates
VHO05367.1	NA	NA	-0.410238	0.0370477	NA	NA	-0.640041	0.00377564	Glycolate dehydrogenase (EC 1.1.99.14)%2C subunit GlcD;Ontology_term=KEGG_ENZYME:1.1.99.14	Carbohydrates
VHO02814.1	NA	NA	1.17671	0.0385094	NA	NA	NA	NA	Omega-amino acid--pyruvate aminotransferase (EC 2.6.1.18);Ontology_term=KEGG_ENZYME:2.6.1.18	Carbohydrates
VHO06487.1	NA	NA	1.94418	0.0418347	2.40287	0.0129718	3.87552	0.00219558	D-lactate dehydrogenase (EC 1.1.1.28);Ontology_term=KEGG_ENZYME:1.1.1.28	Carbohydrates
VHO06776.1	NA	NA	NA	NA	-0.995594	4.27962e-06	-1.46074	6.44355e-09	Fructose-bisphosphate aldolase class II (EC 4.1.2.13);Ontology_term=KEGG_ENZYME:4.1.2.13	Carbohydrates
VHO02888.1	NA	NA	NA	NA	-2.25609	0.002142	-3.00504	0.000243498	Predicted sucrose-specific TonB-dependent receptor	Carbohydrates
VHO05553.1	NA	NA	NA	NA	1.8906	0.00392991	2.06898	0.00840782	Succinate dehydrogenase iron-sulfur protein (EC 1.3.99.1);Ontology_term=KEGG_ENZYME:1.3.99.1	Carbohydrates
VHO06253.1	NA	NA	NA	NA	2.0244	0.00487804	1.9915	0.0188162	6-phosphofructokinase (EC 2.7.1.11);Ontology_term=KEGG_ENZYME:2.7.1.11	Carbohydrates
VHO06251.1	NA	NA	NA	NA	0.775672	0.00586368	NA	NA	Pyruvate kinase (EC 2.7.1.40);Ontology_term=KEGG_ENZYME:2.7.1.40	Carbohydrates
VHO04477.1	NA	NA	NA	NA	0.973541	0.00632527	NA	NA	Malate permease	Carbohydrates
VHO03713.1	NA	NA	NA	NA	-0.643635	0.0115836	-0.898091	0.00157164	Phosphoenolpyruvate carboxykinase [ATP] (EC 4.1.1.49);Ontology_term=KEGG_ENZYME:4.1.1.49	Carbohydrates
VHO05666.1	NA	NA	NA	NA	-0.635086	0.0179428	NA	NA	Ribose 5-phosphate isomerase A (EC 5.3.1.6);Ontology_term=KEGG_ENZYME:5.3.1.6	Carbohydrates
VHO05704.1	NA	NA	NA	NA	0.999985	0.0198363	1.48007	0.00338919	Phosphoenolpyruvate carboxylase (EC 4.1.1.31);Ontology_term=KEGG_ENZYME:4.1.1.31	Carbohydrates
VHO05554.1	NA	NA	NA	NA	1.59311	0.0204894	2.4538	0.00368428	Succinate dehydrogenase flavoprotein subunit (EC 1.3.99.1);Ontology_term=KEGG_ENZYME:1.3.99.1	Carbohydrates
VHO02880.1	NA	NA	NA	NA	-0.844402	0.0429746	NA	NA	Fructokinase (EC 2.7.1.4);Ontology_term=KEGG_ENZYME:2.7.1.4	Carbohydrates
VHO01299.1	NA	NA	NA	NA	NA	NA	-1.00715	0.000609645	2-oxoglutarate dehydrogenase E1 component (EC 1.2.4.2);Ontology_term=KEGG_ENZYME:1.2.4.2	Carbohydrates
VHO06751.1	NA	NA	NA	NA	NA	NA	-0.889063	0.00999587	Isocitrate dehydrogenase [NADP] (EC 1.1.1.42)%3B Monomeric isocitrate dehydrogenase [NADP] (EC 1.1.1.42);Ontology_term=KEGG_ENZYME:1.1.1.42,KEGG_ENZYME:1.1.1.42	Carbohydrates
VHO03547.1	-2.76318	6.15277e-13	-2.81378	2.45955e-13	-2.2274	3.80308e-10	-2.62612	2.26474e-11	Chromosome (plasmid) partitioning protein ParA	Cell Division and Cell Cycle
VHO02953.1	-3.28295	6.13797e-07	-3.8456	3.33359e-08	-2.6781	1.79903e-05	-3.27173	2.181e-06	Cell division protein FtsQ	Cell Division and Cell Cycle
VHO03332.1	-2.17708	6.14095e-05	-1.63826	0.000958349	NA	NA	NA	NA	Rod shape-determining protein RodA	Cell Division and Cell Cycle
VHO04373.1	0.984381	0.000109818	0.918399	0.000253385	1.07521	3.01182e-05	1.3493	8.33315e-06	DNA primase (EC 2.7.7.-);Ontology_term=KEGG_ENZYME:2.7.7.-	Cell Division and Cell Cycle
VHO02955.1	-0.979865	0.000142213	-1.10744	2.05018e-05	-1.03521	7.12926e-05	-1.11558	0.000100391	Cell division protein FtsA	Cell Division and Cell Cycle
VHO04371.1	1.10909	0.000156729	1.11378	0.000139497	0.723839	0.0123163	1.34775	0.000100391	SSU ribosomal protein S21p	Cell Division and Cell Cycle
VHO02944.1	-0.973358	0.000268648	-0.943766	0.000329137	-0.667668	0.0109583	-0.885983	0.00234261	Cell division protein FtsI [Peptidoglycan synthetase] (EC 2.4.1.129);Ontology_term=KEGG_ENZYME:2.4.1.129	Cell Division and Cell Cycle
VHO02949.1	-1.08122	0.000508162	-1.08834	0.000333934	-0.919805	0.00265722	NA	NA	Cell division protein FtsW	Cell Division and Cell Cycle
VHO01960.1	-0.802319	0.000871033	-0.740419	0.00179388	-0.645596	0.00697646	NA	NA	Cell division protein FtsK	Cell Division and Cell Cycle
VHO02957.1	-0.766399	0.00428273	-0.835951	0.00176554	-1.00298	0.000253202	-1.19471	8.51578e-05	Cell division protein FtsZ (EC 3.4.24.-);Ontology_term=KEGG_ENZYME:3.4.24.-	Cell Division and Cell Cycle
VHO02943.1	-1.31758	0.00831658	-1.09806	0.0178999	NA	NA	NA	NA	Cell division protein FtsL	Cell Division and Cell Cycle
VHO02941.1	-1.01905	0.00920164	-0.90399	0.0186118	-0.803267	0.0413353	NA	NA	Cell division protein MraZ	Cell Division and Cell Cycle
VHO00797.1	-0.642713	0.0147668	-0.608237	0.0168692	-0.713065	0.00668861	-0.658002	0.0238106	Septum formation protein Maf	Cell Division and Cell Cycle
VHO05932.1	0.608265	0.0155042	NA	NA	NA	NA	NA	NA	Chromosome (plasmid) partitioning protein ParA	Cell Division and Cell Cycle
VHO05657.1	-0.609436	0.0280717	NA	NA	-0.602277	0.0298752	NA	NA	Cell division protein ZipA	Cell Division and Cell Cycle
VHO00791.1	0.714432	0.0303293	0.827836	0.0101021	NA	NA	NA	NA	Rod shape-determining protein MreC	Cell Division and Cell Cycle
VHO06590.1	-0.619963	0.0392133	-0.688462	0.0182328	NA	NA	NA	NA	Chromosome (plasmid) partitioning protein ParA	Cell Division and Cell Cycle
VHO04901.1	NA	NA	NA	NA	-0.627611	0.00996439	-0.573154	0.0379084	FIG022606: AAA ATPase	Cell Division and Cell Cycle
VHO00794.1	NA	NA	NA	NA	NA	NA	0.921183	0.0462317	Rod shape-determining protein MreD	Cell Division and Cell Cycle
VHO06510.1	1.92535	2.66623e-10	1.75751	2.4961e-09	1.58758	4.55591e-08	1.66836	5.60077e-07	GDP-mannose 4%2C6-dehydratase (EC 4.2.1.47);Ontology_term=KEGG_ENZYME:4.2.1.47	Cell Wall and Capsule
VHO05652.1	-1.73008	7.16635e-10	-1.82259	1.27387e-10	-1.60623	6.75401e-09	-1.70053	1.28684e-08	Membrane-bound lytic murein transglycosylase B (EC 3.2.1.-);Ontology_term=KEGG_ENZYME:3.2.1.-	Cell Wall and Capsule
VHO05564.1	-1.1631	1.33532e-07	-1.17617	7.29592e-08	-1.03607	1.54162e-06	-0.926293	6.40955e-05	Multimodular transpeptidase-transglycosylase (EC 2.4.1.129) (EC 3.4.-.-);Ontology_term=KEGG_ENZYME:2.4.1.129,KEGG_ENZYME:3.4.-.-	Cell Wall and Capsule
VHO03313.1	-1.44461	5.35488e-07	-1.59496	5.7106e-08	-0.943249	0.000578734	-0.747432	0.0132608	Phosphoglucosamine mutase (EC 5.4.2.10);Ontology_term=KEGG_ENZYME:5.4.2.10	Cell Wall and Capsule
VHO06800.1	-1.80764	5.59627e-07	-2.51074	9.34435e-11	-1.57185	5.85916e-06	-1.0578	0.00344319	Multimodular transpeptidase-transglycosylase (EC 2.4.1.129) (EC 3.4.-.-);Ontology_term=KEGG_ENZYME:2.4.1.129,KEGG_ENZYME:3.4.-.-	Cell Wall and Capsule
VHO06294.1	-1.19798	6.55733e-07	-1.13764	1.42798e-06	-0.67907	0.0027618	-1.06245	3.62216e-05	Soluble lytic murein transglycosylase precursor (EC 3.2.1.-);Ontology_term=KEGG_ENZYME:3.2.1.-	Cell Wall and Capsule
VHO05086.1	-1.62167	7.30201e-07	-1.67285	3.61341e-07	-0.630734	0.0411197	NA	NA	Membrane-bound lytic murein transglycosylase D precursor (EC 3.2.1.-);Ontology_term=KEGG_ENZYME:3.2.1.-	Cell Wall and Capsule
VHO03227.1	-1.27898	1.15166e-06	-1.11462	1.31084e-05	NA	NA	NA	NA	Multimodular transpeptidase-transglycosylase (EC 2.4.1.129) (EC 3.4.-.-);Ontology_term=KEGG_ENZYME:2.4.1.129,KEGG_ENZYME:3.4.-.-	Cell Wall and Capsule
VHO04167.1	-1.85279	2.31021e-06	-1.96086	4.43061e-07	-1.49512	7.59428e-05	-1.22409	0.00266666	Uncharacterized protein YrbK clustered with lipopolysaccharide transporters	Cell Wall and Capsule
VHO04154.1	1.18116	2.87167e-06	1.42702	4.01005e-08	1.63049	2.17651e-09	1.69179	4.05887e-08	Uncharacterized ABC transporter%2C permease component YrbE	Cell Wall and Capsule
VHO06513.1	1.44722	5.99384e-06	1.3965	9.00775e-06	1.06212	0.000589048	1.74593	4.43423e-06	N-Acetylneuraminate cytidylyltransferase (EC 2.7.7.43);Ontology_term=KEGG_ENZYME:2.7.7.43	Cell Wall and Capsule
VHO01959.1	-1.77379	6.38725e-06	-1.42102	0.000132203	-1.19038	0.0015096	NA	NA	Outer membrane lipoprotein carrier protein LolA	Cell Wall and Capsule
VHO06509.1	1.11678	2.38398e-05	1.13877	1.26286e-05	0.769199	0.00263142	1.09519	0.000278199	UDP-glucose 4-epimerase (EC 5.1.3.2);Ontology_term=KEGG_ENZYME:5.1.3.2	Cell Wall and Capsule
VHO05536.1	-1.69574	3.82461e-05	-1.55196	0.000106121	-1.888	7.22069e-06	-0.97099	0.0266224	Outer membrane lipoprotein SmpA%2C a component of the essential YaeT outer-membrane protein assembly complex	Cell Wall and Capsule
VHO04156.1	1.00078	5.32844e-05	1.21805	1.39255e-06	1.42556	6.87926e-08	1.59777	1.71658e-07	Uncharacterized ABC transporter%2C ATP-binding protein YrbF	Cell Wall and Capsule
VHO03331.1	-1.35439	6.01779e-05	-1.25462	0.00011706	-1.06928	0.00117762	NA	NA	Rare lipoprotein A precursor	Cell Wall and Capsule
VHO04172.1	-0.990213	0.000151169	-1.05472	4.00741e-05	-0.909996	0.0004547	-0.997924	0.000483627	Lipopolysaccharide ABC transporter%2C ATP-binding protein LptB	Cell Wall and Capsule
VHO04820.1	1.09048	0.000192252	1.15761	6.7864e-05	0.892512	0.00199844	1.12038	0.000851784	UDP-N-acetylenolpyruvoylglucosamine reductase (EC 1.1.1.158);Ontology_term=KEGG_ENZYME:1.1.1.158	Cell Wall and Capsule
VHO06522.1	1.37155	0.000214643	1.12099	0.00175814	0.732908	0.0436657	1.55035	0.000353611	Teichoic acid export ATP-binding protein TagH (EC 3.6.3.40);Ontology_term=KEGG_ENZYME:3.6.3.40	Cell Wall and Capsule
VHO02946.1	-1.15195	0.000248738	-1.06555	0.000548595	-0.882665	0.00428988	-0.759806	0.0281909	UDP-N-acetylmuramoylalanyl-D-glutamyl-2%2C6-diaminopimelate--D-alanyl-D-alanine ligase (EC 6.3.2.10);Ontology_term=KEGG_ENZYME:6.3.2.10	Cell Wall and Capsule
VHO06674.1	-1.77626	0.000274797	-1.75304	0.000137858	-1.55371	0.000896279	-1.25625	0.0132608	D-alanyl-D-alanine carboxypeptidase (EC 3.4.16.4);Ontology_term=KEGG_ENZYME:3.4.16.4	Cell Wall and Capsule
VHO02950.1	-1.38212	0.000371886	-1.21047	0.00145389	-0.983128	0.0100533	NA	NA	UDP-N-acetylglucosamine--N-acetylmuramyl-(pentapeptide) pyrophosphoryl-undecaprenol N-acetylglucosamine transferase (EC 2.4.1.227);Ontology_term=KEGG_ENZYME:2.4.1.227	Cell Wall and Capsule
VHO04152.1	1.16442	0.00051311	1.06314	0.00108468	1.37937	4.727e-05	2.01874	1.29605e-06	Uncharacterized ABC transporter%2C periplasmic component YrbD	Cell Wall and Capsule
VHO02952.1	-0.844636	0.00118899	-0.897911	0.000546478	-0.603841	0.0200441	NA	NA	D-alanine--D-alanine ligase (EC 6.3.2.4);Ontology_term=KEGG_ENZYME:6.3.2.4	Cell Wall and Capsule
VHO04787.1	-0.725733	0.00144837	-0.5478	0.0140825	NA	NA	NA	NA	Outer membrane protein Imp%2C required for envelope biogenesis / Organic solvent tolerance protein precursor	Cell Wall and Capsule
VHO05491.1	-0.882345	0.00155916	-0.835016	0.00232834	-0.87231	0.0018215	NA	NA	Probable component of the lipoprotein assembly complex (forms a complex with YaeT%2C YfgL%2C and NlpB)	Cell Wall and Capsule
VHO02947.1	-0.85063	0.00167004	-0.847537	0.00136426	NA	NA	NA	NA	Phospho-N-acetylmuramoyl-pentapeptide-transferase (EC 2.7.8.13);Ontology_term=KEGG_ENZYME:2.7.8.13	Cell Wall and Capsule
VHO02945.1	-0.850462	0.00167004	-0.765124	0.00400595	-0.703425	0.00899098	-0.906332	0.00242857	UDP-N-acetylmuramoylalanyl-D-glutamate--2%2C6-diaminopimelate ligase (EC 6.3.2.13);Ontology_term=KEGG_ENZYME:6.3.2.13	Cell Wall and Capsule
VHO04170.1	-1.47683	0.001981	-1.83388	9.6768e-05	-1.11504	0.0163913	-1.27294	0.0150242	LptA%2C protein essential for LPS transport across the periplasm	Cell Wall and Capsule
VHO06560.1	1.24809	0.00259273	2.08632	7.38113e-07	1.59142	0.000114358	2.31508	6.7113e-06	dTDP-4-dehydrorhamnose 3%2C5-epimerase (EC 5.1.3.13);Ontology_term=KEGG_ENZYME:5.1.3.13	Cell Wall and Capsule
VHO02526.1	-0.717337	0.00341762	NA	NA	NA	NA	-0.777576	0.00398584	N-acetylmuramoyl-L-alanine amidase (EC 3.5.1.28);Ontology_term=KEGG_ENZYME:3.5.1.28	Cell Wall and Capsule
VHO01261.1	0.91139	0.00575786	0.83081	0.00719984	NA	NA	1.16724	0.00157898	Lipoprotein releasing system transmembrane protein LolC	Cell Wall and Capsule
VHO03823.1	-0.646487	0.00749832	-0.647004	0.00685852	-0.982317	7.60168e-05	-0.979666	0.000319786	Outer membrane protein NlpB%2C lipoprotein component of the protein assembly complex (forms a complex with YaeT%2C YfiO%2C and YfgL)%3B Lipoprotein-34 precursor	Cell Wall and Capsule
VHO03333.1	-0.913775	0.00786363	-0.663192	0.0482283	NA	NA	NA	NA	Penicillin-binding protein 2 (PBP-2)	Cell Wall and Capsule
VHO02948.1	-0.770142	0.00966734	-0.69595	0.0182121	NA	NA	-0.658824	0.0498187	UDP-N-acetylmuramoylalanine--D-glutamate ligase (EC 6.3.2.9);Ontology_term=KEGG_ENZYME:6.3.2.9	Cell Wall and Capsule
VHO06562.1	0.563521	0.00986393	0.752245	0.000577569	NA	NA	NA	NA	UDP-glucose 4-epimerase (EC 5.1.3.2);Ontology_term=KEGG_ENZYME:5.1.3.2	Cell Wall and Capsule
VHO02951.1	-0.622728	0.0104606	-0.731172	0.00245631	-0.537465	0.0279569	NA	NA	UDP-N-acetylmuramate--alanine ligase (EC 6.3.2.8);Ontology_term=KEGG_ENZYME:6.3.2.8	Cell Wall and Capsule
VHO06555.1	0.676501	0.0129619	NA	NA	NA	NA	0.845487	0.00766545	Glucose-1-phosphate thymidylyltransferase (EC 2.7.7.24);Ontology_term=KEGG_ENZYME:2.7.7.24	Cell Wall and Capsule
VHO04150.1	0.771695	0.0131242	0.858708	0.00527028	1.15514	0.000275387	1.63732	1.64016e-05	Uncharacterized ABC transporter%2C auxiliary component YrbC	Cell Wall and Capsule
VHO03338.1	0.651597	0.0150306	NA	NA	0.567737	0.0327639	NA	NA	LPS-assembly lipoprotein RlpB precursor (Rare lipoprotein B)	Cell Wall and Capsule
VHO05544.1	0.717197	0.02866	0.75351	0.0186118	0.978207	0.00275912	1.78061	7.93546e-06	UDP-N-acetylmuramate:L-alanyl-gamma-D-glutamyl-meso-diaminopimelate ligase (EC 6.3.2.-);Ontology_term=KEGG_ENZYME:6.3.2.-	Cell Wall and Capsule
VHO05608.1	-0.580353	0.0310897	-0.617385	0.0183381	NA	NA	-0.69309	0.0200566	Muramoyltetrapeptide carboxypeptidase (EC 3.4.17.13);Ontology_term=KEGG_ENZYME:3.4.17.13	Cell Wall and Capsule
VHO02930.1	-0.671437	0.0323203	-0.644238	0.0320776	NA	NA	NA	NA	Phosphoheptose isomerase (EC 5.3.1.-);Ontology_term=KEGG_ENZYME:5.3.1.-	Cell Wall and Capsule
VHO04161.1	-0.700086	0.0437249	-0.7701	0.0217364	NA	NA	NA	NA	Inner membrane protein YrbG%2C predicted calcium/sodium:proton antiporter	Cell Wall and Capsule
VHO02568.1	NA	NA	1.13303	0.00519965	NA	NA	NA	NA	Proposed peptidoglycan lipid II flippase MurJ	Cell Wall and Capsule
VHO01267.1	NA	NA	0.907417	0.0237268	NA	NA	NA	NA	Lipoprotein releasing system transmembrane protein LolE	Cell Wall and Capsule
VHO02993.1	NA	NA	NA	NA	-1.37784	0.00234558	NA	NA	N-acetylmuramoyl-L-alanine amidase (EC 3.5.1.28) AmpD;Ontology_term=KEGG_ENZYME:3.5.1.28	Cell Wall and Capsule
VHO02172.1	NA	NA	NA	NA	-0.577575	0.0281747	NA	NA	Outer membrane protein assembly factor YaeT precursor	Cell Wall and Capsule
VHO06558.1	NA	NA	NA	NA	-0.407384	0.0376935	NA	NA	Capsular polysaccharide biosynthesis/export periplasmic protein WcbA%3B Capsular polysaccharide export system protein KpsC	Cell Wall and Capsule
VHO06639.1	NA	NA	NA	NA	-0.598618	0.0391912	NA	NA	UDP-N-acetylglucosamine 2-epimerase (EC 5.1.3.14);Ontology_term=KEGG_ENZYME:5.1.3.14	Cell Wall and Capsule
VHO05940.1	NA	NA	NA	NA	NA	NA	1.71404	0.00103475	Phospholipid-binding protein	Cell Wall and Capsule
VHN99751.1	NA	NA	NA	NA	NA	NA	-1.74327	0.00535448	Glucosamine--fructose-6-phosphate aminotransferase [isomerizing] (EC 2.6.1.16);Ontology_term=KEGG_ENZYME:2.6.1.16	Cell Wall and Capsule
VHO06554.1	NA	NA	NA	NA	NA	NA	0.794838	0.00756835	dTDP-4-dehydrorhamnose 3%2C5-epimerase (EC 5.1.3.13);Ontology_term=KEGG_ENZYME:5.1.3.13	Cell Wall and Capsule
VHO04813.1	NA	NA	NA	NA	NA	NA	0.939012	0.0096427	Inner membrane protein YrbG%2C predicted calcium/sodium:proton antiporter	Cell Wall and Capsule
VHO06553.1	NA	NA	NA	NA	NA	NA	0.699977	0.0207018	dTDP-4-dehydrorhamnose reductase (EC 1.1.1.133);Ontology_term=KEGG_ENZYME:1.1.1.133	Cell Wall and Capsule
VHO06556.1	NA	NA	NA	NA	NA	NA	0.571155	0.0357607	dTDP-glucose 4%2C6-dehydratase (EC 4.2.1.46);Ontology_term=KEGG_ENZYME:4.2.1.46	Cell Wall and Capsule
VHO06563.1	NA	NA	NA	NA	NA	NA	-0.481419	0.0423814	UDP-N-acetylglucosamine 2-epimerase (EC 5.1.3.14);Ontology_term=KEGG_ENZYME:5.1.3.14	Cell Wall and Capsule
VHO06065.1	-3.71964	5.67587e-21	-3.32755	9.88034e-20	-3.33574	2.103e-19	-3.23002	6.83847e-18	Predicted thiamin transporter PnuT	Cofactors, Vitamins, Prosthetic Groups, Pigments
VHO06045.1	-1.73583	1.06577e-10	-1.83513	1.47293e-11	-2.05754	6.80996e-13	-1.85865	1.91511e-10	Phosphopantothenoylcysteine decarboxylase (EC 4.1.1.36) / Phosphopantothenoylcysteine synthetase (EC 6.3.2.5);Ontology_term=KEGG_ENZYME:4.1.1.36,KEGG_ENZYME:6.3.2.5	Cofactors, Vitamins, Prosthetic Groups, Pigments
VHO05070.1	1.7606	9.07462e-09	1.45248	4.68783e-07	1.43312	9.37417e-07	1.77284	3.38572e-07	Thiamine-monophosphate kinase (EC 2.7.4.16);Ontology_term=KEGG_ENZYME:2.7.4.16	Cofactors, Vitamins, Prosthetic Groups, Pigments
VHO03312.1	-1.6242	1.41117e-08	-1.56815	2.87143e-08	-0.808103	0.00192671	-0.715222	0.0132608	Dihydropteroate synthase (EC 2.5.1.15);Ontology_term=KEGG_ENZYME:2.5.1.15	Cofactors, Vitamins, Prosthetic Groups, Pigments
VHO05653.1	-1.52925	8.07742e-08	-1.60354	1.96368e-08	-1.56058	5.89552e-08	-1.82116	1.00647e-08	Fumarylacetoacetate hydrolase family protein	Cofactors, Vitamins, Prosthetic Groups, Pigments
VHO05090.1	1.73202	1.02458e-05	1.68194	1.31179e-05	2.06293	4.30967e-07	1.56856	0.000417369	Maleylacetoacetate isomerase (EC 5.2.1.2) @ Glutathione S-transferase%2C zeta (EC 2.5.1.18);Ontology_term=KEGG_ENZYME:5.2.1.2,KEGG_ENZYME:2.5.1.18	Cofactors, Vitamins, Prosthetic Groups, Pigments
VHO05072.1	1.01207	3.12734e-05	0.971492	5.43136e-05	0.971609	6.59214e-05	1.32437	4.71183e-06	6%2C7-dimethyl-8-ribityllumazine synthase (EC 2.5.1.78);Ontology_term=KEGG_ENZYME:2.5.1.78	Cofactors, Vitamins, Prosthetic Groups, Pigments
VHO05062.1	1.01685	0.000173323	1.02848	9.84837e-05	0.81185	0.00246131	0.665079	0.0305025	tRNA S(4)U 4-thiouridine synthase (former ThiI) / Rhodanese-like domain required for thiamine synthesis	Cofactors, Vitamins, Prosthetic Groups, Pigments
VHO05663.1	0.894942	0.000409187	0.852053	0.000688199	0.537858	0.033571	NA	NA	Glutamyl-tRNA synthetase (EC 6.1.1.17);Ontology_term=KEGG_ENZYME:6.1.1.17	Cofactors, Vitamins, Prosthetic Groups, Pigments
VHO06408.1	0.692188	0.00081093	0.435859	0.0312934	NA	NA	NA	NA	3-polyprenyl-4-hydroxybenzoate carboxy-lyase (EC 4.1.1.-);Ontology_term=KEGG_ENZYME:4.1.1.-	Cofactors, Vitamins, Prosthetic Groups, Pigments
VHO03006.1	-0.955786	0.000830413	-0.931296	0.00105916	NA	NA	-1.1637	0.000272119	Dihydrolipoamide acetyltransferase component of pyruvate dehydrogenase complex (EC 2.3.1.12);Ontology_term=KEGG_ENZYME:2.3.1.12	Cofactors, Vitamins, Prosthetic Groups, Pigments
VHO04785.1	-0.952971	0.000843194	-0.853476	0.00221693	-0.657636	0.0205596	-0.670327	0.0354114	4-hydroxythreonine-4-phosphate dehydrogenase (EC 1.1.1.262);Ontology_term=KEGG_ENZYME:1.1.1.262	Cofactors, Vitamins, Prosthetic Groups, Pigments
VHO05319.1	-1.19967	0.00108666	-1.52881	3.3626e-05	-2.21262	7.38865e-08	-2.74725	2.20305e-09	Biotin synthase (EC 2.8.1.6);Ontology_term=KEGG_ENZYME:2.8.1.6	Cofactors, Vitamins, Prosthetic Groups, Pigments
VHO03241.1	1.19937	0.00119937	1.18496	0.000777021	1.84839	2.04055e-06	1.61848	0.000215394	Para-aminobenzoate synthase%2C amidotransferase component (EC 2.6.1.85);Ontology_term=KEGG_ENZYME:2.6.1.85	Cofactors, Vitamins, Prosthetic Groups, Pigments
VHO06126.1	1.58941	0.00149482	NA	NA	0.968392	0.0458368	NA	NA	Phosphopantetheine adenylyltransferase (EC 2.7.7.3);Ontology_term=KEGG_ENZYME:2.7.7.3	Cofactors, Vitamins, Prosthetic Groups, Pigments
VHO04779.1	0.996546	0.0022607	0.811075	0.0100638	NA	NA	0.945057	0.0114143	Dihydrofolate reductase (EC 1.5.1.3);Ontology_term=KEGG_ENZYME:1.5.1.3	Cofactors, Vitamins, Prosthetic Groups, Pigments
VHO04998.1	-1.20779	0.00326369	-1.49438	0.000189282	-0.854841	0.0341521	-1.1063	0.0139643	FolM Alternative dihydrofolate reductase 1	Cofactors, Vitamins, Prosthetic Groups, Pigments
VHO06778.1	0.635289	0.00465377	0.436456	0.0490315	NA	NA	NA	NA	D-erythrose-4-phosphate dehydrogenase (EC 1.2.1.72);Ontology_term=KEGG_ENZYME:1.2.1.72	Cofactors, Vitamins, Prosthetic Groups, Pigments
VHO03665.1	1.92914	0.004695	1.7784	0.00732531	NA	NA	NA	NA	Siroheme synthase / Precorrin-2 oxidase (EC 1.3.1.76) / Sirohydrochlorin ferrochelatase (EC 4.99.1.4) / Uroporphyrinogen-III methyltransferase (EC 2.1.1.107);Ontology_term=KEGG_ENZYME:1.3.1.76,KEGG_ENZYME:4.99.1.4,KEGG_ENZYME:2.1.1.107	Cofactors, Vitamins, Prosthetic Groups, Pigments
VHO03096.1	1.24233	0.00497784	0.855469	0.045537	1.35159	0.00210854	2.66777	2.91348e-06	Glutaredoxin 3 (Grx2)	Cofactors, Vitamins, Prosthetic Groups, Pigments
VHO05132.1	0.67155	0.0071508	0.479945	0.046766	NA	NA	NA	NA	Erythronate-4-phosphate dehydrogenase (EC 1.1.1.290);Ontology_term=KEGG_ENZYME:1.1.1.290	Cofactors, Vitamins, Prosthetic Groups, Pigments
VHO05074.1	0.805604	0.00722455	0.759397	0.00908281	1.01266	0.00073569	1.40206	6.74504e-05	Riboflavin synthase eubacterial/eukaryotic (EC 2.5.1.9);Ontology_term=KEGG_ENZYME:2.5.1.9	Cofactors, Vitamins, Prosthetic Groups, Pigments
VHO02569.1	0.767352	0.00838463	0.600998	0.0359002	NA	NA	NA	NA	Riboflavin kinase (EC 2.7.1.26) / FMN adenylyltransferase (EC 2.7.7.2);Ontology_term=KEGG_ENZYME:2.7.1.26,KEGG_ENZYME:2.7.7.2	Cofactors, Vitamins, Prosthetic Groups, Pigments
VHO05322.1	-0.964815	0.00843345	NA	NA	-1.47044	7.19771e-05	-1.73031	2.2859e-05	Biotin synthesis protein BioC	Cofactors, Vitamins, Prosthetic Groups, Pigments
VHO05760.1	-1.52243	0.00904364	-1.85655	0.00140557	-2.23215	0.000290157	-2.95292	1.56936e-05	NfuA Fe-S protein maturation	Cofactors, Vitamins, Prosthetic Groups, Pigments
VHO05321.1	-1.08156	0.0115579	-1.12803	0.00634135	-2.02569	1.02449e-05	-1.6895	0.000408486	8-amino-7-oxononanoate synthase (EC 2.3.1.47);Ontology_term=KEGG_ENZYME:2.3.1.47	Cofactors, Vitamins, Prosthetic Groups, Pigments
VHO05073.1	0.7005	0.0118586	0.667388	0.0154795	0.995758	0.000448576	1.50238	9.71067e-06	3%2C4-dihydroxy-2-butanone 4-phosphate synthase (EC 4.1.99.12) / GTP cyclohydrolase II (EC 3.5.4.25);Ontology_term=KEGG_ENZYME:4.1.99.12,KEGG_ENZYME:3.5.4.25	Cofactors, Vitamins, Prosthetic Groups, Pigments
VHO05067.1	0.514574	0.01233	0.430635	0.035051	NA	NA	NA	NA	1-deoxy-D-xylulose 5-phosphate synthase (EC 2.2.1.7);Ontology_term=KEGG_ENZYME:2.2.1.7	Cofactors, Vitamins, Prosthetic Groups, Pigments
VHO04819.1	0.635067	0.0143777	0.897015	0.000511417	0.803815	0.00201944	1.09526	0.000324907	Biotin--protein ligase (EC 6.3.4.9%2C EC 6.3.4.10%2C EC 6.3.4.11%2C EC 6.3.4.15) / Biotin operon repressor;Ontology_term=KEGG_ENZYME:6.3.4.9,KEGG_ENZYME:6.3.4.10,KEGG_ENZYME:6.3.4.11,KEGG_ENZYME:6.3.4.15	Cofactors, Vitamins, Prosthetic Groups, Pigments
VHO05365.1	1.06905	0.0146191	1.21057	0.00425829	1.79981	6.05135e-05	2.52807	3.59378e-06	GTP cyclohydrolase II (EC 3.5.4.25);Ontology_term=KEGG_ENZYME:3.5.4.25	Cofactors, Vitamins, Prosthetic Groups, Pigments
VHO05763.1	0.908355	0.0177278	0.843557	0.0198761	1.03831	0.00627389	NA	NA	Biotin synthesis protein BioH	Cofactors, Vitamins, Prosthetic Groups, Pigments
VHO04896.1	-1.25736	0.0180243	-1.16738	0.0219344	NA	NA	NA	NA	Dihydroneopterin triphosphate epimerase	Cofactors, Vitamins, Prosthetic Groups, Pigments
VHO01936.1	0.864109	0.0198406	1.34672	0.000322771	1.31217	0.000517876	1.75466	0.000100391	Flavodoxin 1	Cofactors, Vitamins, Prosthetic Groups, Pigments
VHO03004.1	-0.668348	0.0210232	-0.668346	0.0203667	NA	NA	-0.915179	0.00471279	Pyruvate dehydrogenase E1 component (EC 1.2.4.1);Ontology_term=KEGG_ENZYME:1.2.4.1	Cofactors, Vitamins, Prosthetic Groups, Pigments
VHO01839.1	-0.950461	0.0220141	-1.0561	0.00645538	-1.47114	0.000553503	-1.18878	0.00717212	FolM Alternative dihydrofolate reductase 1	Cofactors, Vitamins, Prosthetic Groups, Pigments
VHO04818.1	0.626654	0.0223272	0.758478	0.00388365	0.870174	0.00123302	0.725915	0.0182992	Pantothenate kinase type III%2C CoaX-like (EC 2.7.1.33);Ontology_term=KEGG_ENZYME:2.7.1.33	Cofactors, Vitamins, Prosthetic Groups, Pigments
VHO05133.1	0.573605	0.0351595	NA	NA	NA	NA	NA	NA	GTP cyclohydrolase I (EC 3.5.4.16) type 1;Ontology_term=KEGG_ENZYME:3.5.4.16	Cofactors, Vitamins, Prosthetic Groups, Pigments
VHO05323.1	-0.820289	0.0448069	-0.894402	0.0196341	-0.983448	0.0130868	-1.52977	0.000482912	Dethiobiotin synthetase (EC 6.3.3.3);Ontology_term=KEGG_ENZYME:6.3.3.3	Cofactors, Vitamins, Prosthetic Groups, Pigments
VHO06280.1	0.445729	0.048594	0.688625	0.00155544	NA	NA	NA	NA	Coproporphyrinogen III oxidase%2C aerobic (EC 1.3.3.3);Ontology_term=KEGG_ENZYME:1.3.3.3	Cofactors, Vitamins, Prosthetic Groups, Pigments
VHO06442.1	NA	NA	3.60489	0.000957973	3.58543	0.00107993	5.04624	0.000475906	Coproporphyrinogen III oxidase%2C oxygen-independent (EC 1.3.99.22);Ontology_term=KEGG_ENZYME:1.3.99.22	Cofactors, Vitamins, Prosthetic Groups, Pigments
VHO05092.1	NA	NA	1.11289	0.00212288	1.34586	0.000300019	NA	NA	Homogentisate 1%2C2-dioxygenase (EC 1.13.11.5);Ontology_term=KEGG_ENZYME:1.13.11.5	Cofactors, Vitamins, Prosthetic Groups, Pigments
VHO02249.1	NA	NA	0.594714	0.0148314	0.610241	0.014457	NA	NA	Quinolinate synthetase (EC 2.5.1.72);Ontology_term=KEGG_ENZYME:2.5.1.72	Cofactors, Vitamins, Prosthetic Groups, Pigments
VHO05558.1	NA	NA	0.939787	0.0151497	1.36439	0.000798947	1.14274	0.01414	2-amino-4-hydroxy-6-hydroxymethyldihydropteridine pyrophosphokinase (EC 2.7.6.3);Ontology_term=KEGG_ENZYME:2.7.6.3	Cofactors, Vitamins, Prosthetic Groups, Pigments
VHO05762.1	NA	NA	0.873165	0.0173351	NA	NA	NA	NA	Competence protein F homolog%2C phosphoribosyltransferase domain%3B protein YhgH required for utilization of DNA as sole source of carbon and energy	Cofactors, Vitamins, Prosthetic Groups, Pigments
VHO03743.1	NA	NA	0.555968	0.0223843	0.651359	0.00815956	NA	NA	Uroporphyrinogen III decarboxylase (EC 4.1.1.37);Ontology_term=KEGG_ENZYME:4.1.1.37	Cofactors, Vitamins, Prosthetic Groups, Pigments
VHO04487.1	NA	NA	0.596642	0.035012	0.76988	0.00727764	NA	NA	2-octaprenyl-3-methyl-6-methoxy-1%2C4-benzoquinol hydroxylase (EC 1.14.13.-);Ontology_term=KEGG_ENZYME:1.14.13.-	Cofactors, Vitamins, Prosthetic Groups, Pigments
VHO05556.1	NA	NA	0.651496	0.0391629	0.729198	0.0241081	1.39635	0.000284176	Pantoate--beta-alanine ligase (EC 6.3.2.1);Ontology_term=KEGG_ENZYME:6.3.2.1	Cofactors, Vitamins, Prosthetic Groups, Pigments
VHO05555.1	NA	NA	NA	NA	3.0833	3.29059e-05	2.97683	0.000475906	1%2C4-dihydroxy-2-naphthoate polyprenyltransferase (EC 2.5.1.74);Ontology_term=KEGG_ENZYME:2.5.1.74	Cofactors, Vitamins, Prosthetic Groups, Pigments
VHO03329.1	NA	NA	NA	NA	1.11114	0.00396518	1.8353	7.98157e-05	Proposed lipoate regulatory protein YbeD	Cofactors, Vitamins, Prosthetic Groups, Pigments
VHO01311.1	NA	NA	NA	NA	-0.608579	0.0113656	NA	NA	NadR transcriptional regulator / Nicotinamide-nucleotide adenylyltransferase%2C NadR family (EC 2.7.7.1) / Ribosylnicotinamide kinase (EC 2.7.1.22);Ontology_term=KEGG_ENZYME:2.7.7.1,KEGG_ENZYME:2.7.1.22	Cofactors, Vitamins, Prosthetic Groups, Pigments
VHO05538.1	NA	NA	NA	NA	-1.15736	0.0120349	NA	NA	NAD kinase (EC 2.7.1.23);Ontology_term=KEGG_ENZYME:2.7.1.23	Cofactors, Vitamins, Prosthetic Groups, Pigments
VHO05557.1	NA	NA	NA	NA	0.837531	0.0125757	0.971984	0.0120127	3-methyl-2-oxobutanoate hydroxymethyltransferase (EC 2.1.2.11);Ontology_term=KEGG_ENZYME:2.1.2.11	Cofactors, Vitamins, Prosthetic Groups, Pigments
VHO05545.1	NA	NA	NA	NA	0.750612	0.0133658	1.11626	0.0015253	3-polyprenyl-4-hydroxybenzoate carboxy-lyase UbiX (EC 4.1.1.-);Ontology_term=KEGG_ENZYME:4.1.1.-	Cofactors, Vitamins, Prosthetic Groups, Pigments
VHO06233.1	NA	NA	NA	NA	0.791296	0.0497713	1.18687	0.00927408	Ubiquinone biosynthesis monooxygenase UbiB	Cofactors, Vitamins, Prosthetic Groups, Pigments
VHO02348.1	NA	NA	NA	NA	NA	NA	0.701154	0.024617	Pyridoxine 5'-phosphate synthase (EC 2.6.99.2);Ontology_term=KEGG_ENZYME:2.6.99.2	Cofactors, Vitamins, Prosthetic Groups, Pigments
VHO03545.1	-1.72402	1.40164e-09	-1.65869	2.86792e-09	-1.31205	9.09789e-07	-0.886903	0.00147609	DNA topoisomerase III (EC 5.99.1.2);Ontology_term=KEGG_ENZYME:5.99.1.2	DNA Metabolism
VHO02468.1	1.86975	1.34391e-07	1.59771	1.97608e-06	1.25752	0.000192732	1.36131	0.000459694	DNA-binding protein Fis	DNA Metabolism
VHO04877.1	-1.42492	7.25039e-07	-1.5504	6.88221e-08	-1.18206	2.10846e-05	-1.19394	7.92811e-05	Protease III precursor (EC 3.4.24.55);Ontology_term=KEGG_ENZYME:3.4.24.55	DNA Metabolism
VHO04068.1	1.43651	1.75317e-06	1.14999	5.74324e-05	1.2324	2.54311e-05	0.996204	0.00232368	Recombination protein RecR	DNA Metabolism
VHO02238.1	1.9502	5.77415e-06	1.45969	0.000185929	1.39394	0.000445191	1.21879	0.00765998	Crossover junction endodeoxyribonuclease RuvC (EC 3.1.22.4);Ontology_term=KEGG_ENZYME:3.1.22.4	DNA Metabolism
VHO02926.1	1.10124	8.09096e-06	1.21649	7.56712e-07	1.20655	1.43177e-06	0.975666	0.000390942	ATP-dependent DNA helicase RecQ	DNA Metabolism
VHN99595.1	1.55268	9.33059e-06	1.33654	4.43645e-05	1.5849	4.04655e-06	1.42973	0.00025129	Error-prone%2C lesion bypass DNA polymerase V (UmuC)	DNA Metabolism
VHO02237.1	1.03249	1.08554e-05	0.76764	0.000611757	1.04579	8.64021e-06	0.74849	0.00400861	FIG000859: hypothetical protein YebC	DNA Metabolism
VHO05601.1	1.10816	1.36121e-05	0.842971	0.000546875	0.958144	0.000134484	0.631512	0.0261574	Uracil-DNA glycosylase%2C family 1	DNA Metabolism
VHO01948.1	1.12553	2.85005e-05	1.16924	1.00834e-05	1.17665	1.22316e-05	1.52705	1.87449e-06	Excinuclease ABC subunit C	DNA Metabolism
VHO03572.1	1.6461	3.12734e-05	1.3451	0.000236764	1.34925	0.000363563	0.950301	0.0259963	Error-prone%2C lesion bypass DNA polymerase V (UmuC)	DNA Metabolism
VHO02543.1	0.942314	0.000128336	0.855447	0.000416324	NA	NA	NA	NA	Replicative DNA helicase (EC 3.6.1.-);Ontology_term=KEGG_ENZYME:3.6.1.-	DNA Metabolism
VHO05989.1	-1.27801	0.000214027	-1.79907	6.62906e-07	-1.63981	4.91252e-06	-1.98729	7.11793e-07	Integration host factor beta subunit	DNA Metabolism
VHO06430.1	1.23599	0.000231468	1.0321	0.00135965	0.872188	0.00763157	NA	NA	Type I restriction-modification system%2C DNA-methyltransferase subunit M (EC 2.1.1.72);Ontology_term=KEGG_ENZYME:2.1.1.72	DNA Metabolism
VHO01863.1	-1.41158	0.000243778	-1.51262	6.89498e-05	-1.37362	0.00040162	-1.0812	0.0105152	Endonuclease III (EC 4.2.99.18);Ontology_term=KEGG_ENZYME:4.2.99.18	DNA Metabolism
VHO03948.1	1.41481	0.000283307	1.22988	0.000833883	1.13487	0.00306118	NA	NA	A/G-specific adenine glycosylase (EC 3.2.2.-);Ontology_term=KEGG_ENZYME:3.2.2.-	DNA Metabolism
VHO05404.1	0.866945	0.000354158	0.606968	0.0097269	NA	NA	0.58015	0.0368768	DinG family ATP-dependent helicase YoaA	DNA Metabolism
VHO03573.1	1.50337	0.000444906	1.08435	0.00534422	1.36995	0.000896279	NA	NA	Error-prone repair protein UmuD	DNA Metabolism
VHO05537.1	0.85968	0.000569163	0.80159	0.00108492	0.625922	0.0114037	NA	NA	DNA repair protein RecN	DNA Metabolism
VHO03816.1	-1.08508	0.000772454	-1.07617	0.000684909	-1.35483	4.04895e-05	-1.49633	3.23556e-05	Integration host factor alpha subunit	DNA Metabolism
VHN99942.1	0.943311	0.000834104	0.928105	0.000751196	0.855908	0.00225159	0.745171	0.0215401	Type I restriction-modification system%2C DNA-methyltransferase subunit M (EC 2.1.1.72);Ontology_term=KEGG_ENZYME:2.1.1.72	DNA Metabolism
VHO06796.1	1.49058	0.00123998	NA	NA	NA	NA	NA	NA	DNA polymerase IV-like protein ImuB	DNA Metabolism
VHO02192.1	1.04655	0.00129734	1.10176	0.000648609	NA	NA	1.17092	0.0020288	DNA helicase IV	DNA Metabolism
VHO02471.1	0.799505	0.00299727	0.791306	0.00287936	0.929212	0.000665874	NA	NA	Extracellular deoxyribonuclease PA3909 (required for catabolism of external DNA)	DNA Metabolism
VHO04069.1	0.724231	0.00345067	0.66372	0.00619916	0.585783	0.0174518	0.700406	0.0136906	FIG000557: hypothetical protein co-occurring with RecR	DNA Metabolism
VHO01779.1	0.793928	0.00353086	0.750689	0.00517627	NA	NA	NA	NA	RecA protein	DNA Metabolism
VHO06429.1	0.940934	0.00369436	0.985142	0.00173639	0.819597	0.0110999	0.756148	0.048138	Type I restriction-modification system%2C specificity subunit S (EC 3.1.21.3);Ontology_term=KEGG_ENZYME:3.1.21.3	DNA Metabolism
VHO05968.1	-1.14854	0.00433119	-1.03206	0.00612939	-1.821	1.31403e-05	-1.33375	0.00202332	Transposase and inactivated derivatives	DNA Metabolism
VHO03577.1	0.708887	0.0044402	0.538297	0.028877	NA	NA	NA	NA	DNA-cytosine methyltransferase (EC 2.1.1.37);Ontology_term=KEGG_ENZYME:2.1.1.37	DNA Metabolism
VHO05952.1	0.597347	0.00508716	0.500131	0.0183381	NA	NA	NA	NA	DNA gyrase subunit B (EC 5.99.1.3);Ontology_term=KEGG_ENZYME:5.99.1.3	DNA Metabolism
VHO05594.1	0.664785	0.00557149	0.503655	0.0329941	NA	NA	NA	NA	DNA recombination-dependent growth factor C	DNA Metabolism
VHO06382.1	0.595873	0.00592083	0.837268	0.000119936	0.556481	0.0101931	NA	NA	ATP-dependent DNA helicase UvrD/PcrA	DNA Metabolism
VHO04564.1	-1.21961	0.00619838	-1.12175	0.0068904	NA	NA	NA	NA	Methylated-DNA--protein-cysteine methyltransferase (EC 2.1.1.63);Ontology_term=KEGG_ENZYME:2.1.1.63	DNA Metabolism
VHO04649.1	-1.18059	0.00676097	-0.838346	0.0342617	NA	NA	-1.03867	0.0253334	DNA-3-methyladenine glycosylase (EC 3.2.2.20);Ontology_term=KEGG_ENZYME:3.2.2.20	DNA Metabolism
VHN99598.1	1.60583	0.00954693	1.37694	0.0176492	1.59652	0.00976244	NA	NA	Error-prone repair protein UmuD	DNA Metabolism
VHO02240.1	0.785492	0.00967101	0.789152	0.00663683	NA	NA	NA	NA	Holliday junction DNA helicase RuvB	DNA Metabolism
VHO06432.1	0.646068	0.0100904	0.587382	0.017659	NA	NA	NA	NA	Type I restriction-modification system%2C restriction subunit R (EC 3.1.21.3);Ontology_term=KEGG_ENZYME:3.1.21.3	DNA Metabolism
VHO00108.1	0.721198	0.0112134	0.608262	0.027321	0.706835	0.0117527	NA	NA	Type I restriction-modification system%2C DNA-methyltransferase subunit M (EC 2.1.1.72);Ontology_term=KEGG_ENZYME:2.1.1.72	DNA Metabolism
VHO04070.1	0.587913	0.0120094	NA	NA	NA	NA	NA	NA	DNA polymerase III subunits gamma and tau (EC 2.7.7.7);Ontology_term=KEGG_ENZYME:2.7.7.7	DNA Metabolism
VHO04567.1	-1.07039	0.0180969	-0.932127	0.0276267	NA	NA	NA	NA	ADA regulatory protein	DNA Metabolism
VHO06792.1	1.03613	0.0208503	0.973987	0.0221963	NA	NA	NA	NA	Protein involved in catabolism of external DNA	DNA Metabolism
VHO06077.1	0.783187	0.0309453	0.729257	0.0429842	NA	NA	NA	NA	Protease III precursor (EC 3.4.24.55);Ontology_term=KEGG_ENZYME:3.4.24.55	DNA Metabolism
VHO03563.1	0.608255	0.0309773	NA	NA	NA	NA	NA	NA	Excinuclease ABC subunit A	DNA Metabolism
VHN99940.1	0.77052	0.0364545	NA	NA	NA	NA	NA	NA	Type I restriction-modification system%2C specificity subunit S (EC 3.1.21.3);Ontology_term=KEGG_ENZYME:3.1.21.3	DNA Metabolism
VHO05994.1	0.482018	0.0367722	NA	NA	NA	NA	NA	NA	DNA gyrase subunit A (EC 5.99.1.3);Ontology_term=KEGG_ENZYME:5.99.1.3	DNA Metabolism
VHO05873.1	0.482256	0.0389764	0.619841	0.0064701	NA	NA	NA	NA	ATP-dependent DNA helicase Rep	DNA Metabolism
VHO06449.1	1.04679	0.0413692	1.40876	0.00272236	1.92477	7.826e-05	1.62032	0.00339037	Error-prone%2C lesion bypass DNA polymerase V (UmuC)	DNA Metabolism
VHO02251.1	-0.610114	0.0415803	-0.878887	0.00231662	-0.988292	0.000865219	-0.916066	0.00568295	Type I restriction-modification system%2C specificity subunit S (EC 3.1.21.3);Ontology_term=KEGG_ENZYME:3.1.21.3	DNA Metabolism
VHO00114.1	0.487903	0.0432594	0.484658	0.0407018	NA	NA	NA	NA	Type I restriction-modification system%2C restriction subunit R (EC 3.1.21.3);Ontology_term=KEGG_ENZYME:3.1.21.3	DNA Metabolism
VHO00349.1	1.00938	0.0455461	NA	NA	NA	NA	NA	NA	Putative predicted metal-dependent hydrolase	DNA Metabolism
VHO00080.1	NA	NA	1.43857	0.00246893	1.57906	0.00155746	1.10646	0.0470805	Error-prone%2C lesion bypass DNA polymerase V (UmuC)	DNA Metabolism
VHO02736.1	NA	NA	-1.09686	0.0102832	-0.88741	0.0484113	NA	NA	Transposase and inactivated derivatives	DNA Metabolism
VHO01780.1	NA	NA	0.711693	0.0129074	NA	NA	NA	NA	C-terminal domain of CinA type S%3B Protein Implicated in DNA repair function with RecA and MutS	DNA Metabolism
VHO06684.1	NA	NA	0.871239	0.01906	NA	NA	NA	NA	DNA mismatch repair endonuclease MutH	DNA Metabolism
VHO03085.1	NA	NA	-0.569816	0.0211409	NA	NA	-0.785805	0.00472719	Exonuclease SbcC	DNA Metabolism
VHO00216.1	NA	NA	NA	NA	1.27516	0.000662674	1.1837	0.00498812	Endonuclease I precursor (EC 3.1.21.1);Ontology_term=KEGG_ENZYME:3.1.21.1	DNA Metabolism
VHO06284.1	NA	NA	NA	NA	1.15858	0.00372553	NA	NA	Similar to C-terminal Zn-finger domain of DNA topoisomerase I	DNA Metabolism
VHO02527.1	NA	NA	NA	NA	-0.565745	0.0281968	NA	NA	DNA mismatch repair protein MutL	DNA Metabolism
VHO02223.1	NA	NA	NA	NA	NA	NA	-1.23458	0.000112549	Extracellular deoxyribonuclease PA3909 (required for catabolism of external DNA)	DNA Metabolism
VHO02901.1	NA	NA	NA	NA	NA	NA	0.829817	0.00512059	DNA-3-methyladenine glycosylase (EC 3.2.2.20);Ontology_term=KEGG_ENZYME:3.2.2.20	DNA Metabolism
VHO06265.1	-5.17284	3.813e-10	-5.40473	8.41864e-11	-4.65043	2.45656e-09	-3.01302	1.51399e-05	Ribosome modulation factor	Dormancy and Sporulation
VHO02722.1	1.31555	0.000444433	1.01245	0.0036302	1.30577	0.000329997	0.896972	0.0285448	HipA protein	Dormancy and Sporulation
VHO04897.1	-0.90544	0.00119937	-0.944401	0.000437237	NA	NA	NA	NA	Cell division inhibitor	Dormancy and Sporulation
VHO06031.1	1.07979	0.0013833	1.39766	2.45702e-05	1.08411	0.00105785	NA	NA	HipA protein	Dormancy and Sporulation
VHO05876.1	-5.16691	1.91641e-13	-4.77122	1.81663e-13	-4.11337	1.54111e-11	-3.95572	1.39739e-10	3-hydroxyacyl-[acyl-carrier-protein] dehydratase%2C FabZ form (EC 4.2.1.59);Ontology_term=KEGG_ENZYME:4.2.1.59	Fatty Acids, Lipids, and Isoprenoids
VHO00427.1	-1.95036	2.68682e-07	-1.82381	8.41632e-07	NA	NA	NA	NA	Phospholipase A1 precursor (EC 3.1.1.32%2C EC 3.1.1.4)%3B Outer membrane phospholipase A;Ontology_term=KEGG_ENZYME:3.1.1.32,KEGG_ENZYME:3.1.1.4	Fatty Acids, Lipids, and Isoprenoids
VHO01246.1	-2.09786	4.84486e-07	-2.15976	9.79947e-08	-2.50734	1.10928e-08	-2.72106	6.36482e-09	Alcohol dehydrogenase (EC 1.1.1.1);Ontology_term=KEGG_ENZYME:1.1.1.1	Fatty Acids, Lipids, and Isoprenoids
VHO02184.1	1.49665	4.86805e-06	1.75899	1.70059e-07	0.758132	0.015705	NA	NA	Acetyl-coenzyme A carboxyl transferase alpha chain (EC 6.4.1.2);Ontology_term=KEGG_ENZYME:6.4.1.2	Fatty Acids, Lipids, and Isoprenoids
VHO03413.1	1.24929	4.87852e-06	1.00831	0.000143439	0.785176	0.0028346	0.780528	0.0102588	Malonyl CoA-acyl carrier protein transacylase (EC 2.3.1.39);Ontology_term=KEGG_ENZYME:2.3.1.39	Fatty Acids, Lipids, and Isoprenoids
VHO03409.1	1.14676	9.05182e-06	0.905398	0.00030037	0.93096	0.000243442	0.882967	0.00224382	Malonyl CoA-acyl carrier protein transacylase (EC 2.3.1.39);Ontology_term=KEGG_ENZYME:2.3.1.39	Fatty Acids, Lipids, and Isoprenoids
VHO03098.1	1.39422	3.76966e-05	1.38424	4.07297e-05	1.78555	5.42086e-07	2.08499	7.39979e-07	Glycerol-3-phosphate dehydrogenase [NAD(P)+] (EC 1.1.1.94);Ontology_term=KEGG_ENZYME:1.1.1.94	Fatty Acids, Lipids, and Isoprenoids
VHO03415.1	1.12524	0.000141009	0.921902	0.00147199	0.89502	0.00223054	NA	NA	Malonyl CoA-acyl carrier protein transacylase (EC 2.3.1.39);Ontology_term=KEGG_ENZYME:2.3.1.39	Fatty Acids, Lipids, and Isoprenoids
VHO02573.1	0.855959	0.000222283	0.984181	2.45702e-05	0.844071	0.000298933	NA	NA	4-hydroxy-3-methylbut-2-enyl diphosphate reductase (EC 1.17.1.2);Ontology_term=KEGG_ENZYME:1.17.1.2	Fatty Acids, Lipids, and Isoprenoids
VHO05069.1	1.54535	0.000435206	1.09901	0.00636232	1.28045	0.00245742	1.65855	0.00101876	Phosphatidylglycerophosphatase A (EC 3.1.3.27);Ontology_term=KEGG_ENZYME:3.1.3.27	Fatty Acids, Lipids, and Isoprenoids
VHO03441.1	-0.975962	0.00195611	-1.1571	0.00026981	-1.10888	0.000520925	-1.53991	1.73309e-05	Malonyl CoA-acyl carrier protein transacylase (EC 2.3.1.39);Ontology_term=KEGG_ENZYME:2.3.1.39	Fatty Acids, Lipids, and Isoprenoids
VHO03439.1	-0.97133	0.00245851	-1.03032	0.00124218	-1.02753	0.0014413	-1.42706	8.1013e-05	Malonyl CoA-acyl carrier protein transacylase (EC 2.3.1.39);Ontology_term=KEGG_ENZYME:2.3.1.39	Fatty Acids, Lipids, and Isoprenoids
VHO02168.1	0.740613	0.0026424	0.603579	0.0131615	NA	NA	0.581305	0.0423211	Undecaprenyl diphosphate synthase (EC 2.5.1.31);Ontology_term=KEGG_ENZYME:2.5.1.31	Fatty Acids, Lipids, and Isoprenoids
VHO01223.1	-1.00577	0.00362916	-1.2356	0.000283776	-1.26425	0.000300019	-1.20158	0.00147609	Glycerol kinase (EC 2.7.1.30);Ontology_term=KEGG_ENZYME:2.7.1.30	Fatty Acids, Lipids, and Isoprenoids
VHO02169.1	0.76147	0.00538745	0.70219	0.00853009	NA	NA	NA	NA	Phosphatidate cytidylyltransferase (EC 2.7.7.41);Ontology_term=KEGG_ENZYME:2.7.7.41	Fatty Acids, Lipids, and Isoprenoids
VHO06042.1	0.838386	0.00613131	0.936251	0.00142865	0.72456	0.0159638	NA	NA	Diacylglycerol kinase (EC 2.7.1.107);Ontology_term=KEGG_ENZYME:2.7.1.107	Fatty Acids, Lipids, and Isoprenoids
VHO05066.1	0.603656	0.00752354	NA	NA	NA	NA	NA	NA	Octaprenyl-diphosphate synthase (EC 2.5.1.-) / Dimethylallyltransferase (EC 2.5.1.1) / Geranyltranstransferase (farnesyldiphosphate synthase) (EC 2.5.1.10) / Geranylgeranyl pyrophosphate synthetase (EC 2.5.1.29);Ontology_term=KEGG_ENZYME:2.5.1.-,KEGG_ENZYME:2.5.1.1,KEGG_ENZYME:2.5.1.10,KEGG_ENZYME:2.5.1.29	Fatty Acids, Lipids, and Isoprenoids
VHO06629.1	0.796669	0.00802092	NA	NA	NA	NA	NA	NA	Long-chain-fatty-acid--CoA ligase (EC 6.2.1.3);Ontology_term=KEGG_ENZYME:6.2.1.3	Fatty Acids, Lipids, and Isoprenoids
VHO05746.1	0.606796	0.0118353	0.57264	0.0154611	0.494498	0.0415576	0.555227	0.0476036	Glycerol-3-phosphate acyltransferase (EC 2.3.1.15);Ontology_term=KEGG_ENZYME:2.3.1.15	Fatty Acids, Lipids, and Isoprenoids
VHO02170.1	0.680316	0.0180984	0.822871	0.00342801	0.769201	0.00725587	0.857608	0.0095965	1-deoxy-D-xylulose 5-phosphate reductoisomerase (EC 1.1.1.267);Ontology_term=KEGG_ENZYME:1.1.1.267	Fatty Acids, Lipids, and Isoprenoids
VHO04846.1	-0.756063	0.0314874	-0.783098	0.0208801	-0.787447	0.0239051	-1.47914	0.000158653	Enoyl-CoA hydratase (EC 4.2.1.17);Ontology_term=KEGG_ENZYME:4.2.1.17	Fatty Acids, Lipids, and Isoprenoids
VHO04882.1	-1.40474	0.0436785	-1.55077	0.0238522	NA	NA	NA	NA	Enoyl-CoA hydratase (EC 4.2.1.17) / Delta(3)-cis-delta(2)-trans-enoyl-CoA isomerase (EC 5.3.3.8) / 3-hydroxyacyl-CoA dehydrogenase (EC 1.1.1.35) / 3-hydroxybutyryl-CoA epimerase (EC 5.1.2.3);Ontology_term=KEGG_ENZYME:4.2.1.17,KEGG_ENZYME:5.3.3.8,KEGG_ENZYME:1.1.1.35,KEGG_ENZYME:5.1.2.3	Fatty Acids, Lipids, and Isoprenoids
VHO01374.1	0.544988	0.0438005	NA	NA	NA	NA	NA	NA	Phosphate:acyl-ACP acyltransferase PlsX	Fatty Acids, Lipids, and Isoprenoids
VHO06113.1	-1.78697	0.0446044	-2.29787	0.00532911	-2.95225	0.00110042	-2.32828	0.0139184	D-beta-hydroxybutyrate dehydrogenase (EC 1.1.1.30);Ontology_term=KEGG_ENZYME:1.1.1.30	Fatty Acids, Lipids, and Isoprenoids
VHO05849.1	NA	NA	-0.568694	0.0315185	-0.580316	0.0298207	-0.59573	0.0480755	Malonyl CoA-acyl carrier protein transacylase (EC 2.3.1.39);Ontology_term=KEGG_ENZYME:2.3.1.39	Fatty Acids, Lipids, and Isoprenoids
VHO05487.1	NA	NA	0.903109	0.0396708	1.45915	0.00123302	2.14988	8.15735e-05	CDP-diacylglycerol--serine O-phosphatidyltransferase (EC 2.7.8.8);Ontology_term=KEGG_ENZYME:2.7.8.8	Fatty Acids, Lipids, and Isoprenoids
VHO04321.1	NA	NA	0.722538	0.0404256	NA	NA	NA	NA	1-acyl-sn-glycerol-3-phosphate acyltransferase (EC 2.3.1.51);Ontology_term=KEGG_ENZYME:2.3.1.51	Fatty Acids, Lipids, and Isoprenoids
VHO06295.1	NA	NA	NA	NA	1.71035	0.00292975	1.69693	0.0117016	Enoyl-CoA hydratase (EC 4.2.1.17) / Delta(3)-cis-delta(2)-trans-enoyl-CoA isomerase (EC 5.3.3.8) / 3-hydroxyacyl-CoA dehydrogenase (EC 1.1.1.35) / 3-hydroxybutyryl-CoA epimerase (EC 5.1.2.3);Ontology_term=KEGG_ENZYME:4.2.1.17,KEGG_ENZYME:5.3.3.8,KEGG_ENZYME:1.1.1.35,KEGG_ENZYME:5.1.2.3	Fatty Acids, Lipids, and Isoprenoids
VHO02508.1	NA	NA	NA	NA	-0.938097	0.0102632	-1.13426	0.00527244	Biotin carboxyl carrier protein of acetyl-CoA carboxylase	Fatty Acids, Lipids, and Isoprenoids
VHO05128.1	NA	NA	NA	NA	-0.702493	0.0111458	-0.967273	0.00167398	Acetyl-coenzyme A carboxyl transferase beta chain (EC 6.4.1.2);Ontology_term=KEGG_ENZYME:6.4.1.2	Fatty Acids, Lipids, and Isoprenoids
VHO01380.1	NA	NA	NA	NA	-0.714435	0.0147884	-0.654412	0.0486137	3-oxoacyl-[acyl-carrier protein] reductase (EC 1.1.1.100);Ontology_term=KEGG_ENZYME:1.1.1.100	Fatty Acids, Lipids, and Isoprenoids
VHO03296.1	NA	NA	NA	NA	-0.742145	0.030116	NA	NA	1-acyl-sn-glycerol-3-phosphate acyltransferase (EC 2.3.1.51);Ontology_term=KEGG_ENZYME:2.3.1.51	Fatty Acids, Lipids, and Isoprenoids
VHO02507.1	NA	NA	NA	NA	NA	NA	-0.907378	0.00578254	Biotin carboxylase of acetyl-CoA carboxylase (EC 6.3.4.14);Ontology_term=KEGG_ENZYME:6.3.4.14	Fatty Acids, Lipids, and Isoprenoids
VHO06296.1	NA	NA	NA	NA	NA	NA	1.74834	0.0470545	3-ketoacyl-CoA thiolase (EC 2.3.1.16) @ Acetyl-CoA acetyltransferase (EC 2.3.1.9);Ontology_term=KEGG_ENZYME:2.3.1.16,KEGG_ENZYME:2.3.1.9	Fatty Acids, Lipids, and Isoprenoids
VHO06383.1	-3.91699	3.86043e-17	-4.07671	3.09683e-18	-3.84825	4.12692e-17	-3.62608	1.39532e-15	hypothetical protein	Hypothetical protein
VHO03020.1	-4.25944	1.90465e-13	-4.31246	3.61002e-14	-3.37441	1.46833e-10	-3.44609	2.01612e-10	hypothetical protein	Hypothetical protein
VHO04313.1	-2.33022	2.356e-07	-2.53002	1.04251e-08	-2.32605	2.47801e-07	-3.29223	8.56354e-10	hypothetical protein	Hypothetical protein
VHO04898.1	1.5845	4.20118e-07	1.40734	2.57385e-06	0.851003	0.00354122	0.796475	0.0170712	FIG00809136: hypothetical protein	Hypothetical protein
VHO05409.1	-2.9345	5.54539e-07	-2.43599	5.76608e-06	-3.03342	2.98783e-07	-2.61605	9.3478e-06	FIG026291: Hypothetical periplasmic protein	Hypothetical protein
VHO04180.1	-1.32579	2.09545e-06	-1.5191	9.71685e-08	-1.66196	1.7658e-08	-1.47248	1.83093e-06	Hypothetical ATP-binding protein UPF0042%2C contains P-loop	Hypothetical protein
VHO00803.1	-1.41399	8.7876e-06	-1.39827	8.48158e-06	-1.06714	0.000562381	-1.04246	0.00202831	FIG005080: Possible exported protein	Hypothetical protein
VHO04885.1	-1.30363	7.82554e-05	-1.18626	0.00021119	NA	NA	NA	NA	hypothetical protein PA3071	Hypothetical protein
VHO05408.1	-1.87663	0.00122296	-2.12671	7.96863e-05	-1.87026	0.000897613	-1.29165	0.0303403	FIG024285: Hypothetical protein	Hypothetical protein
VHO03622.1	-1.91016	0.00631196	-1.20821	0.0416766	-1.67947	0.0138175	NA	NA	hypothetical protein	Hypothetical protein
VHO02900.1	-0.731513	0.0108648	-0.894741	0.0015528	NA	NA	NA	NA	hypothetical protein	Hypothetical protein
VHO06158.1	0.904201	0.0118232	1.06634	0.00200121	NA	NA	0.871552	0.0388027	hypothetical protein	Hypothetical protein
VHO05469.1	-0.799713	0.0264189	-0.81425	0.0187085	-0.761905	0.0336596	NA	NA	hypothetical protein	Hypothetical protein
VHO03024.1	NA	NA	NA	NA	1.33541	0.00173802	1.83607	0.000224908	hypothetical protein	Hypothetical protein
VHO03790.1	NA	NA	NA	NA	-1.08897	0.0036032	-0.912754	0.0305025	hypothetical protein	Hypothetical protein
VHO02916.1	NA	NA	NA	NA	0.873067	0.0239923	1.90232	4.72472e-05	hypothetical protein	Hypothetical protein
VHO05638.1	NA	NA	NA	NA	NA	NA	1.90862	0.00200543	Probable transmembrane protein	Hypothetical protein
VHO06098.1	-4.09693	1.57964e-17	-3.81729	1.29599e-16	-3.98785	4.12692e-17	-4.15869	4.67942e-17	Ferric iron ABC transporter%2C iron-binding protein	Iron acquisition and metabolism
VHO06194.1	-9.74515	2.67052e-17	-8.54431	4.7539e-17	-9.45709	4.3819e-17	-8.67151	1.8222e-16	Periplasmic hemin-binding protein	Iron acquisition and metabolism
VHO06191.1	-8.49932	5.45787e-17	-9.3764	4.01745e-18	-8.86227	3.96577e-17	-8.78575	6.30472e-17	Putative heme iron utilization protein	Iron acquisition and metabolism
VHO06196.1	-7.05032	4.09792e-16	-6.95939	2.4444e-16	-7.60376	7.2938e-17	-7.82394	9.50129e-17	TonB-dependent hemin %2C ferrichrome receptor	Iron acquisition and metabolism
VHO06192.1	-9.28161	1.05101e-15	-9.41393	2.40969e-16	-9.19497	1.81213e-15	-8.21428	1.37436e-14	ABC-type hemin transport system%2C ATPase component	Iron acquisition and metabolism
VHO06193.1	-9.27262	1.05101e-15	-9.28617	3.27843e-16	-8.70048	3.38027e-15	-8.26759	1.08782e-14	Hemin ABC transporter%2C permease protein	Iron acquisition and metabolism
VHO04468.1	-2.48265	2.64752e-12	-2.18316	5.61943e-11	-1.52009	7.38223e-07	-1.15252	0.000295897	Paraquat-inducible protein B	Iron acquisition and metabolism
VHO04467.1	-2.30712	3.59217e-09	-1.77388	6.17941e-07	-1.54353	1.31403e-05	-1.0034	0.00672652	Paraquat-inducible protein A	Iron acquisition and metabolism
VHO06099.1	-2.12958	1.67906e-08	-1.75642	8.56762e-07	-1.61847	5.47897e-06	-1.62915	2.02071e-05	Ferric iron ABC transporter%2C permease protein	Iron acquisition and metabolism
VHO06100.1	-1.73027	1.96546e-08	-1.42991	9.89251e-07	-1.24182	1.79903e-05	-1.5905	9.90894e-07	Ferric iron ABC transporter%2C ATP-binding protein	Iron acquisition and metabolism
VHO02854.1	-1.23811	1.76487e-06	-1.29876	4.54993e-07	-1.0608	2.63797e-05	-1.09326	8.04314e-05	Iron siderophore sensor protein	Iron acquisition and metabolism
VHO06573.1	-7.04767	6.57714e-05	-4.54644	0.00071373	-4.22767	0.00292346	-4.22948	0.00286949	Ferric siderophore transport system%2C periplasmic binding protein TonB	Iron acquisition and metabolism
VHO06405.1	-0.950093	0.000514947	-0.91868	0.000728598	-1.20157	2.06104e-05	-1.38089	8.90757e-06	Ferric siderophore transport system%2C periplasmic binding protein TonB	Iron acquisition and metabolism
VHO01764.1	-1.09678	0.00242809	-1.27006	0.000338412	-1.39282	0.000162404	-0.913601	0.0209058	Ferric siderophore transport system%2C biopolymer transport protein ExbB	Iron acquisition and metabolism
VHO06105.1	-1.63323	0.0174539	-1.54539	0.0210219	-1.82558	0.0079828	-2.81095	0.000311055	Outer membrane receptor proteins%2C mostly Fe transport	Iron acquisition and metabolism
VHO02818.1	1.13396	0.0247458	1.00531	0.0252145	1.05508	0.023056	NA	NA	Outer membrane receptor proteins%2C mostly Fe transport	Iron acquisition and metabolism
VHO02856.1	NA	NA	-0.990016	0.00964604	NA	NA	NA	NA	FIG006045: Sigma factor%2C ECF subfamily	Iron acquisition and metabolism
VHO06063.1	-3.56217	4.71346e-24	-3.59956	2.29705e-24	-3.52719	5.0797e-24	-3.64167	1.33357e-23	TonB-dependent receptor	Membrane Transport
VHO05339.1	-4.37452	2.02779e-20	-4.3996	8.06889e-21	-5.11568	6.99238e-23	-5.01569	8.71394e-22	Minor curlin subunit CsgB%2C nucleation component of curlin monomers	Membrane Transport
VHO05340.1	-3.53782	1.01305e-14	-3.72907	1.65945e-15	-3.89812	4.89526e-16	-3.99143	1.20077e-15	Minor curlin subunit CsgB%2C nucleation component of curlin monomers	Membrane Transport
VHO05796.1	-2.85102	9.88897e-12	-2.55654	1.45176e-10	-0.916894	0.00671033	NA	NA	Outer membrane lipoprotein omp16 precursor	Membrane Transport
VHO05342.1	-2.68087	2.28289e-10	-2.71947	1.59085e-11	-3.49721	4.56195e-14	-2.46014	7.21396e-09	Curli production assembly/transport component CsgE	Membrane Transport
VHO05828.1	-2.89145	4.11293e-10	-2.58724	6.22067e-09	-2.87018	6.92849e-10	-3.46527	2.30037e-11	TonB-dependent siderophore receptor	Membrane Transport
VHO05618.1	1.88932	4.81596e-10	1.87267	5.46177e-10	1.51519	1.56245e-07	0.875955	0.00446273	TonB-dependent receptor	Membrane Transport
VHO02245.1	-2.14851	9.06229e-10	-2.28628	1.38029e-10	-2.03764	4.71702e-09	-1.48502	2.01827e-05	TolA protein	Membrane Transport
VHO02244.1	-1.89344	1.62662e-09	-2.13312	2.55868e-11	-2.00477	3.88294e-10	-1.74384	8.75047e-08	Tol biopolymer transport system%2C TolR protein	Membrane Transport
VHO02243.1	-1.67149	5.70894e-08	-1.50174	4.68783e-07	-1.2585	1.67991e-05	NA	NA	MotA/TolQ/ExbB proton channel family protein	Membrane Transport
VHO02586.1	-3.4288	1.84392e-07	-2.88618	1.05997e-06	-2.22208	6.32474e-05	-2.15205	0.000408439	Type IV fimbrial biogenesis protein FimT	Membrane Transport
VHO02936.1	-1.751	2.38412e-07	-1.62556	9.89251e-07	-1.6553	9.09789e-07	-2.38488	1.06638e-09	TonB-dependent receptor	Membrane Transport
VHO05347.1	-1.67432	9.33763e-07	-1.69578	3.5591e-07	-2.27558	7.98471e-10	-2.10137	3.59891e-08	Curli production assembly/transport component CsgG	Membrane Transport
VHO02242.1	-1.97235	1.50595e-06	-1.59802	3.71069e-05	-1.28539	0.000840321	NA	NA	4-hydroxybenzoyl-CoA thioesterase family active site	Membrane Transport
VHO05344.1	-2.05461	5.45903e-06	-2.20081	4.68783e-07	-2.83927	5.16257e-09	-2.41103	1.38599e-06	Curli production assembly/transport component CsgF	Membrane Transport
VHO04598.1	1.25946	7.32193e-06	1.24546	8.29879e-06	1.41993	9.01776e-07	1.2728	8.34778e-05	Protein-export membrane protein SecD (TC 3.A.5.1.1)	Membrane Transport
VHO03697.1	-1.01773	9.18592e-06	-1.02637	7.44659e-06	-0.868611	0.000129566	-0.778108	0.00170514	General secretion pathway protein D	Membrane Transport
VHO02504.1	-1.27742	1.03481e-05	-1.38919	1.29433e-06	-1.31383	5.92598e-06	-1.69798	2.09924e-07	Outer membrane lipoprotein omp16 precursor	Membrane Transport
VHO05795.1	-2.22535	2.64693e-05	-2.15584	4.05428e-05	-1.80891	0.000449749	-2.54891	1.18086e-05	TonB-dependent receptor	Membrane Transport
VHO01767.1	-1.04914	0.000262001	-1.26736	1.31553e-05	-1.1095	0.00013376	-0.796005	0.0117373	TPR domain protein%2C putative component of TonB system	Membrane Transport
VHO02246.1	-0.82532	0.000387699	-0.98278	3.17927e-05	-1.21456	8.46468e-07	-0.706883	0.00629291	tolB protein precursor%2C periplasmic protein involved in the tonb-independent uptake of group A colicins	Membrane Transport
VHO03230.1	0.986599	0.00075708	0.910039	0.00154077	NA	NA	0.73295	0.0297846	Type IV pilus biogenesis protein PilO	Membrane Transport
VHO03232.1	0.770949	0.00154684	0.755905	0.00177445	0.50563	0.0391734	NA	NA	Type IV pilus biogenesis protein PilQ	Membrane Transport
VHO03698.1	-0.693717	0.00264439	-0.706054	0.00203354	-0.610315	0.00800275	-0.777521	0.00246265	General secretion pathway protein E	Membrane Transport
VHO06532.1	-1.30208	0.00301879	-0.835355	0.0405999	NA	NA	NA	NA	General secretion pathway protein K / Type II secretory pathway%2C component PulK	Membrane Transport
VHO04184.1	-1.30359	0.0033851	-1.25563	0.00235562	NA	NA	NA	NA	Na(+) H(+) antiporter subunit G	Membrane Transport
VHO03231.1	0.747766	0.00490372	0.689232	0.00849057	NA	NA	NA	NA	Type IV pilus biogenesis protein PilP	Membrane Transport
VHO04899.1	1.02716	0.00594166	1.07318	0.00262653	NA	NA	NA	NA	ABC transporter%2C ATP-binding protein	Membrane Transport
VHO02579.1	-0.629457	0.00693671	-0.558742	0.0156585	-0.551548	0.0182571	-0.793605	0.00230558	Type IV fimbrial biogenesis protein PilY1	Membrane Transport
VHO01763.1	-0.867801	0.00695303	-1.27694	5.45657e-05	-1.55222	4.81456e-06	-1.11224	0.00172943	Biopolymer transport protein ExbD/TolR	Membrane Transport
VHO03229.1	0.814861	0.00712129	0.665065	0.0259661	NA	NA	NA	NA	Type IV pilus biogenesis protein PilN	Membrane Transport
VHO02585.1	-2.04981	0.00918499	-2.42143	0.00053832	-1.83293	0.0155606	-2.18068	0.0104342	Type IV pilus biogenesis protein PilE	Membrane Transport
VHO02968.1	1.98674	0.00932082	NA	NA	NA	NA	NA	NA	FIG003276: zinc-binding protein	Membrane Transport
VHO05384.1	-0.64124	0.0100759	-0.629387	0.0108068	-0.589505	0.0183808	-1.06292	0.000162167	Twitching motility protein PilT	Membrane Transport
VHO02980.1	-0.823319	0.0132619	NA	NA	NA	NA	NA	NA	Type IV pilin PilA	Membrane Transport
VHO05735.1	-0.856131	0.0143091	-1.05484	0.00160688	-0.934381	0.00618864	NA	NA	Twin-arginine translocation protein TatB	Membrane Transport
VHO06341.1	-1.79975	0.0143111	NA	NA	NA	NA	NA	NA	tolB protein precursor%2C periplasmic protein involved in the tonb-independent uptake of group A colicins	Membrane Transport
VHO02247.1	-0.588764	0.0160364	-0.666603	0.00605208	-0.773728	0.00172834	-0.857159	0.00170606	18K peptidoglycan-associated outer membrane lipoprotein%3B Peptidoglycan-associated lipoprotein precursor%3B Outer membrane protein P6%3B OmpA/MotB precursor	Membrane Transport
VHO02580.1	-0.77778	0.0200313	NA	NA	-0.716181	0.0317953	NA	NA	Type IV pilus biogenesis protein PilE	Membrane Transport
VHO02303.1	0.969806	0.0358137	NA	NA	1.16328	0.00963223	1.18193	0.0260795	Type II/IV secretion system secretin RcpA/CpaC%2C associated with Flp pilus assembly	Membrane Transport
VHO05734.1	-0.649657	0.0486465	NA	NA	NA	NA	NA	NA	Twin-arginine translocation protein TatC	Membrane Transport
VHO02974.1	NA	NA	0.733624	0.00262997	0.7452	0.00295554	1.06542	0.000258484	Leader peptidase (Prepilin peptidase) (EC 3.4.23.43) / N-methyltransferase (EC 2.1.1.-);Ontology_term=KEGG_ENZYME:3.4.23.43,KEGG_ENZYME:2.1.1.-	Membrane Transport
VHO02248.1	NA	NA	-0.616432	0.00307966	-0.606344	0.00399788	-0.53874	0.0229717	TPR repeat containing exported protein%3B Putative periplasmic protein contains a protein prenylyltransferase domain	Membrane Transport
VHO02582.1	NA	NA	-1.69097	0.00556871	-1.51056	0.0194248	-1.60708	0.019295	Type IV fimbrial biogenesis protein PilW	Membrane Transport
VHO06052.1	NA	NA	0.904402	0.00871856	NA	NA	NA	NA	Mg/Co/Ni transporter MgtE / CBS domain	Membrane Transport
VHO06565.1	NA	NA	0.643813	0.0239523	NA	NA	NA	NA	Di-/tripeptide transporter	Membrane Transport
VHO03696.1	NA	NA	-0.556816	0.027499	-0.635367	0.0131215	-0.60384	0.03677	General secretion pathway protein C	Membrane Transport
VHO04085.1	NA	NA	0.701184	0.0278542	0.75902	0.0180048	NA	NA	TonB-dependent receptor%3B Outer membrane receptor for ferrienterochelin and colicins	Membrane Transport
VHO03700.1	NA	NA	-0.575414	0.0304775	NA	NA	NA	NA	General secretion pathway protein G	Membrane Transport
VHO05736.1	NA	NA	-0.766921	0.0482552	-1.08031	0.00745387	NA	NA	Twin-arginine translocation protein TatA	Membrane Transport
VHO06116.1	NA	NA	NA	NA	0.947464	0.00243865	NA	NA	N-acetylglucosamine-regulated TonB-dependent outer membrane receptor	Membrane Transport
VHO04031.1	NA	NA	NA	NA	0.827049	0.0220133	1.36062	0.00175247	T1SS associated transglutaminase-like cysteine proteinase LapP	Membrane Transport
VHO03705.1	NA	NA	NA	NA	-0.521056	0.0413741	NA	NA	General secretion pathway protein L	Membrane Transport
VHO06417.1	NA	NA	NA	NA	NA	NA	-0.902764	0.0030045	TonB-dependent receptor%3B Outer membrane receptor for ferrienterochelin and colicins	Membrane Transport
VHO06345.1	NA	NA	NA	NA	NA	NA	1.82018	0.00766236	Protein-export membrane protein SecD (TC 3.A.5.1.1)	Membrane Transport
VHO06775.1	NA	NA	NA	NA	NA	NA	-0.780468	0.00927408	TonB system biopolymer transport component%3B Chromosome segregation ATPase	Membrane Transport
VHO06404.1	NA	NA	NA	NA	NA	NA	1.59915	0.0129382	4-hydroxybenzoyl-CoA thioesterase family active site	Membrane Transport
VHO02970.1	NA	NA	NA	NA	NA	NA	0.897666	0.018356	FIG002842: hypothetical protein	Membrane Transport
VHO06346.1	NA	NA	NA	NA	NA	NA	1.36125	0.0187436	Protein-export membrane protein SecF (TC 3.A.5.1.1)	Membrane Transport
VHO04973.1	NA	NA	NA	NA	NA	NA	-0.942729	0.0212961	TonB-dependent receptor	Membrane Transport
VHO05383.1	NA	NA	NA	NA	NA	NA	-0.627282	0.0483229	Twitching motility protein PilT	Membrane Transport
VHO06482.1	0.868616	0.00802092	0.767112	0.0164666	0.876159	0.00676028	NA	NA	Succinyl-CoA:3-ketoacid-coenzyme A transferase subunit B (EC 2.8.3.5);Ontology_term=KEGG_ENZYME:2.8.3.5	Metabolism of Aromatic Compounds
VHO05091.1	0.889895	0.00973088	1.25899	0.00030037	1.50426	2.73697e-05	0.8793	0.0285528	Fumarylacetoacetase (EC 3.7.1.2);Ontology_term=KEGG_ENZYME:3.7.1.2	Metabolism of Aromatic Compounds
VHO01783.1	1.33927	0.0135661	NA	NA	1.47598	0.00563052	1.87362	0.00224382	Benzoate transport protein	Metabolism of Aromatic Compounds
VHO06481.1	NA	NA	NA	NA	0.798939	0.0426834	NA	NA	Succinyl-CoA:3-ketoacid-coenzyme A transferase subunit A (EC 2.8.3.5);Ontology_term=KEGG_ENZYME:2.8.3.5	Metabolism of Aromatic Compounds
VHO02939.1	-1.9821	1.0524e-05	-1.71563	5.29841e-05	-1.51147	0.000445191	-1.30889	0.00458454	L-alanine-DL-glutamate epimerase	Miscellaneous
VHO05373.1	1.7008	7.60874e-05	1.96655	6.18303e-06	1.87464	1.85063e-05	2.35808	7.76446e-06	Rhodanese domain protein UPF0176	Miscellaneous
VHO04146.1	-0.862352	0.00839387	-1.04359	0.00134179	-0.750032	0.0218824	NA	NA	YrbA protein	Miscellaneous
VHO02531.1	NA	NA	-0.557451	0.0316309	NA	NA	NA	NA	HflC protein	Miscellaneous
VHO03791.1	NA	NA	-1.18896	0.0322254	NA	NA	NA	NA	UPF0225 protein YchJ	Miscellaneous
VHO06620.1	-3.01421	6.24523e-15	-2.66751	1.59135e-13	-2.77685	8.96501e-14	-2.84967	2.34973e-13	Flagellin protein FlaB	Motility and Chemotaxis
VHO03029.1	-2.84709	1.91421e-10	-3.07828	1.57029e-11	-2.78411	3.88294e-10	-2.95247	4.46326e-10	Methyl-accepting chemotaxis protein	Motility and Chemotaxis
VHO05486.1	-1.6178	1.23319e-07	-1.64343	3.91101e-08	-1.57903	1.81273e-07	-1.09981	0.000375813	Aerotaxis sensor receptor protein	Motility and Chemotaxis
VHO02328.1	-2.12869	2.94169e-07	-2.31998	1.30199e-08	-2.07752	3.06646e-07	-1.88256	8.23866e-06	Aerotaxis sensor receptor protein	Motility and Chemotaxis
VHO06650.1	-1.45706	8.65222e-07	-1.43354	1.12108e-06	-1.46948	8.96014e-07	-1.70799	2.33306e-07	Flagellin protein FlaA	Motility and Chemotaxis
VHO06610.1	-1.40335	2.89055e-06	-1.58417	2.41186e-07	-1.44662	1.84376e-06	-1.8939	3.42864e-08	Flagellar hook-length control protein FliK	Motility and Chemotaxis
VHO06605.1	-1.20034	3.51556e-06	-1.08138	1.18268e-05	-1.23496	1.84376e-06	-0.829885	0.00216574	Flagellar biosynthesis protein FliO	Motility and Chemotaxis
VHO06648.1	-1.31854	4.78136e-06	-1.58096	1.18598e-07	-1.48005	6.24357e-07	-1.37474	1.29124e-05	Flagellar hook-associated protein FliD	Motility and Chemotaxis
VHO03524.1	-3.42112	1.22122e-05	-3.15593	8.01207e-06	-2.33284	0.000849859	-2.59574	0.000365003	Chemotaxis regulator - transmits chemoreceptor signals to flagelllar motor components CheY	Motility and Chemotaxis
VHO04994.1	-1.58451	1.85919e-05	-1.66679	4.91911e-06	-1.22873	0.000564881	-1.42134	0.000284176	Predicted signal transduction protein	Motility and Chemotaxis
VHO06667.1	-1.28119	2.06319e-05	-1.38789	2.87034e-06	-1.39762	4.001e-06	-0.877708	0.00593509	Flagellar basal-body P-ring formation protein FlgA	Motility and Chemotaxis
VHO06649.1	-1.36865	2.47778e-05	-1.7383	2.73975e-07	-1.84144	1.06737e-07	-1.61808	7.45217e-06	Flagellin protein FlaG	Motility and Chemotaxis
VHO06668.1	-1.27581	4.18684e-05	-1.28663	2.71817e-05	-1.28685	3.65686e-05	-1.15013	0.000605656	Negative regulator of flagellin synthesis FlgM	Motility and Chemotaxis
VHO03526.1	-1.19558	4.20691e-05	-1.43599	8.56091e-07	-1.17789	4.01332e-05	-0.844612	0.00646082	Signal transduction histidine kinase CheA (EC 2.7.3.-);Ontology_term=KEGG_ENZYME:2.7.3.-	Motility and Chemotaxis
VHO06670.1	-1.59495	0.000107665	-1.22912	0.00113001	NA	NA	-1.1616	0.00637641	Flagellar protein FlgP	Motility and Chemotaxis
VHO04044.1	-1.21083	0.000121705	-0.850452	0.00390661	-0.897679	0.00326008	-0.730246	0.0304743	Sodium-type flagellar protein MotY	Motility and Chemotaxis
VHO02329.1	-1.49304	0.00012704	-0.786858	0.0292907	NA	NA	NA	NA	Chemotaxis regulator - transmits chemoreceptor signals to flagelllar motor components CheY	Motility and Chemotaxis
VHO05089.1	-0.979008	0.00016823	-0.983587	0.000142031	-0.941457	0.000312282	-1.35497	4.37216e-06	Chemotaxis protein CheV (EC 2.7.3.-);Ontology_term=KEGG_ENZYME:2.7.3.-	Motility and Chemotaxis
VHO06666.1	-1.01553	0.00018352	-1.18313	1.80388e-05	-1.23521	1.03518e-05	-1.32363	1.51086e-05	Chemotaxis protein CheV (EC 2.7.3.-);Ontology_term=KEGG_ENZYME:2.7.3.-	Motility and Chemotaxis
VHO06614.1	-1.12511	0.000251647	-1.24688	4.86521e-05	-1.19064	0.000119511	-0.792709	0.0187819	Flagellar motor switch protein FliG	Motility and Chemotaxis
VHO06672.1	-1.04758	0.000274404	-1.12901	6.56887e-05	-0.982199	0.000565844	-1.05761	0.000730094	Flagellar protein FlgT	Motility and Chemotaxis
VHO06654.1	-0.873627	0.000599395	-0.693631	0.00465114	-0.673851	0.00689531	NA	NA	Flagellar hook-associated protein FlgL	Motility and Chemotaxis
VHO06647.1	-1.15775	0.000728924	-1.36252	6.90603e-05	-1.40813	5.64116e-05	-0.896763	0.0175273	Flagellar biosynthesis protein FliS	Motility and Chemotaxis
VHO05541.1	-0.980019	0.00076221	-1.15891	8.1326e-05	-1.27468	2.2062e-05	-1.65179	1.01401e-06	Methyl-accepting chemotaxis protein I (serine chemoreceptor protein)	Motility and Chemotaxis
VHO06661.1	-1.04714	0.00108666	-0.945964	0.00273687	-0.940804	0.00321235	-1.12436	0.00147609	Flagellar hook protein FlgE	Motility and Chemotaxis
VHO06607.1	-1.26428	0.00116338	-1.10224	0.00248659	-0.948476	0.0113656	-0.990092	0.0161353	Flagellar motor switch protein FliN	Motility and Chemotaxis
VHO06609.1	-0.887613	0.00117107	-0.903994	0.000728598	-1.07653	0.000100172	-0.889537	0.00317257	Flagellar biosynthesis protein FliL	Motility and Chemotaxis
VHO06608.1	-0.73079	0.00123538	-0.630404	0.0045772	-0.677627	0.00267765	-0.860761	0.000624108	Flagellar motor switch protein FliM	Motility and Chemotaxis
VHO06591.1	-0.857662	0.00142127	-0.99975	0.000168949	-0.820181	0.00210854	-0.649378	0.028836	Flagellar motor rotation protein MotB	Motility and Chemotaxis
VHO06676.1	-1.02707	0.00164814	-1.21483	0.000161486	-0.920511	0.00409845	-0.795635	0.026478	Flagellar protein FlgO	Motility and Chemotaxis
VHO06669.1	-1.15139	0.00182042	-1.22781	0.000695704	-1.04257	0.00417794	-1.01408	0.0121349	Flagellar biosynthesis protein FlgN	Motility and Chemotaxis
VHO06612.1	-0.979891	0.00195023	-0.89919	0.00349317	-0.944859	0.00271532	-0.835712	0.016822	Flagellum-specific ATP synthase FliI	Motility and Chemotaxis
VHO06613.1	-0.844525	0.00318406	-1.14591	6.55301e-05	-0.902987	0.00155292	-0.665475	0.0374603	Flagellar assembly protein FliH	Motility and Chemotaxis
VHO06663.1	-1.13175	0.00333152	-1.42497	0.000143121	-1.28906	0.000694193	-1.1348	0.0062955	Flagellar basal-body rod protein FlgC	Motility and Chemotaxis
VHO06601.1	-0.968477	0.00507424	-0.789194	0.0151235	NA	NA	NA	NA	Flagellar biosynthesis protein FlhB	Motility and Chemotaxis
VHO06600.1	-0.806452	0.00822637	-0.649121	0.0295028	NA	NA	NA	NA	Flagellar biosynthesis protein FlhA	Motility and Chemotaxis
VHO06588.1	-0.751839	0.00879801	-0.684372	0.0152597	-0.727618	0.0110337	NA	NA	Positive regulator of CheA protein activity (CheW)	Motility and Chemotaxis
VHO06662.1	-0.874458	0.00997086	-0.939022	0.00475929	-0.849033	0.0117727	-0.987386	0.00856285	Flagellar basal-body rod modification protein FlgD	Motility and Chemotaxis
VHO04891.1	-0.844402	0.0100154	-0.863486	0.00691682	-0.993943	0.00253452	-0.90759	0.0126669	Predicted signal transduction protein	Motility and Chemotaxis
VHO06665.1	-0.533632	0.0191325	-0.670658	0.00281317	-0.856431	0.000217371	-0.924661	0.000300622	Chemotaxis protein methyltransferase CheR (EC 2.1.1.80);Ontology_term=KEGG_ENZYME:2.1.1.80	Motility and Chemotaxis
VHO06598.1	0.540093	0.0319784	NA	NA	NA	NA	NA	NA	Flagellar synthesis regulator FleN	Motility and Chemotaxis
VHO06653.1	-0.625809	0.0452026	NA	NA	NA	NA	NA	NA	Flagellin protein FlaA	Motility and Chemotaxis
VHO06599.1	-0.508766	0.0455461	-0.855484	0.00068227	-0.957481	0.000201914	-0.66963	0.0179079	Flagellar biosynthesis protein FlhF	Motility and Chemotaxis
VHO06611.1	NA	NA	-1.68916	1.31179e-05	-1.15885	0.00297088	-1.05992	0.0163562	Flagellar protein FliJ	Motility and Chemotaxis
VHO06677.1	NA	NA	-0.884295	0.00909239	NA	NA	NA	NA	Flagellar protein FlgO	Motility and Chemotaxis
VHO06593.1	NA	NA	-0.56946	0.0095126	-0.582351	0.00901664	-0.750295	0.00249703	Chemotaxis response regulator protein-glutamate methylesterase CheB (EC 3.1.1.61);Ontology_term=KEGG_ENZYME:3.1.1.61	Motility and Chemotaxis
VHO06225.1	NA	NA	-0.884436	0.011424	NA	NA	-0.907497	0.021205	Methyl-accepting chemotaxis protein I (serine chemoreceptor protein)	Motility and Chemotaxis
VHO05064.1	NA	NA	-0.745283	0.0125427	-0.612644	0.0462415	NA	NA	Flagellar motor rotation protein MotA	Motility and Chemotaxis
VHO06656.1	NA	NA	-0.659063	0.0306762	-0.885814	0.00436917	NA	NA	Flagellar protein FlgJ [peptidoglycan hydrolase] (EC 3.2.1.-);Ontology_term=KEGG_ENZYME:3.2.1.-	Motility and Chemotaxis
VHO05063.1	NA	NA	-0.568007	0.0354335	NA	NA	-0.687881	0.0242714	Flagellar motor rotation protein MotB	Motility and Chemotaxis
VHO06664.1	NA	NA	NA	NA	-0.785376	0.0204603	-0.862525	0.021644	Flagellar basal-body rod protein FlgB	Motility and Chemotaxis
VHO02545.1	NA	NA	NA	NA	-0.597317	0.0421671	NA	NA	Chemotaxis protein CheX	Motility and Chemotaxis
VHO06651.1	NA	NA	NA	NA	-0.536109	0.0464529	-0.732987	0.0138574	Flagellin protein FlaA	Motility and Chemotaxis
VHO06652.1	NA	NA	NA	NA	NA	NA	-0.886101	0.00505012	Flagellin protein FlaA	Motility and Chemotaxis
VHO05880.1	-7.76755	2.58156e-27	-7.81295	1.35077e-27	-7.61476	4.78026e-27	-7.69816	7.82783e-27	membrane protein%2C putative	NA
VHO06790.1	-7.16273	4.65276e-24	-7.51891	5.34953e-25	-7.47763	6.34759e-25	-7.43857	2.75735e-24	hypothetical protein	NA
VHO02266.1	-5.6384	4.71346e-24	-5.58323	2.29705e-24	-6.11054	4.40246e-25	-5.20139	1.52426e-22	hypothetical protein	NA
VHO02265.1	-5.90479	4.71346e-24	-5.7427	5.8909e-24	-6.16684	1.1635e-24	-5.89273	1.33357e-23	hypothetical protein	NA
VHO05879.1	-7.12911	3.46178e-23	-7.34194	5.62916e-24	-7.33186	1.09267e-23	-7.69495	1.18946e-23	Outer membrane lipoprotein-sorting protein	NA
VHO06789.1	-6.6483	3.80129e-23	-7.31566	1.80116e-24	-7.12452	4.01783e-24	-7.20297	1.18946e-23	hypothetical protein	NA
VHO05881.1	-8.37897	1.10319e-22	-7.74714	4.52723e-22	-7.47286	2.10181e-21	-6.89836	4.1618e-20	Sterol desaturase	NA
VHO02827.1	-5.97312	3.92917e-22	-5.81952	6.15063e-22	-5.29001	1.91656e-20	-5.84726	2.72749e-21	hypothetical protein	NA
VHO02267.1	-5.35686	9.01209e-22	-5.5945	3.95921e-23	-6.19029	1.8468e-23	-5.39528	2.25143e-21	hypothetical protein	NA
VHO03114.1	-6.69225	2.45036e-20	-6.66085	1.16037e-20	-5.89278	6.82747e-19	-5.56489	1.09402e-17	hypothetical protein	NA
VHO06788.1	-5.7613	2.95675e-20	-6.03112	2.3264e-21	-5.96969	7.27811e-21	-5.39326	5.64241e-19	hypothetical protein	NA
VHO02283.1	-7.63163	3.08957e-20	-7.86967	1.15384e-20	-8.1202	6.28884e-21	-8.21654	9.63552e-21	Alkaline serine protease	NA
VHO06437.1	-7.80779	2.24444e-18	-7.62863	1.65288e-18	-6.76579	4.3819e-17	-7.37801	1.09402e-17	Iron-uptake factor PiuC	NA
VHO06343.1	-4.26937	4.15181e-18	-4.21306	3.09683e-18	-3.85619	8.63402e-17	-4.09938	6.30472e-17	putative membrane protein	NA
VHO02910.1	-3.6819	5.63067e-18	-3.5721	1.18143e-17	-3.46244	4.52221e-17	-4.14515	4.59313e-19	Extracellular protease precursor (EC 3.4.21.-);Ontology_term=KEGG_ENZYME:3.4.21.-	NA
VHO04865.1	-3.12882	2.10751e-17	-3.2016	4.01745e-18	-3.61815	9.44803e-20	-3.28352	3.11326e-17	Uropathogenic specific protein	NA
VHO05140.1	-4.34215	2.62781e-17	-4.15886	5.87367e-17	-4.03979	2.15522e-16	-3.87264	4.74072e-15	hypothetical protein	NA
VHO06438.1	-8.02582	5.84997e-17	-7.89941	7.90083e-17	-6.90362	2.24183e-15	-7.11198	2.33517e-15	Ferrichrome-iron receptor	NA
VHO05877.1	-6.38875	8.21223e-17	-6.22473	1.36854e-16	-5.8831	8.00906e-16	-6.54823	1.05282e-16	probable peptide synthetase protein	NA
VHO05337.1	-3.89997	6.77881e-16	-3.70862	2.26787e-15	-3.44897	3.37119e-14	-4.26575	1.31212e-16	Serine protease%2C subtilase family	NA
VHO05878.1	-6.51319	1.05101e-15	-6.16928	8.63039e-16	-6.61572	1.25315e-15	-5.21924	3.69186e-13	hypothetical protein	NA
VHO06064.1	-4.14545	1.29829e-15	-4.28699	9.73905e-17	-3.47696	1.6266e-13	-3.54625	4.80903e-13	hypothetical protein	NA
VHO04058.1	-5.09546	2.03966e-15	-5.16558	1.36854e-16	-3.98439	4.08231e-13	-3.48103	5.73066e-11	UPF0229 protein YeaH	NA
VHO04589.1	-3.69069	2.07489e-15	-3.45459	1.48266e-14	-2.1693	1.24516e-08	-1.80541	3.50907e-06	IncF plasmid conjugative transfer surface exclusion protein TraT	NA
VHO02515.1	-3.22149	2.49933e-15	-3.14497	3.99386e-15	-2.2522	1.79836e-10	-2.18993	2.75527e-09	hypothetical protein	NA
VHO04077.1	-3.65593	3.36835e-15	-3.54335	6.45299e-15	-3.10375	6.60014e-13	-3.40418	2.06836e-13	hypothetical protein	NA
VHO06542.1	-2.54155	5.72917e-15	-2.29528	1.1304e-13	-1.85301	1.48812e-10	-1.43278	7.33656e-07	UTP--glucose-1-phosphate uridylyltransferase (EC 2.7.7.9);Ontology_term=KEGG_ENZYME:2.7.7.9	NA
VHO04056.1	-4.65255	9.72685e-15	-4.75531	3.18142e-15	-3.96221	7.3593e-13	-3.6957	2.24865e-11	Serine protein kinase (prkA protein)%2C P-loop containing	NA
VHO04571.1	-3.95812	1.11091e-14	-3.8576	3.18142e-15	-3.47564	2.89792e-13	-4.14425	3.23526e-15	Conserved domain protein	NA
VHO05141.1	-3.63215	1.228e-14	-3.64037	7.31689e-15	-3.42894	9.44806e-14	-3.08636	1.33285e-11	Predicted hydrolase/acyltransferase	NA
VHO04083.1	-3.13721	1.42338e-14	-3.00155	2.17244e-14	-3.22415	5.74895e-15	-3.0769	2.00535e-13	hypothetical protein	NA
VHO01990.1	-3.12984	3.66887e-14	-3.14463	1.11251e-14	-2.69504	3.38911e-12	-2.91141	1.75901e-12	(acyl-carrier-protein) S-malonyltransferase	NA
VHO04893.1	-3.03422	4.18294e-14	-2.83528	2.43516e-13	-1.0757	0.00050739	-0.995918	0.00317257	hypothetical protein	NA
VHO01749.1	-3.27026	4.19547e-14	-2.91464	2.09907e-13	-2.67241	7.63945e-12	-3.08813	8.28853e-13	Phage tail sheath protein FI	NA
VHO06195.1	-10.4476	4.38855e-14	-10.7702	5.54707e-15	-8.97352	1.34647e-13	-9.27463	1.50476e-13	hypothetical protein	NA
VHO06543.1	-2.56496	6.39442e-14	-2.19729	7.66768e-12	-1.20032	1.63558e-05	-1.12718	0.000182613	UDP-glucose dehydrogenase (EC 1.1.1.22);Ontology_term=KEGG_ENZYME:1.1.1.22	NA
VHO04515.1	-3.00605	9.07747e-14	-2.81596	2.91915e-13	-2.3192	1.66253e-10	-2.18088	5.91334e-09	Methyl-accepting chemotaxis protein	NA
VHO05765.1	-3.41262	1.91641e-13	-3.5982	2.4695e-14	-2.93931	1.79538e-11	-2.79105	4.79844e-10	SrpA-related protein	NA
VHO05764.1	-3.46035	5.03665e-13	-3.77846	7.31689e-15	-3.13515	5.48981e-12	-3.35072	4.80416e-12	hypothetical protein	NA
VHO03838.1	-2.4818	6.15277e-13	-2.4515	5.6861e-13	-1.9501	8.14876e-10	-1.77238	6.93081e-08	Exported zinc metalloprotease YfgC precursor	NA
VHO02556.1	-4.29633	7.31845e-13	-4.10194	2.23671e-12	-2.25983	1.70696e-06	-2.34567	3.51194e-06	FIG01200701: possible membrane protein	NA
VHO01992.1	-2.96333	9.57048e-13	-2.64019	2.06073e-11	-2.39491	5.07414e-10	-3.42385	7.1726e-14	Glutaryl-CoA dehydrogenase (EC 1.3.99.7);Ontology_term=KEGG_ENZYME:1.3.99.7	NA
VHO06801.1	-2.45299	2.14755e-12	-2.59478	3.15935e-13	-1.22816	3.00176e-05	-1.00784	0.0014275	Large extracellular alpha-helical protein	NA
VHO02461.1	-9.58853	2.38098e-12	-9.91163	6.58537e-13	-9.99052	1.11571e-12	-10.2941	7.20963e-13	hypothetical protein	NA
VHO04588.1	-3.08069	3.1388e-12	-3.12877	1.76841e-12	-1.87175	8.66926e-07	-2.11127	3.96047e-07	TraT complement resistance	NA
VHO03868.1	-2.94293	4.00002e-12	-2.86609	2.74636e-12	-2.29052	2.97224e-09	-1.90389	9.16883e-07	Putative uncharacterized protein ydbL%2C may be related to amine metabolism	NA
VHO03864.1	-2.50797	4.21168e-12	-2.45508	4.96059e-12	-1.40219	5.52213e-06	-1.28179	0.000104892	Putative uncharacterized protein ydbH	NA
VHO01867.1	-3.66222	4.77951e-12	-3.39745	8.79304e-12	-4.09442	4.08231e-13	-3.13393	2.15061e-09	Bacterioferritin-associated ferredoxin	NA
VHO03406.1	2.85238	8.25192e-12	2.62869	4.82012e-11	2.34708	1.87516e-09	2.42127	7.29767e-08	Penicillin acylase (EC 3.5.1.11);Ontology_term=KEGG_ENZYME:3.5.1.11	NA
VHO01944.1	-3.09217	8.56127e-12	-3.03818	9.18994e-12	-2.61647	7.98027e-10	-2.85279	4.67089e-10	FIG00487358: hypothetical protein	NA
VHO05632.1	-6.4948	8.56127e-12	-6.59639	4.07092e-12	-6.7607	7.45852e-12	-5.89899	2.09324e-10	hypothetical protein	NA
VHO03941.1	2.95675	9.42412e-12	2.8628	2.06073e-11	2.91423	1.8693e-11	2.19041	1.23009e-06	Oar-like outer membrane protein protein%2C OmpA family	NA
VHO02284.1	-4.0985	9.49618e-12	-3.97168	2.23671e-12	-4.38237	7.3593e-13	-4.60975	8.28853e-13	COG1272: Predicted membrane protein hemolysin III homolog	NA
VHO01866.1	-2.57715	1.01604e-11	-2.43386	3.14607e-11	-2.07968	4.24494e-09	-2.15335	1.14842e-08	Probable aspartoacylase (EC 3.5.1.15);Ontology_term=KEGG_ENZYME:3.5.1.15	NA
VHO02516.1	-2.9963	1.08734e-11	-2.87783	6.40044e-12	-1.64112	5.66643e-06	-1.42276	0.000174379	hypothetical protein	NA
VHO06111.1	-3.21352	1.33468e-11	-2.76918	2.08485e-10	-3.05891	7.62081e-11	-2.86815	2.58313e-09	hypothetical protein	NA
VHO04353.1	-3.08755	1.89066e-11	-3.11535	9.36894e-12	-1.78131	4.97572e-06	-2.14034	7.86829e-07	HD domain protein	NA
VHO04060.1	-3.18714	2.50881e-11	-3.31911	1.74404e-12	-2.92651	1.60658e-10	-2.8983	1.06413e-09	FIG004684: SpoVR-like protein	NA
VHO03842.1	-2.46534	2.95965e-11	-2.37871	4.64268e-11	-1.93698	2.00046e-08	-1.98414	6.51782e-08	Flavoprotein WrbA	NA
VHO02096.1	-2.04087	3.34856e-11	-2.21701	1.73567e-12	-1.7919	1.33807e-09	-1.93094	1.46005e-09	Methyl-accepting chemotaxis protein%2C homolog 3	NA
VHO06066.1	-1.85422	5.09298e-11	-1.87197	1.68622e-11	-1.73562	2.94814e-10	-1.47712	1.64364e-07	Putative choline kinase%2C PnuC-associated%2C THI-regulated	NA
VHN99759.1	-2.25034	6.05372e-11	-1.89167	2.88062e-09	-0.713201	0.0119261	NA	NA	Putative lipoprotein yceB precursor	NA
VHO02259.1	-4.741	6.33059e-11	-4.44094	9.14695e-11	-3.12609	1.48623e-07	-2.12582	0.000206013	hypothetical protein	NA
VHO02462.1	-8.55306	7.72929e-11	-8.78571	1.88082e-11	-9.2072	2.05671e-11	-8.8215	4.14053e-11	hypothetical protein	NA
VHO06324.1	-2.50425	1.01869e-10	-2.33741	3.88268e-10	-1.87154	1.48623e-07	-1.57368	1.92623e-05	MltA-interacting protein precursor	NA
VHO04081.1	-1.9006	1.06212e-10	-1.9932	1.88082e-11	-1.59275	1.47778e-08	-1.76446	9.02018e-09	Aspartyl/Asparaginyl beta-hydroxylase	NA
VHO03866.1	-3.53192	2.06492e-10	-3.65996	1.58412e-11	-2.77863	3.54027e-08	-1.46222	0.00242833	Uncharacterized protein ynbE%3B probable lipoprotein STY1424	NA
VHO02460.1	-9.67474	2.28289e-10	-11.255	1.27459e-11	-9.56831	2.02012e-10	-10.9062	3.75924e-11	hypothetical protein	NA
VHO01211.1	-2.26677	2.49335e-10	-2.00264	2.70435e-09	-1.68032	3.05947e-07	-1.4919	1.56947e-05	hypothetical protein	NA
VHO03870.1	-2.40498	2.56043e-10	-2.5027	3.03537e-11	-1.68706	8.36173e-07	-1.36223	0.000130957	FOG: GGDEF domain	NA
VHO04892.1	-5.10114	2.5927e-10	-4.93596	5.94835e-11	-3.84852	2.52057e-08	-4.8062	9.23663e-10	Late competence protein ComEA%2C DNA receptor	NA
VHO06206.1	-2.20169	2.73237e-10	-2.18833	2.30737e-10	-1.9301	1.03317e-08	-1.84424	1.96213e-07	hypothetical protein	NA
VHO05716.1	1.74501	3.24133e-10	1.55169	4.88711e-09	0.965486	0.000106138	1.11274	0.000109534	toxin secretion ABC transporter%2C ATP-binding subunit/permease protein%2C putative	NA
VHO04094.1	-3.15538	3.39446e-10	-2.87185	2.05268e-09	-2.63966	2.4797e-08	-2.30433	1.56355e-06	hypothetical protein	NA
VHO04798.1	-3.85383	4.93144e-10	-3.53324	9.45948e-10	-1.89597	9.10587e-05	-1.54155	0.0020693	hypothetical protein	NA
VHO04595.1	1.85186	6.07031e-10	1.94507	1.15023e-10	2.08726	2.46031e-11	1.86455	3.81969e-08	Protein-export membrane protein SecF (TC 3.A.5.1.1)	NA
VHO05685.1	-3.45048	8.09255e-10	-3.5855	1.74652e-10	-2.72917	1.15891e-07	-2.64294	7.84443e-07	hypothetical protein	NA
VHO05507.1	-3.00181	1.14873e-09	-2.98048	2.27016e-10	-2.38148	1.0626e-07	-2.86534	6.50867e-09	hypothetical protein	NA
VHO02911.1	2.1182	1.25298e-09	2.13562	9.2143e-10	2.14719	1.13268e-09	1.48298	5.9195e-05	Alkaline serine protease	NA
VHO02466.1	-3.67428	1.64309e-09	-3.8011	3.54043e-10	-4.21946	1.23737e-10	-3.4461	3.36636e-08	hypothetical protein	NA
VHO05979.1	-2.06054	2.25902e-09	-2.2292	1.63118e-10	-2.48671	1.54111e-11	-2.61476	2.51581e-11	hypothetical protein	NA
VHO06511.1	2.01368	2.60348e-09	1.79341	3.35064e-08	1.35854	1.22321e-05	2.2278	1.85086e-08	hypothetical protein	NA
VHO03544.1	-2.03485	3.21456e-09	-2.20796	3.32063e-10	-1.28421	4.33951e-05	-1.45428	2.6184e-05	hypothetical protein	NA
VHO05349.1	-2.6888	3.5182e-09	-2.92962	1.38055e-10	-3.23824	3.55323e-11	-2.78146	1.00647e-08	Nitrate/nitrite response regulator protein	NA
VHO06110.1	-2.97004	4.1624e-09	-2.88501	2.80397e-09	-2.87651	1.12657e-08	-3.14212	7.21396e-09	Multidrug resistance protein A	NA
VHO05442.1	2.40523	4.1624e-09	2.26817	2.51633e-09	2.5089	3.66685e-10	2.85521	1.46005e-09	hypothetical protein	NA
VHO01987.1	-2.17354	5.09969e-09	-1.81011	1.70059e-07	-2.0768	1.44174e-08	-1.8702	7.80877e-07	CBS domain protein	NA
VHO02716.1	3.2637	6.32382e-09	2.66555	3.91101e-08	2.45118	8.28028e-07	2.18369	5.9195e-05	hypothetical protein	NA
VHO03082.1	-3.08427	6.44768e-09	-3.13047	2.51454e-09	-2.21672	3.66397e-06	-2.06973	3.67408e-05	lipoprotein%2C putative	NA
VHO06787.1	-3.22766	6.61585e-09	-3.33548	3.65018e-10	-2.55593	3.19085e-07	-1.8324	0.000272906	hypothetical protein	NA
VHO01751.1	-2.02987	6.964e-09	-1.65711	2.66116e-07	-1.64191	7.40244e-07	-1.71301	1.55679e-06	Thiamin biosynthesis lipoprotein ApbE	NA
VHO06107.1	-2.60539	7.02412e-09	-2.35766	7.57084e-09	-2.94011	3.51156e-10	-2.44549	1.63323e-07	hypothetical protein	NA
VHO05530.1	2.3708	7.06035e-09	2.23726	7.90616e-09	2.27432	1.12657e-08	2.16519	1.67436e-06	Phage integrase	NA
VHO03335.1	-2.40624	8.35131e-09	-2.39535	6.45542e-09	-2.26231	4.03536e-08	-2.44984	3.06688e-08	Iojap protein	NA
VHO02292.1	-1.93178	8.77225e-09	-1.71707	6.76474e-08	-1.73843	1.0626e-07	-1.35218	6.59608e-05	1%2C4-alpha-glucan branching enzyme (EC 2.4.1.18);Ontology_term=KEGG_ENZYME:2.4.1.18	NA
VHO03628.1	-2.5083	9.21968e-09	-1.76235	4.62886e-06	-2.26928	8.81152e-08	-2.21876	5.4142e-07	hypothetical protein	NA
VHO03079.1	-3.75733	9.47754e-09	-3.69967	5.01168e-09	-2.76394	2.04779e-06	-3.18973	5.99428e-07	hypothetical protein	NA
VHO02459.1	-8.56869	9.64624e-09	-9.86558	9.55265e-10	-9.88088	1.88767e-09	-11.4372	1.76512e-09	hypothetical protein	NA
VHO02286.1	-1.77179	1.00189e-08	-1.43082	7.61427e-07	-1.4374	1.01514e-06	-1.85956	2.00098e-08	hypothetical protein	NA
VHO04317.1	-2.84462	1.05871e-08	-2.32788	8.53936e-08	-2.94435	2.58157e-09	-2.19105	5.84922e-06	hypothetical protein	NA
VHO05743.1	-4.49525	1.36342e-08	-4.06053	3.57706e-08	-4.49729	1.79028e-08	-3.47007	2.74325e-06	hypothetical protein	NA
VHO04864.1	-2.80997	1.49288e-08	-2.73789	6.64885e-09	-2.32427	5.46196e-07	-3.25185	2.93988e-09	hypothetical protein	NA
VHO03407.1	1.56002	1.55955e-08	1.58393	7.77958e-09	1.40749	1.97773e-07	1.47406	2.03293e-06	PvdE%2C pyoverdine ABC export system%2C fused ATPase and permease components	NA
VHO04959.1	2.5915	1.59902e-08	2.52379	6.61094e-09	0.853064	0.030059	NA	NA	hypothetical protein	NA
VHO05626.1	-3.27249	1.77703e-08	-2.87967	1.34795e-07	-2.05951	8.9376e-05	-2.76246	2.5667e-06	hypothetical protein	NA
VHO06167.1	-3.13801	2.50034e-08	-2.99756	5.44517e-08	-1.40521	0.00306118	NA	NA	hypothetical protein	NA
VHO01856.1	-1.54418	2.50034e-08	-1.21376	3.03009e-06	-0.682205	0.00647694	-0.577865	0.0410344	diguanylate cyclase/phosphodiesterase (GGDEF & EAL domains)	NA
VHO05087.1	-1.69919	2.9468e-08	-1.7184	1.21863e-08	-1.12886	7.07428e-05	-1.24581	6.50688e-05	predicted secreted protein	NA
VHO03083.1	-1.75349	3.57788e-08	-1.59862	1.32148e-07	-1.43334	2.20087e-06	-1.5644	2.01236e-06	Response regulator	NA
VHO03078.1	-3.59465	3.57788e-08	-3.74764	1.21468e-08	-3.39493	1.22638e-07	-3.2428	8.92756e-07	Conserved domain protein	NA
VHO03548.1	-2.4517	4.74818e-08	-2.61377	3.49682e-09	-2.0459	1.19289e-06	-2.16641	1.465e-06	RepA domain protein	NA
VHO04518.1	-4.54221	5.19142e-08	-3.57035	6.05011e-07	-2.9815	1.66945e-05	-3.12583	2.23695e-05	FIG01060050: hypothetical protein	NA
VHO04625.1	-2.34525	5.40718e-08	-2.30306	5.4988e-08	-2.08068	6.38982e-07	-1.39774	0.000977275	Bacillolysin (Neutral protease) (EC 3.4.24.28);Ontology_term=KEGG_ENZYME:3.4.24.28	NA
VHO05566.1	-1.30034	5.40718e-08	-1.23369	1.20763e-07	-1.31975	4.10681e-08	-1.22885	1.45426e-06	Transcriptional regulatory protein%2C C-terminal	NA
VHO05710.1	-2.02151	5.77468e-08	-2.30472	8.01037e-10	-2.20144	6.32411e-09	-2.56162	7.60933e-10	PPO candidate 1	NA
VHO05123.1	-2.82259	5.79219e-08	-2.44857	6.57491e-07	-2.66212	1.87831e-07	-2.3777	5.17355e-06	FIG01345364: inner membrane protein Yip1	NA
VHO01758.1	-1.78201	5.80265e-08	-1.7765	3.94009e-08	-1.78326	6.87926e-08	-1.63522	2.12895e-06	FIG00785185: hypothetical protein	NA
VHO05686.1	-2.95592	6.30355e-08	-2.75156	9.87873e-08	-2.58969	6.51962e-07	-2.48907	3.59378e-06	ABC-type phosphate transport system%2C periplasmic component	NA
VHO01760.1	-1.57059	6.46063e-08	-1.6912	6.1931e-09	-1.53344	1.3243e-07	-1.57656	4.99328e-07	FIG01036274: hypothetical protein	NA
VHO05080.1	-3.40445	7.27264e-08	-3.11664	1.1678e-07	-2.89386	1.44445e-06	-2.34435	8.28682e-05	hypothetical protein	NA
VHO04797.1	-2.25241	7.80752e-08	-1.98565	3.43566e-07	-1.05715	0.00372303	NA	NA	uncharacterized secreted protein	NA
VHO05891.1	2.20932	8.07742e-08	1.86549	1.23081e-06	1.57683	3.22676e-05	1.27918	0.00275057	Hypothetical transmembrane protein coupled to NADH-ubiquinone oxidoreductase chain 5 homolog	NA
VHO02261.1	-1.61804	9.04687e-08	-1.38284	1.65898e-06	-0.857652	0.00204324	NA	NA	FIG01058172: hypothetical protein	NA
VHO02719.1	1.85125	9.04687e-08	1.88889	2.24945e-08	2.03011	7.99695e-09	1.07116	0.00325942	Beta-glucanase precursor (EC 3.2.1.73);Ontology_term=KEGG_ENZYME:3.2.1.73	NA
VHO03942.1	-1.49478	9.04687e-08	-1.59786	9.79479e-09	-1.39955	4.00453e-07	-1.77454	1.00647e-08	Succinyl-CoA synthetase%2C alpha subunit	NA
VHO05354.1	-2.56396	9.81841e-08	-2.35823	1.80416e-07	-3.05443	2.58157e-09	-3.07899	8.21693e-09	FIG137360: hypothetical protein	NA
VHO00190.1	1.59368	1.11917e-07	1.53603	2.02568e-07	1.23276	1.70907e-05	1.35491	4.68528e-05	Nucleoid-associated protein ndpA	NA
VHO05921.1	1.62704	1.18197e-07	1.42839	1.57493e-06	1.47965	1.00342e-06	1.15061	0.000552897	ATP synthase epsilon chain (EC 3.6.3.14);Ontology_term=KEGG_ENZYME:3.6.3.14	NA
VHO03249.1	1.5237	1.18555e-07	1.42419	4.11792e-07	1.39349	9.09789e-07	1.22632	0.000106363	tRNA dihydrouridine synthase A	NA
VHO03340.1	-2.62131	1.25316e-07	-2.9369	2.29251e-09	-1.62438	0.000189161	-2.2637	3.44458e-06	FIG002095: hypothetical protein	NA
VHO04810.1	-2.1207	1.25316e-07	-1.76926	2.08146e-06	-1.41087	0.000129081	-1.16144	0.00296912	hypothetical protein	NA
VHO05450.1	1.93181	1.33532e-07	1.96911	5.66849e-08	1.33993	9.01122e-05	1.49921	0.000200514	Site-specific recombinase%2C phage integrase family	NA
VHO06276.1	3.66601	1.36613e-07	2.07884	8.34469e-05	1.92882	0.000481905	1.52295	0.0117095	carbonic anhydrase%2C family 3	NA
VHO06685.1	-1.77623	1.45993e-07	-1.59122	9.53322e-07	-1.18333	0.000170855	-1.39843	5.59029e-05	Putative amino acid ABC transporter%2C periplasmic amino acid-binding protein	NA
VHO01950.1	-2.13907	1.52161e-07	-1.8482	2.3742e-06	-1.7968	4.96799e-06	-1.32554	0.00121312	Putative TEGT family carrier/transport protein	NA
VHO05627.1	-3.94012	1.52161e-07	-3.24757	1.05997e-06	-3.1077	3.66397e-06	-3.10016	3.08137e-05	hypothetical protein	NA
VHO06521.1	2.00739	1.84736e-07	1.95544	2.58997e-07	1.48565	4.41412e-05	2.54087	6.51782e-08	hypothetical protein	NA
VHO02200.1	-1.61427	1.93163e-07	-1.49239	6.44878e-07	-1.29284	1.37747e-05	-1.02347	0.00113811	hypothetical protein	NA
VHO05924.1	1.40924	2.09093e-07	1.29242	1.18584e-06	1.2973	1.39093e-06	0.971182	0.00100155	ATP synthase gamma chain (EC 3.6.3.14);Ontology_term=KEGG_ENZYME:3.6.3.14	NA
VHO06171.1	-1.92818	2.20203e-07	-1.97883	5.66849e-08	-1.38407	5.74713e-05	-1.70662	7.04277e-06	metal dependent phosphohydrolase	NA
VHO06174.1	-2.19577	2.32807e-07	-1.84985	2.3131e-06	-1.52078	0.000100715	-1.49478	0.000338076	hypothetical protein	NA
VHO01759.1	-1.57265	2.33796e-07	-1.64273	6.8135e-08	-1.3748	3.83524e-06	-1.45611	6.7113e-06	FIG00702062: hypothetical protein	NA
VHO02890.1	-2.00685	2.38412e-07	-1.76481	1.13584e-06	-2.13825	5.08088e-08	-2.25554	6.51782e-08	hypothetical protein	NA
VHO02262.1	-3.65481	2.41783e-07	-3.93067	2.01705e-08	-3.50403	3.27514e-07	-2.77642	2.93269e-05	hypothetical protein	NA
VHO04563.1	-2.27972	2.68682e-07	-1.89032	7.18484e-06	NA	NA	NA	NA	uncharacterized conserved secreted protein%2C distantly related to OmpA family	NA
VHO05922.1	1.47832	2.71695e-07	1.38355	1.04282e-06	1.38049	1.35498e-06	0.924282	0.00302424	ATP synthase beta chain (EC 3.6.3.14);Ontology_term=KEGG_ENZYME:3.6.3.14	NA
VHO05715.1	2.4858	3.16011e-07	2.27199	7.3011e-07	1.79657	5.91102e-05	2.09847	0.000115581	hypothetical protein	NA
VHO01225.1	-2.09656	3.37466e-07	-1.97143	3.00274e-07	-1.04187	0.00415217	-0.936251	0.0200566	hypothetical protein	NA
VHO06062.1	-3.21422	3.4414e-07	-3.70817	8.45451e-10	-3.29511	6.87926e-08	-2.19966	0.000194166	hypothetical protein	NA
VHO06043.1	2.06076	3.49776e-07	1.53246	2.37527e-05	1.27265	0.000518411	1.37712	0.00109124	Transcriptional regulator SlmA%2C TetR family	NA
VHO06810.1	-2.55881	3.55096e-07	-1.9329	1.45856e-05	-2.02732	1.99008e-05	-1.33273	0.00575801	Lipase (EC 3.1.1.3);Ontology_term=KEGG_ENZYME:3.1.1.3	NA
VHO03844.1	-1.8648	3.61941e-07	-1.88143	1.2499e-07	-1.41447	4.49026e-05	-1.39456	0.000184564	hypothetical protein	NA
VHO04815.1	-1.76514	3.61941e-07	-1.51677	3.98999e-06	-1.77543	3.34624e-07	-1.67253	5.39228e-06	hypothetical protein	NA
VHO02197.1	-1.43679	4.18699e-07	-1.37894	8.06869e-07	-1.36393	1.34329e-06	-0.991396	0.000821372	Signal transduction histidine kinase	NA
VHO04793.1	1.44839	4.20118e-07	1.248	6.45484e-06	1.61515	4.58666e-08	1.22527	0.000120977	RNA polymerase associated protein RapA (EC 3.6.1.-);Ontology_term=KEGG_ENZYME:3.6.1.-	NA
VHO05654.1	-1.54791	4.48346e-07	-1.64733	6.59694e-08	-1.58979	2.64864e-07	-1.04271	0.0011345	YcgN (Fragment)	NA
VHO04895.1	-1.60727	5.52299e-07	-1.5477	7.81704e-07	-0.598331	0.0456478	NA	NA	Sensor protein PhoQ (EC 2.7.13.3);Ontology_term=KEGG_ENZYME:2.7.13.3	NA
VHO02374.1	-3.96371	5.85768e-07	-4.35943	1.43589e-08	-3.38503	2.34643e-06	-3.33966	9.0956e-06	hypothetical protein	NA
VHO05929.1	1.35062	6.0453e-07	1.49197	6.49885e-08	1.47429	1.10085e-07	1.65387	3.12759e-07	ATP synthase F0 sector subunit a	NA
VHO01219.1	-1.76402	6.52263e-07	-1.31425	9.84837e-05	-1.38076	5.53441e-05	-0.788398	0.0341883	hypothetical protein	NA
VHO05875.1	-2.41055	8.29658e-07	-2.17906	2.48982e-06	-1.94855	3.91528e-05	-1.90371	0.000175138	hypothetical protein	NA
VHO01768.1	-1.36194	9.11679e-07	-1.63587	1.21468e-08	-1.33861	1.48012e-06	-0.807575	0.00561676	similar to Golgin subfamily A member 2 (Cis-Golgi matrix protein GM130)	NA
VHO03525.1	-3.424	9.28868e-07	-3.12926	7.5707e-07	-1.87983	0.00110362	-2.52409	0.000110966	hypothetical protein	NA
VHO03290.1	2.71579	9.74443e-07	2.54011	7.24615e-07	2.20944	1.20572e-05	3.10671	1.32065e-06	hypothetical protein	NA
VHO06078.1	-1.98988	9.74443e-07	-1.78455	6.38881e-06	-1.68768	1.99634e-05	-2.12435	1.51118e-06	FIG01206074: hypothetical protein	NA
VHO04791.1	-1.6561	1.06367e-06	-1.38651	2.49081e-05	NA	NA	NA	NA	Outer membrane protein	NA
VHO05448.1	-2.46436	1.07302e-06	-2.65363	1.16865e-07	-2.22018	6.19623e-06	-2.51923	2.93885e-06	chlorohydrolase family protein	NA
VHO05402.1	-1.27914	1.25609e-06	-1.33054	4.45686e-07	-1.54447	2.52057e-08	-1.46955	5.3904e-07	Proline dipeptidase	NA
VHO05980.1	-1.63784	1.33832e-06	-1.99164	9.53924e-09	-2.2184	2.12095e-09	-1.98847	1.71099e-07	hypothetical protein	NA
VHO04888.1	-1.58704	1.34298e-06	-1.71782	1.78549e-07	-1.29879	4.01166e-05	NA	NA	TPR domain protein in aerotolerance operon	NA
VHO06311.1	1.83206	1.34805e-06	1.15097	0.000754426	0.897924	0.0102782	1.81839	2.01827e-05	hypothetical protein	NA
VHO05926.1	1.29598	1.41676e-06	1.18943	6.82027e-06	1.08559	3.75239e-05	1.02174	0.000628602	ATP synthase delta chain (EC 3.6.3.14);Ontology_term=KEGG_ENZYME:3.6.3.14	NA
VHO05493.1	-1.29456	1.50644e-06	-1.24989	2.63154e-06	-0.752198	0.00325932	NA	NA	hypothetical protein	NA
VHO02584.1	-2.09269	1.5848e-06	-2.13026	2.18958e-07	-1.68797	3.18263e-05	-2.16775	9.97879e-07	hypothetical protein	NA
VHO04823.1	-1.80907	1.69934e-06	-1.77064	1.39323e-06	-1.31742	0.000205589	-1.38954	0.000332127	hypothetical protein	NA
VHO02289.1	-1.70759	1.70996e-06	-1.67576	1.21814e-06	-0.933428	0.0044947	NA	NA	Uncharacterized protein YtfN	NA
VHO06159.1	1.39407	1.70996e-06	1.45984	5.4731e-07	NA	NA	0.778449	0.0154746	hypothetical protein	NA
VHO02164.1	1.28688	1.74246e-06	1.10327	2.7073e-05	0.910729	0.000471286	0.671461	0.0236428	SSU ribosomal protein S2p (SAe)	NA
VHO03115.1	-1.1774	1.85551e-06	-1.28317	2.54335e-07	-0.939394	8.81962e-05	-1.20294	7.25132e-06	Methyl-accepting chemotaxis protein	NA
VHO05740.1	1.39424	1.95143e-06	1.18807	2.41784e-05	0.834335	0.0026628	0.837217	0.00942472	GGDEF domain protein	NA
VHO00833.1	1.45178	1.95143e-06	1.56954	2.4036e-07	0.592058	0.0397678	1.01562	0.00239204	COG1132	NA
VHO03937.1	1.4124	2.14508e-06	1.5284	4.18124e-07	1.10056	0.000145009	1.18376	0.000394938	Oxidoreductase	NA
VHO02201.1	-1.58934	2.1466e-06	-1.62007	9.51346e-07	-0.97854	0.00200405	-0.898572	0.0100288	response regulator	NA
VHO01777.1	-1.44144	2.53327e-06	-1.07415	0.000244242	-0.578898	0.0481878	NA	NA	FIG00785302: hypothetical protein	NA
VHO05242.1	-1.7144	2.70724e-06	-1.55497	6.86204e-06	-1.63912	4.59023e-06	-1.88133	1.55679e-06	Glyoxalase family protein	NA
VHO04449.1	-1.51861	2.74475e-06	-1.63277	5.81804e-07	-1.90183	2.92435e-08	-1.61322	5.39228e-06	TPR domain protein in aerotolerance operon	NA
VHO06697.1	1.61963	2.87167e-06	1.53071	3.68772e-06	1.22133	0.000201914	1.28512	0.000609325	FIG00553873: hypothetical protein	NA
VHO06461.1	-1.36146	3.11059e-06	-1.13107	5.71162e-05	-0.685285	0.0133339	-0.668485	0.0312605	Conserved protein	NA
VHO04473.1	-1.56613	3.11059e-06	-1.53141	3.9433e-06	-1.32034	5.93969e-05	-1.40307	9.45728e-05	Peptidase%2C M23/M37 family	NA
VHO06307.1	-1.69773	3.11059e-06	-1.57314	3.64775e-06	-1.4929	2.44152e-05	-0.892505	0.0155218	RNA polymerase sigma factor	NA
VHO02290.1	-1.91514	3.11059e-06	-1.56101	5.18031e-05	NA	NA	NA	NA	Uncharacterized protein YtfM precursor	NA
VHO05411.1	-1.59196	3.25022e-06	-1.83863	1.28482e-07	-1.93652	6.87926e-08	-1.89211	6.43583e-07	Gll0496 protein	NA
VHO01775.1	-1.8709	3.39855e-06	-1.83008	2.3107e-06	-1.12409	0.00234558	NA	NA	hypothetical protein	NA
VHO06508.1	1.51192	3.55317e-06	1.43814	4.27446e-06	1.10041	0.00035367	1.13976	0.00119347	Mannosyltransferase (EC 2.4.1.-);Ontology_term=KEGG_ENZYME:2.4.1.-	NA
VHO04178.1	-1.68723	3.86841e-06	-1.74187	1.58706e-06	-1.58659	1.18519e-05	-1.35822	0.000435783	PTS IIA-like nitrogen-regulatory protein PtsN	NA
VHO03247.1	1.18654	3.95514e-06	0.815872	0.000728598	NA	NA	1.08317	0.000178242	OsmC/Ohr family protein	NA
VHO00608.1	1.32962	4.26471e-06	1.29335	6.19015e-06	0.743501	0.00715209	NA	NA	FIG01059440: hypothetical protein	NA
VHO06205.1	-1.73124	4.26471e-06	-1.74823	1.37507e-06	-1.92885	4.15948e-07	-1.65376	2.66262e-05	ABC-type phosphate transport system%2C periplasmic component	NA
VHO02938.1	-1.5492	4.51736e-06	-1.49289	5.11517e-06	-1.58731	2.86542e-06	-1.7501	2.02884e-06	probable exported protein STY2149	NA
VHO01755.1	-1.90249	4.59028e-06	-1.74488	5.99715e-06	-1.63463	3.8649e-05	-1.54119	0.000234689	Extracellular solute-binding proteins%2C family 3 protein	NA
VHO06051.1	-1.2384	4.63793e-06	-1.09018	2.96197e-05	NA	NA	NA	NA	hypothetical protein	NA
VHO01836.1	-2.52474	4.67215e-06	NA	NA	NA	NA	NA	NA	HDIG domain protein	NA
VHO05676.1	-1.34511	4.87852e-06	-1.32872	3.9433e-06	-1.07392	0.000178867	-0.748375	0.0161719	Phenazine biosynthesis protein PhzF like	NA
VHO06344.1	-2.59236	4.88991e-06	-2.72479	1.03986e-06	-1.50389	0.00347177	NA	NA	hypothetical protein	NA
VHO06571.1	-4.01967	5.43417e-06	-3.34007	1.29626e-05	-2.90085	0.000185867	-2.66329	0.000759577	hypothetical protein	NA
VHO01766.1	-1.67579	5.43417e-06	-1.58105	5.82468e-06	-1.17183	0.000764056	-0.768171	0.0431961	TPR repeat protein	NA
VHO02759.1	-2.22062	5.45741e-06	-1.88974	2.36766e-05	-1.7242	0.000167904	-1.65519	0.000588136	NADPH:quinone oxidoreductase	NA
VHO05407.1	-1.99277	5.50552e-06	-2.09587	8.56762e-07	-1.92022	1.30811e-05	-1.70437	0.000164713	Oxidoreductase%2C short-chain dehydrogenase/reductase family (EC 1.1.1.-);Ontology_term=KEGG_ENZYME:1.1.1.-	NA
VHO06243.1	1.19715	5.69147e-06	1.03285	6.19687e-05	0.860056	0.000814559	1.13244	0.000167944	Putative ATPase component of ABC transporter with duplicated ATPase domain	NA
VHO04204.1	-1.06083	6.38577e-06	-0.83242	0.000246871	-1.04072	1.05397e-05	-1.30541	8.45877e-07	FIG00728819: hypothetical protein	NA
VHO05625.1	-2.1401	6.46226e-06	-2.46465	4.59599e-07	-2.33531	1.61686e-06	-2.39109	4.0066e-06	hypothetical protein	NA
VHO02382.1	-1.0468	6.67291e-06	-1.17606	6.73514e-07	-1.1256	2.00943e-06	-1.38621	1.80725e-07	FIG01065953: hypothetical protein	NA
VHO02218.1	-2.34815	6.71491e-06	-2.63363	2.07144e-07	-2.51433	1.43235e-06	-2.43555	7.371e-06	Dienelactone hydrolase family	NA
VHO02929.1	-1.6198	6.79183e-06	-1.4229	3.82916e-05	-1.0206	0.00292346	-0.983205	0.00938173	21 kDa hemolysin precursor	NA
VHO05243.1	-1.80235	7.01981e-06	-1.82256	1.97092e-06	-1.93019	1.71154e-06	-1.91062	5.52914e-06	hypothetical protein	NA
VHO05444.1	-2.7042	7.07848e-06	-2.8754	4.43061e-07	-2.36958	3.9874e-05	-2.35062	9.89496e-05	hypothetical protein	NA
VHO03284.1	1.76895	7.21466e-06	1.55897	3.9589e-05	1.93823	1.14171e-06	2.34619	7.90459e-07	Zn-dependent protease with chaperone function PA4632	NA
VHO04908.1	2.85693	7.9252e-06	1.58616	0.00212886	1.73133	0.00218501	1.95779	0.00247976	FIG070318: hypothetical protein	NA
VHO05925.1	1.29118	8.41865e-06	1.26116	1.23751e-05	1.25309	1.64102e-05	0.829215	0.0105545	ATP synthase alpha chain (EC 3.6.3.14);Ontology_term=KEGG_ENZYME:3.6.3.14	NA
VHO06380.1	1.61373	8.49352e-06	1.6579	2.74606e-06	1.53037	2.22722e-05	1.58813	0.000130718	hypothetical protein	NA
VHO00193.1	1.39171	8.5738e-06	1.38858	6.01663e-06	0.911685	0.00229686	1.63902	8.01993e-06	putative phage-related membrane protein	NA
VHO06436.1	-3.94857	8.67185e-06	-3.08084	3.49797e-05	-1.95438	0.00627389	NA	NA	hypothetical protein	NA
VHO02598.1	-1.49789	8.86169e-06	-1.60396	1.01737e-06	-1.05964	0.000912444	-1.43565	4.50515e-05	Signal transduction histidine kinase	NA
VHO05465.1	-1.83772	9.10707e-06	-1.24122	0.00147199	-0.853683	0.0291888	NA	NA	TPR repeat precursor	NA
VHO06809.1	-2.29225	9.40376e-06	-1.79872	9.74869e-05	-1.26534	0.00753606	-1.69021	0.00138196	hypothetical protein	NA
VHO05581.1	-2.45133	1.0733e-05	-2.71066	7.17257e-07	-2.71993	1.26653e-06	-1.87733	0.000837683	Cell division protein BolA	NA
VHO06354.1	1.17403	1.0855e-05	1.17108	6.69378e-06	0.680943	0.00753606	0.969118	0.00103931	hypothetical protein	NA
VHO03731.1	1.54702	1.09215e-05	1.53208	6.89562e-06	1.13238	0.00116899	0.807465	0.0422438	hypothetical protein	NA
VHO01822.1	1.24271	1.1212e-05	1.46796	3.18717e-07	1.59902	1.09503e-07	1.54031	4.68257e-06	Cytidine and deoxycytidylate deaminase family protein	NA
VHO01880.1	1.34207	1.2741e-05	1.10219	0.000224184	1.09853	0.000282534	1.14693	0.000952311	FIG005548: transport protein	NA
VHO03043.1	1.84086	1.29472e-05	2.05637	4.1946e-07	1.98901	1.47387e-06	2.18358	3.59378e-06	hypothetical protein	NA
VHO06457.1	-1.20761	1.30484e-05	-1.38631	8.4626e-07	-0.676735	0.0112538	NA	NA	Beta-1%2C3-glucosyltransferase	NA
VHO00465.1	1.19433	1.30484e-05	1.05947	8.67626e-05	1.04863	0.000115673	0.792907	0.0100304	SSU ribosomal protein S5p (S2e)	NA
VHO02465.1	-2.23583	1.31551e-05	-2.53026	5.9125e-07	-2.70216	9.03245e-07	-1.9512	0.000416861	hypothetical protein	NA
VHO05634.1	-3.70199	1.34291e-05	-3.53538	3.92337e-06	-5.03798	3.88823e-07	-3.73558	0.000482323	hypothetical protein	NA
VHO02268.1	-2.30862	1.37105e-05	-2.02595	2.1307e-05	-2.39611	9.83765e-06	-2.28013	3.46839e-05	methylated-DNA--protein-cysteine methyltransferase-related protein	NA
VHO03093.1	1.35149	1.37105e-05	0.992581	0.000589633	1.31653	1.52339e-05	1.23077	0.000390942	Peptidase family M23	NA
VHO05419.1	0.971269	1.37567e-05	0.930111	2.65983e-05	0.479119	0.0279261	0.925184	0.00027952	Preprotein translocase subunit SecE (TC 3.A.5.1.1)	NA
VHO02959.1	-0.953268	1.38213e-05	-0.979153	8.10432e-06	-0.672555	0.00172017	-0.627905	0.00857607	UDP-3-O-[3-hydroxymyristoyl] N-acetylglucosamine deacetylase (EC 3.5.1.108);Ontology_term=KEGG_ENZYME:3.5.1.108	NA
VHO03053.1	-1.65445	1.40686e-05	-1.39059	0.000114734	-1.52382	4.95273e-05	-1.38892	0.000559052	hypothetical protein	NA
VHO05449.1	-1.60182	1.45277e-05	-1.97074	1.3069e-07	-1.59811	1.28017e-05	-1.93172	1.83093e-06	probable secreted peptidase	NA
VHO05446.1	-2.4342	1.54659e-05	-2.62311	1.05997e-06	-2.16498	4.10152e-05	-2.45251	2.35056e-05	hypothetical protein	NA
VHO03624.1	-3.58478	1.54659e-05	-4.30729	4.12794e-07	-5.24357	9.16931e-07	-4.03234	4.56517e-06	Nuclease precursor (EC 3.1.30.2);Ontology_term=KEGG_ENZYME:3.1.30.2	NA
VHO04158.1	-3.08135	1.74795e-05	-3.35803	1.2393e-06	-1.23783	0.0384561	NA	NA	hypothetical protein	NA
VHO04469.1	-2.15524	1.85919e-05	-1.65775	0.000335742	-1.39065	0.00372553	-1.03762	0.0437483	probable lipoprotein protein YPO1422	NA
VHO05451.1	1.25915	1.86859e-05	1.24615	1.74821e-05	0.797772	0.00480622	0.789322	0.016857	Site-specific recombinase%2C phage integrase family	NA
VHO04475.1	1.60235	2.04611e-05	1.61512	9.6876e-06	1.34318	0.000281338	0.865172	0.0368768	Membrane protease family protein BA0301	NA
VHO02714.1	3.49863	2.06319e-05	2.63435	8.80443e-05	2.09606	0.00238028	NA	NA	Predicted glucose transporter in beta-glucoside utilization gene cluster	NA
VHO01894.1	-1.0372	2.08081e-05	-1.12431	5.0336e-06	-1.01308	3.51982e-05	-1.19528	1.06794e-05	Tail-specific protease precursor (EC 3.4.21.102);Ontology_term=KEGG_ENZYME:3.4.21.102	NA
VHO02707.1	-1.68019	2.13035e-05	-1.57881	1.9187e-05	-1.72364	7.69108e-06	-1.58926	0.000100391	hypothetical protein	NA
VHO05824.1	-1.14644	2.22088e-05	-0.932695	0.000363792	-0.801885	0.00226385	-0.956468	0.000978828	hypothetical protein	NA
VHO03237.1	-1.98017	2.23625e-05	-1.68259	0.000102375	-2.03797	1.03468e-05	-1.32464	0.00505012	hypothetical protein	NA
VHO01369.1	1.1159	2.24879e-05	1.27616	1.92738e-06	0.531807	0.0398757	1.05292	0.000467403	COG1399 protein%2C clustered with ribosomal protein L32p	NA
VHO06514.1	1.47907	2.44546e-05	1.24701	0.000222506	0.929797	0.00627389	2.06033	1.95879e-06	Acyltransferase	NA
VHO01958.1	-1.08729	2.49855e-05	-0.78343	0.00146335	-0.8426	0.000879408	NA	NA	FIG065221: Holliday junction DNA helicase	NA
VHO05595.1	-1.13279	2.54621e-05	-1.0347	7.76807e-05	-0.689652	0.00750433	-0.941684	0.00106857	Signal transduction histidine kinase	NA
VHO06403.1	-2.3354	2.54976e-05	-2.01755	8.64458e-05	NA	NA	NA	NA	hypothetical protein	NA
VHO04887.1	-1.61152	2.69838e-05	-1.52411	3.338e-05	-1.2387	0.000808866	NA	NA	BatA (Bacteroides aerotolerance operon)	NA
VHO01774.1	-1.99126	2.72992e-05	-1.96349	2.19254e-05	-1.27361	0.00444305	NA	NA	thioredoxin family protein	NA
VHO04875.1	-1.67285	2.84043e-05	-1.27945	0.000652851	-0.785334	0.0387217	-0.941177	0.0259963	Phosphohistidine phosphatase SixA	NA
VHO05661.1	-1.00925	2.86699e-05	-0.998478	2.4204e-05	-0.658668	0.00457937	-1.07491	4.24704e-05	probable response regulator	NA
VHO02463.1	-5.17692	3.04518e-05	-4.64106	5.92616e-05	-4.14087	0.000379441	-4.31066	0.000373426	hypothetical protein	NA
VHO01776.1	-1.798	3.11566e-05	-1.66125	4.35263e-05	NA	NA	NA	NA	hypothetical protein	NA
VHO03039.1	-1.49647	3.12514e-05	-1.55893	7.83162e-06	-1.13189	0.00106814	-1.47174	0.000113944	Signal transduction histidine kinase	NA
VHO01989.1	-2.14537	3.20567e-05	-2.30633	4.39397e-06	-0.921221	0.0485511	NA	NA	TPR domain protein	NA
VHO00836.1	1.21164	3.31546e-05	1.21259	2.13594e-05	0.721285	0.0100079	0.981969	0.00265588	FIG00640421: hypothetical protein	NA
VHO01986.1	1.21809	3.64117e-05	1.131	9.93471e-05	1.0458	0.000360813	0.831634	0.0125052	ATP-dependent RNA helicase HrpA (EC 3.6.4.13);Ontology_term=KEGG_ENZYME:3.6.4.13	NA
VHO04315.1	-1.98205	3.70819e-05	-2.01307	1.23072e-05	-2.53712	7.40244e-07	-2.21464	3.40171e-05	hypothetical protein	NA
VHO02181.1	1.16289	3.76966e-05	1.25738	6.80497e-06	0.927039	0.000824818	1.11052	0.00050767	Lipid-A-disaccharide synthase (EC 2.4.1.182);Ontology_term=KEGG_ENZYME:2.4.1.182	NA
VHO03215.1	1.23883	4.16242e-05	1.30626	1.11074e-05	1.42783	3.7898e-06	NA	NA	Mobile element protein	NA
VHO02713.1	2.13413	4.17355e-05	2.42225	4.22995e-07	2.84998	1.08365e-08	2.84437	9.9792e-07	Beta-glucosidase (EC 3.2.1.21);Ontology_term=KEGG_ENZYME:3.2.1.21	NA
VHO01865.1	-1.64676	4.20691e-05	-1.05377	0.00403639	-0.926158	0.0140551	NA	NA	ABC-type amino acid transport%2C signal transduction systems%2C periplasmic component/domain	NA
VHO02499.1	-1.56497	4.34945e-05	-1.27707	0.000380813	NA	NA	NA	NA	hypothetical protein	NA
VHO01985.1	-1.81936	4.4981e-05	-1.60458	0.000144393	-1.8341	4.82714e-05	-1.40362	0.00244539	hypothetical protein	NA
VHO02709.1	2.06236	4.73637e-05	1.57622	0.000891862	1.91221	0.000136078	1.36191	0.0147937	Transcriptional regulator%2C TetR family	NA
VHO03569.1	1.42484	5.08248e-05	1.11277	0.000623344	0.989318	0.00272761	0.913134	0.015716	FIG01203572: hypothetical protein	NA
VHO06459.1	-1.24889	5.15979e-05	-0.900208	0.00246232	NA	NA	NA	NA	Glycosyltransferase	NA
VHO05916.1	-1.05508	5.34442e-05	-1.18734	4.62886e-06	-1.32997	9.28384e-07	-1.03263	0.000292238	hypothetical protein	NA
VHO03412.1	1.06024	5.53266e-05	0.983322	0.000152122	0.562733	0.0293413	0.795173	0.00766545	ABC transporter%2C permease protein	NA
VHO01770.1	-1.24895	6.27153e-05	-1.63535	3.52055e-07	-0.859325	0.0044074	NA	NA	hypothetical protein	NA
VHO05453.1	-1.62873	6.43549e-05	-2.08431	2.5298e-07	-1.66996	2.60468e-05	-1.70024	7.64595e-05	Mobile element protein	NA
VHO05748.1	-2.89536	6.47239e-05	-3.32725	1.60469e-06	-4.23286	4.43267e-07	-2.06569	0.00979453	hypothetical protein	NA
VHO05719.1	0.945859	6.51401e-05	0.921969	7.92231e-05	0.693967	0.00280687	0.526965	0.0498228	putative peptidase	NA
VHO05477.1	1.04391	6.57714e-05	0.748964	0.00326525	NA	NA	0.683731	0.0212927	SSU ribosomal protein S16p	NA
VHO04886.1	-1.65833	6.78407e-05	-1.34875	0.000474945	-1.16624	0.00390882	NA	NA	hypothetical protein	NA
VHO06356.1	1.48644	7.4604e-05	1.06747	0.00200833	0.969044	0.00579658	1.02207	0.0121826	hypothetical protein	NA
VHO05928.1	1.10617	7.9277e-05	0.789555	0.00350088	NA	NA	0.810415	0.0107008	ATP synthase F0 sector subunit c	NA
VHN99747.1	-1.36545	7.95876e-05	-1.22416	0.000268748	-1.31663	0.000129566	-1.0964	0.00304641	Transposon Tn7 transposition protein tnsB	NA
VHO05624.1	-2.53962	8.04106e-05	-2.83514	5.92849e-06	-2.04989	0.00120247	-1.45089	0.030649	putative orphan protein	NA
VHO04909.1	1.86403	8.08543e-05	1.57489	0.000228048	0.857105	0.0491582	1.68203	0.00128259	FIG137776: Glycosyltransferase	NA
VHO01417.1	-1.35904	8.0958e-05	-0.968767	0.00263109	-1.96746	1.57333e-07	-1.55726	3.34753e-05	hypothetical protein	NA
VHO01112.1	-2.34535	8.87484e-05	-1.9069	0.000212973	-1.81906	0.000643639	-1.6746	0.0037	Outer membrane lipoprotein blc precursor	NA
VHO05458.1	-1.026	9.35122e-05	-1.07277	4.6881e-05	-1.35912	8.46468e-07	-1.74204	2.15067e-08	Secreted enzyme%2C contains two amidohydrolase related domains	NA
VHO03264.1	-1.55422	0.000100001	-1.73931	7.10465e-06	-1.21954	0.00146167	NA	NA	hypothetical protein	NA
VHO05274.1	-3.61031	0.000104972	-4.12786	1.04441e-06	-3.60844	3.0153e-05	NA	NA	hypothetical protein	NA
VHO02581.1	-1.63334	0.000109781	-1.40178	0.000406147	-1.06253	0.00872751	-1.80043	4.7409e-05	hypothetical protein	NA
VHO04809.1	-1.63311	0.000109786	-1.48453	0.00019704	-1.29283	0.00144339	NA	NA	hypothetical protein	NA
VHO04889.1	-1.34298	0.00010999	-1.66704	2.03855e-06	-0.960453	0.00423368	NA	NA	BatD	NA
VHO05677.1	-1.29389	0.00011119	-0.804049	0.0107085	-0.789444	0.0150337	NA	NA	GCN5-related N-acetyltransferase	NA
VHO06574.1	-1.79199	0.000116218	-1.75803	7.90738e-05	-1.6668	0.000243442	-1.92511	0.000100391	Methyl-accepting chemotaxis protein	NA
VHO00210.1	0.938992	0.000116218	1.1332	4.49696e-06	1.27677	5.93275e-07	1.45671	9.56788e-07	COG0553: Superfamily II DNA/RNA helicases%2C SNF2 family	NA
VHO06359.1	-1.13541	0.000121757	-1.06086	0.00027147	-1.35008	8.82627e-06	-1.87841	6.28695e-08	Alanyl dipeptidyl peptidase	NA
VHO02932.1	-1.19075	0.000122638	-1.06242	0.000437237	-0.950584	0.00182959	NA	NA	LppC putative lipoprotein	NA
VHO00203.1	-1.16689	0.000123045	-0.851824	0.00320786	-0.626808	0.0349101	-0.705162	0.0320427	Predicted exporter of the RND superfamily	NA
VHO05860.1	-1.36637	0.000125535	-1.16216	0.000832666	-1.08703	0.00196378	-1.32953	0.000605656	TPR repeat precursor	NA
VHO03081.1	-2.22202	0.000126424	-1.89138	0.000301497	-1.98164	0.000512281	-1.93622	0.0012222	FIG002577: Putative lipoprotein precursor	NA
VHO02540.1	1.05316	0.000126902	0.634014	0.0182121	NA	NA	0.758263	0.0157256	Primosomal replication protein N	NA
VHO05332.1	-2.26168	0.000128733	-2.34936	1.91234e-05	-2.18076	7.72899e-05	-1.57157	0.0095231	DNA-binding protein inhibitor Id-2-related protein	NA
VHO03408.1	1.04878	0.000128929	0.784871	0.00300605	0.889541	0.00100496	1.10675	0.000452641	hypothetical protein	NA
VHO04450.1	-1.3333	0.000139209	-1.34238	7.08593e-05	-1.60995	6.8675e-06	-1.8082	3.59378e-06	hypothetical protein	NA
VHO05759.1	-1.59279	0.000140311	-1.58391	0.000113298	-1.88939	1.27088e-05	-2.05255	1.0526e-05	Polysaccharide deacetylase	NA
VHO02505.1	-1.67638	0.000140867	-1.47328	0.000496157	-1.83592	4.11702e-05	-1.44366	0.00236149	hypothetical protein	NA
VHO05602.1	-2.03305	0.000147262	-1.92347	0.000127958	-2.37196	1.3075e-05	-1.25569	0.0247921	hypothetical protein	NA
VHO00459.1	1.09064	0.00015084	0.851486	0.00252458	0.863402	0.00245214	NA	NA	SSU ribosomal protein S8p (S15Ae)	NA
VHO01807.1	-1.33516	0.00015084	-1.04335	0.00146335	-1.4409	3.60234e-05	-0.875276	0.0187819	Protein export cytoplasm protein SecA ATPase RNA helicase (TC 3.A.5.1.1)	NA
VHO02757.1	-3.19373	0.000152546	-2.37732	0.00148015	-1.90436	0.0169486	NA	NA	hypothetical protein	NA
VHO01814.1	-1.27337	0.000154051	-1.01441	0.00202963	NA	NA	NA	NA	GGDEF domain protein	NA
VHO04115.1	-0.890005	0.000154176	NA	NA	NA	NA	NA	NA	TPR repeat	NA
VHO00195.1	-1.2236	0.000157532	-1.07274	0.000707731	NA	NA	NA	NA	hypothetical protein	NA
VHO04863.1	-2.10736	0.000159083	-2.25441	1.88213e-05	-1.46369	0.00509833	-1.35717	0.0187872	hypothetical protein	NA
VHO05447.1	-1.51466	0.000170118	-1.20349	0.00147706	-1.31078	0.000957054	-1.25474	0.00319917	hypothetical protein	NA
VHO06460.1	-1.28347	0.000174055	-0.987057	0.00225426	NA	NA	NA	NA	Undecaprenyl-phosphate N-acetylglucosaminyl 1-phosphate transferase (EC 2.7.8.-);Ontology_term=KEGG_ENZYME:2.7.8.-	NA
VHO00471.1	1.01017	0.00018058	0.933779	0.000500315	NA	NA	NA	NA	Preprotein translocase secY subunit (TC 3.A.5.1.1)	NA
VHO05927.1	1.12052	0.000182781	1.02541	0.000545392	1.11398	0.000223811	0.797601	0.0198417	ATP synthase F0 sector subunit b	NA
VHO03065.1	-1.05504	0.000186299	-0.80865	0.00269783	NA	NA	NA	NA	Heat shock protein HtpX / FIG017973: domain of unknown function	NA
VHO02743.1	3.26507	0.000198732	2.96093	6.82086e-05	1.89356	0.00433095	1.6656	0.0289557	hypothetical protein	NA
VHO05293.1	-1.72617	0.000207576	-1.22428	0.00458934	NA	NA	NA	NA	hypothetical protein	NA
VHO06168.1	-1.94005	0.000210123	NA	NA	NA	NA	NA	NA	Putative inner membrane protein	NA
VHO02282.1	-0.955765	0.000210468	-0.811088	0.00123387	-0.828384	0.00120543	-0.822641	0.00349457	Two-component hybrid sensor and regulator	NA
VHO01787.1	-0.872783	0.000216291	-0.843442	0.000303039	-1.12738	4.07638e-06	-0.789849	0.00239204	Lipoprotein NlpD	NA
VHO06520.1	1.15478	0.000218487	0.995626	0.00119481	0.870257	0.00468749	1.22718	0.000725383	glycosyl transferase%2C group 2 family protein domain protein	NA
VHO05457.1	-0.880842	0.000223037	-0.939324	8.64458e-05	-1.03979	2.10846e-05	-1.40623	4.44096e-07	hypothetical protein	NA
VHO05753.1	-3.12613	0.000228802	NA	NA	-2.14793	0.0135744	NA	NA	hypothetical protein	NA
VHO05438.1	0.956838	0.000230701	0.862295	0.00059104	0.703666	0.0055474	0.633007	0.0321305	FIG01024019: hypothetical protein	NA
VHO05892.1	1.92417	0.000233948	1.92485	0.000103678	1.67355	0.000956534	NA	NA	hypothetical protein	NA
VHO05713.1	1.24985	0.000246468	1.08745	0.000777502	0.872385	0.00872751	1.04612	0.00655773	hypothetical protein	NA
VHO00212.1	-2.78285	0.000248933	-2.65861	0.000315651	-2.68426	0.000413819	-2.21238	0.00557298	Glycosidase	NA
VHN99446.1	1.07075	0.000251067	0.865735	0.00220442	0.781919	0.00642737	1.02603	0.00200907	Rhs family protein	NA
VHO02199.1	-1.15582	0.000251328	-1.25762	5.18031e-05	-1.14101	0.00026494	NA	NA	sensor histidine kinase	NA
VHO03066.1	-1.15703	0.000264318	-0.959297	0.00154908	-0.846147	0.00642737	-0.740063	0.0335747	LemA protein	NA
VHO06375.1	2.01066	0.000265692	1.64134	0.000891862	NA	NA	NA	NA	putative orphan protein	NA
VHO02601.1	-0.999916	0.000271611	-0.926412	0.000606158	-1.45209	6.54986e-07	-1.21381	7.73068e-05	hypothetical protein	NA
VHO05961.1	-1.05046	0.000274487	-1.04981	0.000185871	-1.333	8.14996e-06	-1.51415	3.70719e-06	hypothetical protein	NA
VHO01772.1	-2.53879	0.000275157	-1.93038	0.00215775	-1.41527	0.0290831	NA	NA	lipoprotein%2C putative	NA
VHO05606.1	0.91296	0.000303144	0.746586	0.00203457	0.967539	0.000130208	1.40732	3.69324e-06	UPF0246 protein YaaA	NA
VHO03429.1	-2.59977	0.000311594	-2.34918	0.000122401	-2.17753	0.00193801	-2.24131	0.00166931	Mobile element protein	NA
VHO06109.1	-1.75682	0.000319342	-1.1538	0.00925755	NA	NA	-1.34201	0.00938173	Multidrug resistance protein B	NA
VHO05621.1	-2.93076	0.000330454	-2.76127	8.54841e-05	-1.58209	0.0184729	-2.76094	0.000593289	hypothetical protein	NA
VHO03846.1	-1.51587	0.000333853	-1.78868	1.51392e-05	-2.23361	5.14859e-07	-2.41469	4.83848e-07	hypothetical protein	NA
VHO02903.1	1.13415	0.000335026	1.11323	0.000405313	0.949861	0.00250507	NA	NA	membrane protein%2C putative	NA
VHO06455.1	-1.30826	0.000338085	-1.37787	9.36762e-05	-0.963575	0.00666928	NA	NA	hypothetical protein	NA
VHO02539.1	1.08212	0.000342212	0.980613	0.00106487	0.795989	0.00783632	NA	NA	SSU ribosomal protein S6p	NA
VHO01384.1	1.07921	0.000351175	1.04628	0.000511417	0.71994	0.0162006	NA	NA	3-oxoacyl-[acyl-carrier-protein] synthase%2C KASII (EC 2.3.1.179);Ontology_term=KEGG_ENZYME:2.3.1.179	NA
VHO04133.1	1.02094	0.000351175	1.01265	0.000382608	0.902823	0.00156441	0.856371	0.00925328	SSU ribosomal protein S9p (S16e)	NA
VHO03792.1	-1.60315	0.000374398	-2.60702	6.32378e-09	-1.97864	4.49668e-06	-2.12814	5.82833e-06	hypothetical protein	NA
VHO00457.1	1.01458	0.000398113	0.861703	0.00231571	0.847081	0.00298005	NA	NA	SSU ribosomal protein S14p (S29e) @ SSU ribosomal protein S14p (S29e)%2C zinc-independent	NA
VHO05576.1	-2.16352	0.000399472	-2.84914	1.66549e-06	-1.84953	0.000912444	-1.14645	0.0493252	hypothetical protein	NA
VHO06152.1	1.31096	0.00043047	1.10916	0.00138107	NA	NA	NA	NA	Serine/threonine protein kinase involved in cell cycle control	NA
VHO02198.1	-0.833668	0.000440293	-0.933629	6.41838e-05	-0.561393	0.0149866	NA	NA	sensor histidine kinase/response regulator	NA
VHO05525.1	1.69393	0.000473684	1.13548	0.0102603	NA	NA	NA	NA	ABC-type amino acid transport/signal transduction systems%2C periplasmic component/domain	NA
VHO04920.1	-1.10808	0.000475406	-1.04907	0.000697026	-1.00069	0.00159019	-0.947753	0.00645303	hypothetical protein	NA
VHO05978.1	-1.32011	0.000483748	-1.40276	0.000113298	-1.60056	1.94603e-05	NA	NA	Site-specific recombinase%2C phage integrase family	NA
VHO04975.1	-1.57032	0.000484521	-0.907507	0.0313522	NA	NA	NA	NA	HDIG domain protein	NA
VHO02715.1	1.35357	0.00048909	2.11386	2.41186e-07	1.88681	3.63269e-06	1.33806	0.00290329	Periplasmic beta-glucosidase (EC 3.2.1.21);Ontology_term=KEGG_ENZYME:3.2.1.21	NA
VHO05838.1	-3.52036	0.000491087	-1.97238	0.00946345	-2.35491	0.00592135	-1.79202	0.0402293	hypothetical protein	NA
VHO00208.1	-0.995558	0.000501352	-0.763143	0.00482284	NA	NA	-0.650342	0.035975	FIG01201466: hypothetical protein	NA
VHO05999.1	-0.964428	0.000505882	-0.780664	0.00365513	-0.593201	0.0307158	-0.873101	0.00403702	TPR repeat precursor	NA
VHO02829.1	-1.13933	0.000506302	-0.948718	0.00252458	-0.919506	0.00420768	-1.22992	0.000612174	hypothetical protein possibly connected to lactam utilization and allophanate hydrolase	NA
VHO03417.1	-1.08663	0.000536763	-1.22696	9.36762e-05	-1.00099	0.00141614	-1.17314	0.000726487	Siderophore biosynthesis non-ribosomal peptide synthetase modules @ Bacillibactin synthetase component F (EC 2.7.7.-);Ontology_term=KEGG_ENZYME:2.7.7.-	NA
VHO02205.1	-1.21209	0.00056689	-0.862465	0.00967749	-1.38167	0.000188078	-1.29316	0.000854464	hypothetical protein	NA
VHO05890.1	1.60672	0.000572912	1.06887	0.0100118	NA	NA	1.11325	0.023327	NADH dehydrogenase%2C subunit 5	NA
VHO02728.1	1.24125	0.000572912	0.67164	0.0451256	NA	NA	NA	NA	hypothetical protein	NA
VHN99746.1	-1.19035	0.000572912	-1.43308	3.9589e-05	-1.13809	0.000962548	-1.3535	0.000372702	Transposon Tn7 transposition protein tnsC	NA
VHO05336.1	-0.892299	0.000586496	-0.767704	0.00194937	-0.951087	0.000238011	-0.791934	0.00487456	FIG022979: MoxR-like ATPases	NA
VHO05777.1	-1.72841	0.000610606	-1.28572	0.00611599	-1.78855	0.000405931	-1.65482	0.00224272	hypothetical protein	NA
VHO02589.1	-1.00774	0.00061115	-0.823123	0.00382881	-0.609963	0.0353928	NA	NA	TPR domain protein	NA
VHO05051.1	-1.44998	0.000736969	-2.12625	6.5151e-07	-1.90905	9.08714e-06	-2.14587	4.06441e-06	hypothetical protein	NA
VHO02383.1	-1.41505	0.000767714	-1.04495	0.008692	-1.37018	0.00120543	-0.962398	0.0399126	hypothetical protein	NA
VHN99756.1	-1.21908	0.000790013	-1.22404	0.000536235	-0.726598	0.0406373	-0.916238	0.018356	Signal transduction histidine kinase	NA
VHO06304.1	-1.60336	0.000790115	-1.13682	0.00883319	-1.51943	0.00115921	NA	NA	Response regulator/GGDEF domain protein	NA
VHO05893.1	1.9424	0.000822786	2.29443	3.05706e-05	1.54821	0.00405907	1.52319	0.0161783	TsaC protein (YrdC domain) required for threonylcarbamoyladenosine t(6)A37 modification in tRNA	NA
VHO06070.1	-1.99877	0.000833602	-1.38936	0.0145622	NA	NA	NA	NA	Putative phospholipase C	NA
VHO04591.1	1.09567	0.00084506	1.26917	0.000112026	1.96781	5.06483e-08	2.33445	5.19427e-08	Inositol-1-monophosphatase (EC 3.1.3.25);Ontology_term=KEGG_ENZYME:3.1.3.25	NA
VHO02464.1	-2.27682	0.000846843	-2.21883	0.000545803	-2.04661	0.00206838	-1.49821	0.0410943	Phosphohistidine phosphatase SixA (EC 3.1.3.-);Ontology_term=KEGG_ENZYME:3.1.3.-	NA
VHO05510.1	1.51889	0.000871033	0.983224	0.01769	NA	NA	1.17193	0.0199543	hypothetical protein	NA
VHO01209.1	1.05746	0.000886422	1.40812	1.4439e-05	1.75334	3.11766e-07	1.3962	0.000202681	FIG008480: hypothetical protein	NA
VHO04075.1	-1.04877	0.000892699	-1.08515	0.000548595	-1.21291	0.00015616	-1.17765	0.000771246	FIG024746: hypothetical protein	NA
VHO05114.1	0.989535	0.000936464	0.951111	0.00137737	NA	NA	NA	NA	Cell division trigger factor (EC 5.2.1.8);Ontology_term=KEGG_ENZYME:5.2.1.8	NA
VHO03016.1	-2.0798	0.000951012	-1.64602	0.00383971	NA	NA	-1.39112	0.0216796	ABC-type amino acid transport%2C signal transduction systems%2C periplasmic component/domain	NA
VHO01840.1	-1.42606	0.000991297	-0.82646	0.046766	-1.02182	0.016248	NA	NA	hypothetical protein	NA
VHO06766.1	-1.06316	0.00099459	-1.21398	0.000115161	-0.995949	0.0018042	-0.709987	0.0462317	Sensory transduction histidine kinases	NA
VHO06075.1	1.97047	0.00103703	1.67506	0.00213684	3.44739	9.37615e-08	3.05357	1.51086e-05	Bacterioferritin	NA
VHO06462.1	-1.78593	0.00105241	-1.85771	0.000307558	-1.39891	0.00599378	NA	NA	hypothetical protein	NA
VHO02498.1	-1.87963	0.00106346	-2.07646	0.000253385	-1.4553	0.00800275	NA	NA	hypothetical protein	NA
VHO06023.1	0.99705	0.00107509	1.0312	0.000630684	0.782881	0.00942409	0.928127	0.00818216	hypothetical protein	NA
VHO06803.1	-0.807547	0.00108666	-0.73251	0.00257625	-0.66805	0.00671359	-0.72732	0.00829533	Probable Fe-S oxidoreductase family 2	NA
VHO05770.1	1.12431	0.00113435	1.18881	0.000353375	1.08592	0.00138047	1.46068	0.000247933	Osmolarity sensory histidine kinase EnvZ	NA
VHO02503.1	-1.1715	0.00114115	-1.3018	0.000207934	-1.23325	0.000618531	-1.12771	0.00381958	hypothetical protein	NA
VHO02514.1	1.22913	0.00116602	1.02857	0.00490517	NA	NA	NA	NA	hypothetical protein	NA
VHO06285.1	-1.21705	0.00117107	-1.06995	0.00306771	NA	NA	NA	NA	Protein of unknown function Smg	NA
VHO03268.1	0.848314	0.00118031	1.03015	7.78137e-05	1.13087	2.3738e-05	0.657725	0.02733	Predicted D-lactate dehydrogenase%2C Fe-S protein%2C FAD/FMN-containing	NA
VHO04869.1	0.85816	0.00118969	0.55241	0.0316026	NA	NA	NA	NA	ATP-NAD kinase (EC 2.7.1.23);Ontology_term=KEGG_ENZYME:2.7.1.23	NA
VHO00429.1	1.11352	0.00120738	0.991458	0.00356205	0.744265	0.0304568	NA	NA	SSU ribosomal protein S10p (S20e)	NA
VHO03735.1	1.65485	0.00121578	NA	NA	NA	NA	NA	NA	conserved protein of unknown function	NA
VHO00341.1	-1.62083	0.00124511	-1.64208	0.000405313	NA	NA	-1.26971	0.0119604	Mobile element protein	NA
VHO03437.1	-1.15966	0.00124511	-1.12705	0.0014486	-0.894994	0.0117527	-1.01369	0.0105877	Non-ribosomal peptide synthase (EC 6.3.2.26) (EC 2.3.1.38);Ontology_term=KEGG_ENZYME:6.3.2.26,KEGG_ENZYME:2.3.1.38	NA
VHO06325.1	-1.12368	0.00124916	-1.19756	0.000437495	NA	NA	NA	NA	hypothetical protein	NA
VHO05244.1	-0.966912	0.00128373	-1.08117	0.000283776	-1.05515	0.00047615	-0.761835	0.0215787	hypothetical protein	NA
VHO06211.1	-2.17524	0.00132618	NA	NA	NA	NA	NA	NA	hypothetical protein	NA
VHO00610.1	1.67755	0.0013271	1.45003	0.00236526	1.56519	0.00203865	NA	NA	putative exported protein	NA
VHO06161.1	0.791542	0.00134191	0.779908	0.00129683	0.701717	0.00415217	NA	NA	FIG020568: hypothetical protein	NA
VHO02094.1	-2.03904	0.0013833	-2.35226	8.64383e-05	-1.81828	0.0031084	-2.20601	0.00109124	PAP2 family protein	NA
VHO01765.1	-1.36629	0.00138359	-1.88079	7.10465e-06	-1.37359	0.00101015	-0.956824	0.0334991	hypothetical protein	NA
VHO04220.1	-1.36536	0.00138359	-1.38451	0.000751196	-0.857038	0.0429121	-1.56078	0.000621615	hypothetical protein	NA
VHO06636.1	-1.25261	0.00140782	NA	NA	-0.952391	0.0150379	NA	NA	hypothetical protein	NA
VHO04616.1	-1.21411	0.00141205	-0.969858	0.00730917	-1.09286	0.00351585	NA	NA	ACT domain protein	NA
VHO03097.1	1.13734	0.00141925	1.08394	0.00214954	1.47599	5.76825e-05	1.99216	7.06765e-06	Protein export cytoplasm chaperone protein (SecB%2C maintains protein to be exported in unfolded state)	NA
VHO05840.1	0.895054	0.00147919	1.02393	0.000277843	0.607755	0.0308516	1.15473	0.000454313	4'-phosphopantetheinyl transferase entD (EC 2.7.8.-);Ontology_term=KEGG_ENZYME:2.7.8.-	NA
VHO06550.1	0.930337	0.00165062	0.977907	0.00063476	0.867074	0.00298005	1.35235	9.45625e-05	Glycosyltransferase (EC 2.4.1.-);Ontology_term=KEGG_ENZYME:2.4.1.-	NA
VHO02940.1	-1.18134	0.00169384	-0.874341	0.0143106	-1.02549	0.00565546	-1.55954	0.00012943	Putative transcriptional regulator	NA
VHO02937.1	-2.54268	0.00169384	-2.42955	0.000734803	-2.45124	0.0110099	NA	NA	hypothetical protein	NA
VHO05418.1	1.79091	0.001735	1.2607	0.0136279	1.26636	0.0183626	NA	NA	HlyD family secretion protein	NA
VHO02264.1	0.858062	0.00178876	0.928941	0.000646375	NA	NA	NA	NA	FIG033889: YebC paralog in Betaproteobacteria	NA
VHO05501.1	0.796487	0.00185128	1.17611	6.80497e-06	NA	NA	NA	NA	Sodium-dependent transporter	NA
VHO05725.1	0.814402	0.0018981	0.570016	0.0231346	0.510475	0.0498377	NA	NA	hypothetical protein	NA
VHO00614.1	1.71755	0.00192378	1.90377	0.000230005	NA	NA	NA	NA	other cellular organization	NA
VHO04570.1	1.0921	0.00195182	0.867005	0.00921203	NA	NA	NA	NA	Predicted permease	NA
VHO06312.1	1.23466	0.00195611	1.36459	0.000392642	NA	NA	1.52561	0.0012222	hypothetical protein	NA
VHO03242.1	0.855896	0.00196115	0.593782	0.0269047	0.568632	0.0397106	NA	NA	hypothetical protein	NA
VHO05592.1	-0.820055	0.00206192	-0.992346	0.000158731	-0.627612	0.0163662	NA	NA	sensory box histidine kinase/response regulator	NA
VHO03626.1	-1.5557	0.00206192	-1.4382	0.00230095	-2.38812	7.31318e-06	-1.83111	0.000815059	hypothetical protein	NA
VHO04600.1	0.968207	0.00208045	0.74891	0.0139713	0.68902	0.02664	1.34309	0.000268927	Preprotein translocase subunit YajC (TC 3.A.5.1.1)	NA
VHO04856.1	-1.85281	0.00210679	-2.4624	7.69132e-05	-2.40633	0.000131795	-2.80955	4.34788e-05	FIG111991: hypothetical protein	NA
VHO05975.1	-1.20119	0.00217153	-1.14592	0.00175049	-1.34143	0.00053292	-1.26492	0.00231944	short chain dehydrogenase	NA
VHO04904.1	0.750842	0.00229833	0.805837	0.000846933	0.716234	0.00328884	0.844963	0.00267368	Lipopolysaccharide biosynthesis chain length determinant protein	NA
VHO04824.1	-0.691103	0.00248103	-0.772506	0.000629994	-0.506012	0.0259815	-0.954696	0.000186346	uncharacterized conserved secreted protein	NA
VHO03945.1	1.29948	0.00251117	1.52475	0.000224184	1.10985	0.00791317	1.64759	0.000901119	Predicted hydrolase of the alpha/beta-hydrolase fold	NA
VHO00072.1	1.14712	0.00255826	0.809331	0.0242918	0.743251	0.047016	NA	NA	FOG: GGDEF domain	NA
VHO00444.1	0.858933	0.00259273	0.835398	0.00313868	0.761439	0.00747472	NA	NA	SSU ribosomal protein S3p (S3e)	NA
VHO06456.1	-0.843824	0.00259273	-0.968274	0.00044277	NA	NA	NA	NA	membrane protein%2C putative	NA
VHO02381.1	-1.03278	0.00261438	-0.922787	0.00431899	-1.47937	2.10846e-05	-1.06772	0.00358249	hypothetical protein	NA
VHO04911.1	1.91674	0.0026424	2.22959	0.000183677	1.58582	0.00889659	NA	NA	FIG040338: Glycosyl transferase	NA
VHO02204.1	-0.895821	0.00264439	-0.846042	0.00342838	-0.843309	0.00422507	-0.701266	0.0322172	response regulator	NA
VHO01769.1	-1.47387	0.00269061	-1.66053	0.000500369	-1.07632	0.0244102	-1.03801	0.0486304	hypothetical protein	NA
VHO03028.1	-1.10684	0.00274275	-1.33732	0.00021076	-1.10348	0.00248441	-1.78475	2.07178e-05	hypothetical protein	NA
VHO05944.1	0.834071	0.0027528	0.752677	0.00622932	0.620303	0.02604	NA	NA	Inner membrane protein translocase component YidC%2C long form	NA
VHO05369.1	1.20334	0.00276647	1.02404	0.00589032	NA	NA	NA	NA	Acetyltransferase%2C GNAT family	NA
VHO04258.1	1.3689	0.00278378	NA	NA	0.936133	0.0241942	1.44136	0.00362299	hypothetical protein	NA
VHO03425.1	1.47365	0.00278531	1.03573	0.0214029	1.38831	0.00324519	1.72318	0.00181129	4'-phosphopantetheinyl transferase (EC 2.7.8.-) [enterobactin] siderophore;Ontology_term=KEGG_ENZYME:2.7.8.-	NA
VHO01931.1	0.74613	0.00280854	0.725932	0.00324215	0.567983	0.0230868	NA	NA	Phosphoglucomutase (EC 5.4.2.2);Ontology_term=KEGG_ENZYME:5.4.2.2	NA
VHO02725.1	1.62737	0.0028301	1.33681	0.00617517	NA	NA	NA	NA	hypothetical protein	NA
VHO06355.1	1.46258	0.00283969	0.972938	0.0285242	NA	NA	1.29477	0.015493	hypothetical protein	NA
VHO03566.1	1.09034	0.00287506	1.12327	0.00128163	1.42078	7.72899e-05	1.53361	0.000269355	putative site specific recombinase	NA
VHN99454.1	0.790055	0.00288679	0.73655	0.00470857	NA	NA	NA	NA	Rhs family protein	NA
VHO01762.1	-1.28644	0.00288681	-1.36867	0.000938111	-1.463	0.000856011	-1.59509	0.000835227	Sigma-70 factor	NA
VHO05088.1	-1.65912	0.00292177	-1.63309	0.00164984	NA	NA	-1.63457	0.00832856	hypothetical protein	NA
VHO01806.1	-1.8113	0.00294063	-1.47264	0.00535479	-1.29408	0.0256799	NA	NA	FIG01058194: hypothetical protein	NA
VHO02931.1	-1.14437	0.00299727	NA	NA	NA	NA	NA	NA	Predicted endonuclease distantly related to archaeal Holliday junction resolvase	NA
VHN99744.1	-1.34459	0.00312194	-1.12119	0.00894208	-0.865559	0.0480275	-1.04377	0.0306553	Transposon Tn7 transposition protein tnsD	NA
VHO03965.1	-1.54856	0.00315347	-1.30615	0.00601969	-1.21162	0.016331	NA	NA	hypothetical protein	NA
VHO03022.1	1.46856	0.00316881	1.11956	0.0152476	1.21949	0.0130868	1.79164	0.00198885	amidinotransferase family protein	NA
VHO03581.1	1.14357	0.00318182	1.08351	0.00350088	1.01254	0.00710278	1.03887	0.0186145	hypothetical protein	NA
VHO06454.1	-0.990627	0.00318406	-0.984136	0.00215135	NA	NA	NA	NA	Gll3169 protein	NA
VHO04569.1	1.14667	0.00326268	1.26824	0.000728598	NA	NA	NA	NA	DUF819 domain-containing protein	NA
VHO06428.1	0.734495	0.00327068	0.568038	0.0209474	NA	NA	NA	NA	Superfamily I DNA helicase	NA
VHO05403.1	-1.47256	0.00331038	-1.27227	0.00559126	-1.05405	0.028853	NA	NA	hypothetical protein	NA
VHO02892.1	1.36028	0.00332879	1.41121	0.00174625	2.46577	8.93885e-07	2.83954	1.465e-06	hypothetical protein	NA
VHO06267.1	0.698741	0.00333262	0.575266	0.0143863	0.473611	0.0484113	0.699954	0.0110454	COG0488: ATPase components of ABC transporters with duplicated ATPase domains	NA
VHO06501.1	-1.2531	0.00334203	NA	NA	-0.885623	0.0365861	NA	NA	O-antigen flippase Wzx	NA
VHO02532.1	-0.899746	0.0033851	-1.02203	0.000637715	-0.938421	0.00210854	-0.704674	0.0366687	hypothetical protein	NA
VHO06342.1	-1.23345	0.00344197	-0.88573	0.0270985	NA	NA	-1.07895	0.0178656	OmpA-like transmembrane domain protein	NA
VHO04228.1	-1.09338	0.00345447	NA	NA	NA	NA	NA	NA	Protein of unknown function DUF1212	NA
VHO04339.1	0.794484	0.00364923	0.597915	0.0227492	NA	NA	NA	NA	Lipid A biosynthesis lauroyl acyltransferase (EC 2.3.1.-);Ontology_term=KEGG_ENZYME:2.3.1.-	NA
VHN99938.1	1.12495	0.00367204	1.34661	0.000318919	0.929152	0.0135038	1.11134	0.0128974	Anticodon nuclease	NA
VHO02718.1	0.978747	0.00367204	1.36587	4.86521e-05	1.38813	5.49732e-05	NA	NA	Predicted b-glucoside-specific TonB-dependent outer membrane receptor	NA
VHO05370.1	0.778389	0.00369436	0.841632	0.00132077	0.671801	0.0116781	NA	NA	putative oxidoreductase	NA
VHO02487.1	-0.57418	0.0037003	-0.586084	0.00278068	NA	NA	-0.566845	0.0107008	Type IV pilus biogenesis protein PilF	NA
VHO02831.1	0.807814	0.00370664	0.71076	0.00749439	0.582049	0.0335625	1.01221	0.00133822	ATP-dependent DNA helicase RecG (EC 3.6.1.-);Ontology_term=KEGG_ENZYME:3.6.1.-	NA
VHO05414.1	-2.69837	0.00375273	-3.12305	0.00052274	-2.6338	0.0041672	-3.57454	0.000508459	hypothetical protein	NA
VHO06020.1	0.882373	0.00376124	1.06456	0.000399745	0.610602	0.0469243	NA	NA	hypothetical protein	NA
VHO06515.1	0.842547	0.00384063	NA	NA	NA	NA	0.735927	0.0296587	Inositol-1-monophosphatase (EC 3.1.3.25);Ontology_term=KEGG_ENZYME:3.1.3.25	NA
VHO05907.1	0.757377	0.00390239	0.759621	0.00344783	0.592465	0.0241942	NA	NA	Mobile element protein	NA
VHO04259.1	1.14501	0.00390412	0.938282	0.0103053	1.80266	3.55748e-06	1.95711	1.54841e-05	Transcriptional regulator%2C LysR family	NA
VHO05829.1	-1.26124	0.00394446	-0.935573	0.0227492	-1.07085	0.0112314	-1.1646	0.0152648	2OG-Fe(II) oxygenase family enzyme	NA
VHO06160.1	1.03453	0.00394605	1.2566	0.000277883	1.21402	0.000730334	0.982879	0.0153698	hypothetical protein	NA
VHO05619.1	-1.37465	0.00399435	-0.984994	0.0272162	-1.07861	0.0214745	NA	NA	hypothetical protein	NA
VHO04834.1	-1.09048	0.00411192	-0.995762	0.00632398	-1.13327	0.00263142	-0.85057	0.0410692	FIG000988: Predicted permease	NA
VHO01271.1	-1.29468	0.00414034	-1.43112	0.000832845	-1.30437	0.00325504	-1.45536	0.00247104	DNA internalization-related competence protein ComEC/Rec2	NA
VHO04835.1	-0.958738	0.00416539	-0.79741	0.0110331	-0.934843	0.00417833	NA	NA	FIG000906: Predicted Permease	NA
VHO01937.1	-1.44749	0.00419736	-1.18353	0.0124113	NA	NA	NA	NA	FIG01200136: hypothetical protein	NA
VHO06587.1	-0.88625	0.00421444	-0.984942	0.00121437	NA	NA	NA	NA	ATPase involved in DNA repair	NA
VHO03422.1	0.716509	0.00422368	0.603888	0.0149695	NA	NA	NA	NA	Peptide synthetase	NA
VHO06384.1	-1.10036	0.00445054	-0.905028	0.0119521	NA	NA	NA	NA	hypothetical protein	NA
VHO05698.1	-1.2542	0.00451558	-1.05052	0.0141938	NA	NA	NA	NA	POSSIBLE LINOLEOYL-CoA DESATURASE (DELTA(6)-DESATURASE)	NA
VHO06458.1	-0.890882	0.00458102	-1.19572	0.000146896	NA	NA	NA	NA	Probable UDP-N-acetyl-D-mannosaminuronic acid transferase (EC 2.4.1.-);Ontology_term=KEGG_ENZYME:2.4.1.-	NA
VHO05768.1	-1.958	0.00461832	-2.25521	0.00115769	-1.68337	0.0130142	NA	NA	hypothetical protein	NA
VHO06523.1	1.36323	0.00472234	1.64366	0.000539909	NA	NA	1.88561	0.000830466	O-antigen export system%2C permease protein	NA
VHO03373.1	-1.51411	0.00487329	-2.46549	6.38881e-06	-2.0832	0.000146435	-1.37712	0.0192012	hypothetical protein	NA
VHO00476.1	0.773052	0.0049273	0.648522	0.017659	NA	NA	NA	NA	SSU ribosomal protein S4p (S9e)	NA
VHO04020.1	-0.586041	0.00495229	-0.731415	0.000473572	-0.649753	0.00196911	-0.601773	0.0102277	Major porin and structural outer membrane porin OprF	NA
VHO03681.1	1.14436	0.00497784	1.15289	0.0026184	1.52036	0.000156926	1.12983	0.0131228	hypothetical protein	NA
VHO06431.1	1.11882	0.00506584	0.899205	0.0186118	NA	NA	NA	NA	hypothetical protein	NA
VHO04947.1	1.182	0.00506585	1.11857	0.00458905	1.26357	0.00226385	1.32782	0.00564082	hypothetical protein	NA
VHO06589.1	-0.851948	0.00513859	-0.852514	0.00414058	-1.08132	0.000445191	-0.729081	0.0311296	CheW domain protein	NA
VHO03008.1	1.81449	0.00518735	1.61539	0.00647152	1.37319	0.030059	1.95196	0.0106072	hypothetical protein	NA
VHO01259.1	-1.02745	0.00530041	-0.848506	0.0172636	-0.874682	0.0172695	-0.985025	0.0151696	hypothetical protein	NA
VHO05990.1	0.830673	0.00541842	0.791682	0.00757248	NA	NA	NA	NA	SSU ribosomal protein S1p	NA
VHO05812.1	0.794538	0.00541842	NA	NA	0.634538	0.0242833	NA	NA	Tryptophan halogenase	NA
VHO02744.1	-1.11118	0.00543456	-1.09545	0.00365513	-0.876207	0.0221929	NA	NA	FIG00759408: hypothetical protein	NA
VHO01241.1	-1.0127	0.00553807	-0.803194	0.0195784	-1.02185	0.00399788	NA	NA	ABC-type amino acid transport/signal transduction system	NA
VHO03044.1	1.26523	0.00560271	1.22909	0.00437256	1.63675	0.000385513	2.37242	2.16625e-05	hypothetical protein	NA
VHO01940.1	1.07178	0.00563992	1.14057	0.00181409	NA	NA	NA	NA	GNAT family acetyltransferase YhhY	NA
VHO05776.1	-0.910498	0.00570438	-0.699148	0.0258814	NA	NA	-0.890127	0.0137415	3-oxoacyl-[acyl-carrier-protein] synthase III (EC 2.3.1.41);Ontology_term=KEGG_ENZYME:2.3.1.41	NA
VHO04027.1	-1.13265	0.00572021	-0.755513	0.0495658	NA	NA	NA	NA	hypothetical protein	NA
VHO05721.1	1.55934	0.00572021	1.30132	0.0142226	NA	NA	NA	NA	Methylthioribulose-1-phosphate dehydratase (EC 4.2.1.109);Ontology_term=KEGG_ENZYME:4.2.1.109	NA
VHO02787.1	-0.896376	0.00575786	NA	NA	-0.772625	0.016612	-0.822653	0.0214357	Allophanate hydrolase 2 subunit 2 (EC 3.5.1.54);Ontology_term=KEGG_ENZYME:3.5.1.54	NA
VHO04814.1	0.866059	0.00588368	0.993118	0.000936314	0.926413	0.00234151	1.70322	4.96286e-06	DNA polymerase III epsilon subunit (EC 2.7.7.7);Ontology_term=KEGG_ENZYME:2.7.7.7	NA
VHO01972.1	-1.58234	0.00588368	-1.95387	0.000434484	-1.69559	0.00244709	-2.62902	3.77491e-05	poly (3-hydroxybutyrate) depolymerase	NA
VHO03405.1	0.846255	0.0059561	0.851389	0.00472921	NA	NA	NA	NA	ABC transporter ATP-binding protein	NA
VHO03292.1	1.47875	0.00598291	2.08562	5.3222e-05	1.40685	0.00608224	1.90888	0.00118889	hypothetical protein	NA
VHO05718.1	-1.19115	0.00602756	-1.22146	0.00204715	-1.16418	0.00417239	-1.12126	0.0126279	Extracellular solute-binding proteins%2C family 3 protein	NA
VHO02876.1	1.58555	0.00603069	1.64154	0.00394373	2.71937	1.41891e-05	2.50903	0.000428985	Succinate-semialdehyde dehydrogenase [NAD(P)+] (EC 1.2.1.16);Ontology_term=KEGG_ENZYME:1.2.1.16	NA
VHO02921.1	-1.42016	0.00619838	-1.42778	0.00417	-1.62307	0.00199844	-1.1743	0.0479153	hypothetical protein	NA
VHO05527.1	0.861643	0.0064153	0.953859	0.00181052	1.00944	0.0012354	1.60038	2.31281e-05	hypothetical protein	NA
VHO06561.1	0.649044	0.00649099	0.605382	0.0102832	NA	NA	NA	NA	UDP-glucose dehydrogenase (EC 1.1.1.22);Ontology_term=KEGG_ENZYME:1.1.1.22	NA
VHO03375.1	-1.13432	0.0064939	-1.11195	0.0049735	-1.36734	0.00101521	-1.2717	0.00470238	Glutathione peroxidase family protein	NA
VHO02272.1	0.709402	0.00673315	0.887539	0.000579884	0.669919	0.00976244	1.04143	0.000598277	FIG01203572: hypothetical protein	NA
VHO06069.1	0.904676	0.00677953	0.998249	0.00214269	1.17699	0.00050727	NA	NA	hypothetical protein	NA
VHO00205.1	-1.33038	0.00685203	-1.55588	0.00089041	-0.958106	0.0428818	-1.11189	0.0343778	Outer membrane lipoprotein-sorting protein	NA
VHO01797.1	0.932499	0.00697895	1.17832	0.000403303	NA	NA	0.767193	0.04898	hypothetical protein	NA
VHO05678.1	-0.921494	0.00704923	NA	NA	-0.67622	0.0453484	NA	NA	Predicted transcriptional regulators containing the CopG/Arc/MetJ DNA-binding domain	NA
VHO03084.1	-1.24285	0.00738047	NA	NA	NA	NA	NA	NA	hypothetical protein	NA
VHO02541.1	0.892684	0.00746767	NA	NA	NA	NA	NA	NA	SSU ribosomal protein S18p @ SSU ribosomal protein S18p%2C zinc-independent	NA
VHO01227.1	-1.03622	0.00751896	-0.841381	0.0214826	-0.771548	0.0417939	NA	NA	hypothetical protein	NA
VHO03540.1	1.38096	0.00758455	1.88896	0.000109034	1.53772	0.00155539	1.98591	0.0013355	Amidohydrolase family protein	NA
VHO00101.1	-2.24415	0.00760991	NA	NA	NA	NA	NA	NA	Protein of unknown function UPF0060	NA
VHO06173.1	-1.89254	0.00765194	-2.07337	0.00156754	-2.08865	0.00237854	-2.31865	0.00182621	hypothetical protein	NA
VHO01881.1	0.859486	0.00784857	NA	NA	NA	NA	NA	NA	FIG002465: BNR repeat protein	NA
VHO05899.1	0.813026	0.00785055	1.1023	0.000221422	0.699233	0.0202213	NA	NA	probable hexosyltransferase	NA
VHO02327.1	-1.9074	0.00796951	-1.9259	0.00371766	NA	NA	NA	NA	hypothetical protein	NA
VHO06688.1	-1.40542	0.00796951	-1.14134	0.0223299	NA	NA	NA	NA	Sensor histidine kinase	NA
VHO04790.1	-1.30637	0.00798859	-1.12999	0.015402	NA	NA	NA	NA	hypothetical protein	NA
VHO02517.1	-1.09983	0.00798859	NA	NA	NA	NA	NA	NA	hypothetical protein	NA
VHO05775.1	-1.02941	0.00802092	NA	NA	NA	NA	-1.04186	0.0126741	3-oxoacyl-(acyl carrier protein) synthase	NA
VHO02535.1	-0.579655	0.00809574	-0.727414	0.000806726	NA	NA	-0.788966	0.00117551	Carboxyl-terminal protease	NA
VHO05655.1	-0.747277	0.00834529	-0.780089	0.00428214	-0.722181	0.0105658	-0.99257	0.00166931	putative hypothetical protein	NA
VHO06081.1	-0.806529	0.00838463	-0.656404	0.0285098	-0.619376	0.0438003	-1.13352	0.00088524	hypothetical protein	NA
VHO05511.1	1.49826	0.00839387	1.41854	0.00745402	NA	NA	2.19521	0.0011345	hypothetical protein	NA
VHO05821.1	0.854601	0.0084566	0.70315	0.0292907	NA	NA	0.749406	0.0485309	Putative methyl-accepting chemotaxis protein	NA
VHO06759.1	0.966308	0.0085635	1.0237	0.0039006	NA	NA	NA	NA	hypothetical protein	NA
VHO04089.1	1.11413	0.00865154	1.21516	0.00185653	1.34145	0.0012354	1.22237	0.00856285	Deacetylases%2C including yeast histone deacetylase and acetoin utilization protein	NA
VHO06585.1	-1.08413	0.00868937	-1.22436	0.00183749	NA	NA	-0.987847	0.0259963	Autotransporter adhesin	NA
VHO01253.1	-1.32897	0.00890605	NA	NA	NA	NA	NA	NA	hypothetical protein	NA
VHO05629.1	1.15717	0.00892794	0.842984	0.0405863	NA	NA	1.10393	0.0267512	Bll5160 protein	NA
VHO02310.1	1.31099	0.00894841	NA	NA	NA	NA	1.46027	0.00813859	OmpA/MotB	NA
VHO04789.1	-1.25113	0.00901488	-1.04774	0.0198817	NA	NA	NA	NA	hypothetical protein	NA
VHO01351.1	-0.792059	0.0090423	-1.07588	0.00030037	-1.00418	0.000934148	-0.754316	0.0245706	Sensory box histidine kinase/response regulator	NA
VHO01932.1	0.726403	0.00954682	NA	NA	NA	NA	NA	NA	SeqA protein%2C negative modulator of initiation of replication	NA
VHO05582.1	0.831581	0.00959403	0.817414	0.0102832	NA	NA	NA	NA	Uncharacterized paraquat-inducible protein B	NA
VHO04919.1	-0.965254	0.00976125	-0.849301	0.0173267	NA	NA	NA	NA	hypothetical protein	NA
VHO06689.1	-0.783424	0.00978039	-0.853662	0.00385861	-1.03381	0.000760834	-1.03876	0.00204628	hypothetical protein	NA
VHO01927.1	1.19096	0.0098156	1.00156	0.0199367	1.05071	0.0198675	1.3203	0.0126958	hypothetical protein	NA
VHO06348.1	-1.24197	0.00985294	-1.2449	0.00611297	-1.19519	0.012447	NA	NA	Manganese transport protein MntH	NA
VHO00123.1	0.953532	0.00992615	0.774042	0.0284198	0.981896	0.00575009	1.02479	0.0138574	hypothetical protein	NA
VHO06037.1	0.960499	0.0101321	0.858203	0.0141736	NA	NA	NA	NA	hypothetical protein	NA
VHO01283.1	0.977009	0.0102885	0.756406	0.0349354	1.13679	0.00243865	0.890214	0.0400023	CsdL (EC-YgdL) protein of the HesA/MoeB/ThiF family%2C part of the CsdA-E-L sulfur transfer pathway	NA
VHO02225.1	-1.75543	0.0103423	-1.49253	0.0267692	NA	NA	NA	NA	Butyryl-CoA dehydrogenase (EC 1.3.99.2);Ontology_term=KEGG_ENZYME:1.3.99.2	NA
VHO05870.1	-1.08449	0.0103593	NA	NA	NA	NA	NA	NA	Acetyltransferase%2C GNAT family protein	NA
VHO02902.1	0.645753	0.0104255	0.656984	0.00723931	0.763479	0.00243865	0.725458	0.0117016	ABC transporter ATP-binding protein	NA
VHO05480.1	-0.920341	0.0104606	NA	NA	-0.824778	0.0199728	NA	NA	Sensory transduction histidine kinase	NA
VHO04038.1	-0.78918	0.0104767	-0.75288	0.0113363	-0.790579	0.00996439	-0.844652	0.0129047	Sensor histidine kinase/response regulator	NA
VHO03692.1	1.15486	0.0104894	1.23635	0.00307035	1.36684	0.00162719	NA	NA	putative secreted protein	NA
VHO02098.1	1.41143	0.0106921	1.1826	0.0235732	1.73931	0.0012592	1.90101	0.00205218	COG3536: Uncharacterized protein conserved in bacteria	NA
VHO04256.1	0.934545	0.0108483	0.876025	0.0127026	NA	NA	1.02495	0.0156869	ATP-dependent RNA helicase YejH	NA
VHO04074.1	-0.65089	0.0108483	-0.798357	0.00146505	-0.712852	0.00502188	-0.968503	0.000646408	FIG023677: hypothetical protein	NA
VHO04822.1	-1.79503	0.0110859	NA	NA	NA	NA	NA	NA	hypothetical protein	NA
VHO02789.1	-0.770953	0.0110976	NA	NA	-0.722505	0.0164914	NA	NA	Allophanate hydrolase 2 subunit 1 (EC 3.5.1.54);Ontology_term=KEGG_ENZYME:3.5.1.54	NA
VHO05551.1	1.9294	0.0111666	NA	NA	NA	NA	NA	NA	FIG01059229: hypothetical protein	NA
VHO05788.1	1.01641	0.0112134	0.767855	0.0396266	1.69797	1.57945e-05	2.09486	5.39109e-06	SAM-dependent methyltransferases	NA
VHO03427.1	-1.71762	0.0112668	NA	NA	NA	NA	NA	NA	Mobile element protein	NA
VHO05628.1	0.945599	0.0113095	1.12545	0.00177079	NA	NA	NA	NA	IroE protein	NA
VHO02592.1	-1.29388	0.0113095	NA	NA	-1.41788	0.00578332	-1.3874	0.0102718	Cryptochrome	NA
VHO03326.1	-1.73072	0.0115579	NA	NA	NA	NA	NA	NA	hypothetical protein	NA
VHO03015.1	-1.54653	0.0115579	NA	NA	NA	NA	NA	NA	hypothetical protein	NA
VHO00197.1	-0.888901	0.0116499	-1.12769	0.00100725	-1.07061	0.00232297	-1.45433	0.000230147	UPF0325 protein YaeH	NA
VHO04689.1	1.31505	0.0118586	1.12158	0.0199713	NA	NA	NA	NA	hypothetical protein	NA
VHO05744.1	-1.16341	0.0119332	-1.41343	0.00129683	-1.63336	0.000477662	-1.10336	0.0305025	FIG006231: RNA-binding protein	NA
VHO02491.1	-0.624562	0.0119734	-0.757676	0.00220951	-0.73	0.00353105	-0.590656	0.0362793	Mlr7403 protein	NA
VHO06150.1	-1.68028	0.0120705	-1.64724	0.0045698	NA	NA	NA	NA	probable membrane protein STY2112	NA
VHO06313.1	1.45628	0.0120936	NA	NA	NA	NA	NA	NA	Mobile element protein	NA
VHO06517.1	0.657898	0.0121036	0.547068	0.0361738	NA	NA	NA	NA	hypothetical protein	NA
VHO05823.1	-0.909567	0.012203	NA	NA	NA	NA	NA	NA	COGs COG0226	NA
VHO04040.1	-0.982087	0.012442	-0.749967	0.0416766	-0.844432	0.0279041	-0.837398	0.0486137	Nitrogen assimilation regulatory protein NtrX	NA
VHO04516.1	-1.11849	0.0124896	-1.13901	0.00635699	NA	NA	NA	NA	hypothetical protein	NA
VHO00830.1	-0.775145	0.01345	NA	NA	NA	NA	NA	NA	two-component hybrid sensor and regulator	NA
VHO06434.1	-1.20974	0.0134921	-1.23931	0.00708778	-1.53905	0.00171379	NA	NA	hypothetical protein	NA
VHO04900.1	-0.725027	0.0137997	NA	NA	NA	NA	NA	NA	Arylesterase precursor (EC 3.1.1.2);Ontology_term=KEGG_ENZYME:3.1.1.2	NA
VHN99738.1	0.96663	0.0137997	1.44801	0.000203205	NA	NA	1.2317	0.00733968	hypothetical protein	NA
VHO02898.1	-1.07624	0.0139429	-1.112	0.00702312	NA	NA	NA	NA	hypothetical protein	NA
VHO05664.1	0.63772	0.0139625	0.623082	0.014157	0.658264	0.0108558	0.598093	0.0478407	hypothetical protein	NA
VHO00112.1	0.675884	0.0143111	0.649258	0.0165084	NA	NA	NA	NA	hypothetical protein	NA
VHO03952.1	-1.37814	0.0146769	-1.9855	0.000203464	-1.59258	0.00358672	-1.73437	0.00377584	hypothetical protein	NA
VHO03381.1	0.860911	0.0150349	1.0921	0.00140447	NA	NA	0.871183	0.0328025	hypothetical protein	NA
VHO02726.1	1.65367	0.0150847	1.80277	0.00484731	NA	NA	NA	NA	hypothetical protein	NA
VHO05633.1	-1.3646	0.0153974	-1.64096	0.00331991	NA	NA	NA	NA	Long-chain fatty acid transport protein	NA
VHO05885.1	-0.705751	0.0155917	-0.593851	0.03311	-0.863159	0.00267153	NA	NA	hypothetical protein	NA
VHO05987.1	0.768633	0.0159224	NA	NA	NA	NA	1.04124	0.00564082	Heat shock (predicted periplasmic) protein YciM%2C precursor	NA
VHO06702.1	-0.887786	0.016017	NA	NA	-0.768806	0.0353928	NA	NA	hypothetical protein	NA
VHO02791.1	-0.821193	0.0162092	NA	NA	NA	NA	NA	NA	Lactam utilization protein LamB	NA
VHN99749.1	-1.01695	0.0163566	-1.11035	0.00575233	NA	NA	NA	NA	Transposon Tn7 transposition protein tnsA	NA
VHO06539.1	-0.728475	0.016624	-0.963128	0.00101091	-1.06033	0.000469975	-1.08918	0.00105144	Beta-1%2C3-glucosyltransferase	NA
VHO05549.1	0.552787	0.0166857	0.521162	0.0227492	NA	NA	NA	NA	Glutamate decarboxylase%2C eukaryotic type (EC 4.1.1.15);Ontology_term=KEGG_ENZYME:4.1.1.15	NA
VHO06637.1	-0.612875	0.0166857	-0.745481	0.00303445	-0.907164	0.000475712	-0.90113	0.00151129	UDP-4-amino-4-deoxy-L-arabinose--oxoglutarate aminotransferase (EC 2.6.1.-);Ontology_term=KEGG_ENZYME:2.6.1.-	NA
VHO05831.1	0.879678	0.0167745	0.963174	0.00574633	1.38916	0.00014393	1.32036	0.00157725	hypothetical protein	NA
VHO06807.1	-1.43626	0.0168368	-1.35164	0.0122929	-1.86063	0.000946112	-1.46076	0.0132747	FIG022160: hypothetical toxin	NA
VHO02234.1	-1.17786	0.017185	-1.15597	0.0137664	NA	NA	NA	NA	FIG003003: hypothetical protein	NA
VHO02723.1	1.17812	0.017185	NA	NA	0.945599	0.0475555	NA	NA	hypothetical protein	NA
VHO02935.1	-0.680902	0.0172915	-0.616395	0.0232014	NA	NA	NA	NA	hypothetical protein	NA
VHO05526.1	0.876262	0.017378	1.20405	0.000742865	1.54148	3.62586e-05	1.59198	0.000222227	hypothetical protein	NA
VHO06250.1	0.89798	0.0177939	1.21209	0.00107558	1.74633	8.30448e-06	1.88866	3.19108e-05	Phosphogluconate repressor HexR%2C RpiR family	NA
VHO05570.1	-0.922321	0.0177939	NA	NA	NA	NA	NA	NA	Chloride channel protein EriC	NA
VHO05386.1	-1.09918	0.0181214	-1.62015	0.000306008	NA	NA	NA	NA	Soluble lytic murein transglycosylase	NA
VHO04504.1	0.778822	0.0182542	1.33442	5.45657e-05	NA	NA	1.04016	0.0063269	2-Keto-3-deoxy-D-manno-octulosonate-8-phosphate synthase (EC 2.5.1.55);Ontology_term=KEGG_ENZYME:2.5.1.55	NA
VHO00475.1	0.674783	0.0186915	NA	NA	NA	NA	NA	NA	SSU ribosomal protein S11p (S14e)	NA
VHO05826.1	-1.08362	0.0187218	NA	NA	NA	NA	NA	NA	Putative phosphatase	NA
VHO05406.1	-1.33666	0.0187547	NA	NA	-1.49257	0.00697646	NA	NA	hypothetical protein	NA
VHO05675.1	-0.635456	0.018833	NA	NA	-0.650653	0.0161535	NA	NA	Hydrolase%2C alpha/beta hydrolase fold family	NA
VHO05909.1	2.2038	0.0190441	1.52745	0.041917	NA	NA	NA	NA	hypothetical protein	NA
VHO02564.1	-1.77657	0.0194606	-2.09376	0.00146917	-2.69412	0.000215289	NA	NA	hypothetical protein	NA
VHO05478.1	-0.749763	0.0195778	-0.907514	0.00342838	-1.02523	0.00146167	-0.83811	0.0179353	hypothetical protein	NA
VHO03383.1	-0.677619	0.0199372	-0.878748	0.00203625	-1.03913	0.000449837	NA	NA	hypothetical protein	NA
VHO05786.1	1.04743	0.0199819	1.33897	0.00269783	2.50115	6.40572e-07	3.05755	5.34748e-07	FIG000875: Thioredoxin domain-containing protein EC-YbbN	NA
VHO06228.1	0.784168	0.0200855	0.708009	0.0293081	NA	NA	NA	NA	COGs COG3146	NA
VHO03944.1	1.16894	0.020414	1.03309	0.0258814	NA	NA	1.4181	0.0152377	hypothetical protein	NA
VHO06519.1	0.68459	0.020502	NA	NA	NA	NA	NA	NA	L-fuco-beta-pyranose dehydrogenase (EC 1.1.1.122);Ontology_term=KEGG_ENZYME:1.1.1.122	NA
VHO05917.1	-0.689158	0.0205565	-0.57522	0.0490674	NA	NA	NA	NA	hypothetical protein	NA
VHO06453.1	-0.914648	0.0207437	NA	NA	NA	NA	NA	NA	Lipid A export ATP-binding/permease protein MsbA	NA
VHO06700.1	0.794081	0.0212331	0.647152	0.0476623	0.764277	0.0241833	NA	NA	Esterase/lipase/thioesterase family protein	NA
VHO02574.1	0.629363	0.0214966	0.675877	0.0105798	NA	NA	NA	NA	Two-component system sensor protein	NA
VHO04072.1	1.42401	0.0217738	1.49093	0.0095776	NA	NA	2.54547	0.000860759	hypothetical protein	NA
VHO06357.1	0.922054	0.0222976	1.16044	0.00293687	1.28855	0.00120247	NA	NA	hypothetical protein	NA
VHO03086.1	0.55854	0.0223272	0.757746	0.00160583	0.793769	0.0011792	NA	NA	FIG00722623: hypothetical protein	NA
VHO03095.1	0.674768	0.0223613	0.67057	0.0196266	NA	NA	NA	NA	FIG136845: Rhodanese-related sulfurtransferase	NA
VHO05967.1	-0.82342	0.0229438	NA	NA	-1.2187	0.000916955	-1.07216	0.00723435	RstR phage-related transcriptional repressor	NA
VHO06494.1	0.579789	0.0230156	NA	NA	NA	NA	0.730944	0.0126078	YjbH outer membrane lipoprotein	NA
VHO06119.1	0.702582	0.0231472	0.662979	0.0311838	NA	NA	NA	NA	Peptide transport system permease protein sapC (TC 3.A.1.5.5)	NA
VHO04482.1	-1.45065	0.0231472	NA	NA	-1.65292	0.0102772	NA	NA	hypothetical protein	NA
VHO06009.1	-0.636314	0.0234873	-0.607107	0.0279779	-1.15912	6.00281e-05	-1.88145	2.94868e-08	Xaa-Pro dipeptidase family enzyme	NA
VHO06106.1	-1.23606	0.0236793	-1.54278	0.00250592	-1.21063	0.020802	NA	NA	Transcriptional regulator%2C LuxR family	NA
VHO01358.1	-3.01068	0.0239411	-3.23713	0.0142405	-3.91182	0.00474405	-5.15108	0.000901119	hypothetical protein	NA
VHO05720.1	1.18207	0.0240348	NA	NA	1.06117	0.0341049	1.7778	0.0030045	Transcriptional regulator%2C LysR family	NA
VHO05651.1	-0.903559	0.0240348	-0.992987	0.00909239	-1.19147	0.00308474	NA	NA	Protein YcgL	NA
VHO02367.1	-1.17341	0.0241491	-1.98802	6.82633e-05	-1.24581	0.0133339	-1.39784	0.0119969	hypothetical protein	NA
VHO04870.1	-1.46489	0.025038	NA	NA	NA	NA	NA	NA	FIG023769: Choline transport related protein	NA
VHO02157.1	-1.23598	0.0251109	-1.23803	0.0220863	NA	NA	NA	NA	ribosomal subunit interface protein%2C putative	NA
VHO05294.1	-0.989153	0.0256982	-1.34616	0.00106566	-1.1444	0.00757912	-1.04274	0.0255818	Phosphodiesterase/alkaline phosphatase D	NA
VHN99781.1	0.70864	0.0256982	0.61077	0.0454045	0.631557	0.0466355	NA	NA	Transcriptional activator cadC	NA
VHO06425.1	1.35057	0.0256982	NA	NA	NA	NA	NA	NA	Mobile element protein	NA
VHO03107.1	-0.725018	0.025984	NA	NA	-0.69037	0.0347211	NA	NA	hypothetical protein	NA
VHO05241.1	-0.626173	0.0263744	-0.571442	0.0364364	NA	NA	-0.757745	0.0147054	Mobile element protein	NA
VHO04907.1	0.767952	0.0264003	1.18523	0.000405313	1.21472	0.000445205	1.58803	0.000104605	FIG004655: Polysaccharide deacetylase	NA
VHO01809.1	1.06804	0.0264003	NA	NA	0.931459	0.0467917	1.61624	0.00245603	hypothetical protein	NA
VHO01761.1	-1.31572	0.0265883	-1.7072	0.00343724	-1.65769	0.00618864	NA	NA	hypothetical protein	NA
VHO06019.1	0.73111	0.0270497	NA	NA	NA	NA	NA	NA	Tiorf34 protein	NA
VHO04503.1	0.976783	0.0271519	NA	NA	NA	NA	NA	NA	FIG002082: Protein SirB2	NA
VHO05517.1	-2.47027	0.0271909	-2.58905	0.00326525	NA	NA	NA	NA	hypothetical protein	NA
VHO04492.1	-0.662563	0.0272909	-0.775321	0.00702312	-0.916936	0.00204109	NA	NA	hypothetical protein	NA
VHO03797.1	-1.0702	0.0278473	-1.12242	0.0134589	-1.43224	0.00281121	NA	NA	hypothetical protein	NA
VHO03014.1	1.26055	0.0281723	NA	NA	NA	NA	NA	NA	hypothetical protein	NA
VHO06402.1	-0.800629	0.0284304	NA	NA	NA	NA	NA	NA	FOG: GGDEF domain	NA
VHO05275.1	-0.822682	0.0285474	-0.755459	0.0334621	NA	NA	NA	NA	Aldose 1-epimerase	NA
VHO06038.1	0.597415	0.0288934	0.548395	0.039556	NA	NA	NA	NA	hypothetical protein	NA
VHO05514.1	0.669604	0.0291238	NA	NA	NA	NA	0.697533	0.0483229	Segregation and condensation protein A	NA
VHO04930.1	0.843422	0.0295821	0.773591	0.0370328	NA	NA	NA	NA	hypothetical protein	NA
VHO05468.1	0.973044	0.0296519	0.970543	0.0223599	NA	NA	NA	NA	hypothetical protein	NA
VHO03537.1	1.11253	0.0300575	NA	NA	NA	NA	NA	NA	hypothetical protein	NA
VHO06237.1	0.627876	0.0301852	NA	NA	0.691496	0.0151066	1.0359	0.00190749	protein of unknown function DUF885	NA
VHO03315.1	0.630961	0.0301911	NA	NA	NA	NA	0.909109	0.00700426	Preprotein translocase subunit SecG (TC 3.A.5.1.1)	NA
VHO05286.1	-0.736256	0.030431	NA	NA	NA	NA	NA	NA	hypothetical protein	NA
VHO00188.1	-0.953281	0.0304556	-0.831512	0.0418822	NA	NA	NA	NA	hypothetical protein	NA
VHO02727.1	1.05298	0.0310816	NA	NA	NA	NA	NA	NA	hypothetical protein	NA
VHO01349.1	-3.01383	0.0311706	-3.55658	0.00963741	-4.81397	0.00183056	-4.68067	0.00193267	FIG152265: Sodium:solute symporter associated protein	NA
VHO02738.1	0.495295	0.0311726	NA	NA	NA	NA	NA	NA	Rhs family protein	NA
VHO04796.1	-0.930627	0.0312041	NA	NA	NA	NA	NA	NA	hypothetical protein	NA
VHO02325.1	-0.942425	0.0313311	NA	NA	NA	NA	NA	NA	Potential queD like	NA
VHO06049.1	0.670336	0.0313846	NA	NA	NA	NA	NA	NA	hypothetical protein	NA
VHO05437.1	-1.15592	0.0314367	-1.29975	0.00937684	NA	NA	NA	NA	hypothetical protein	NA
VHO02296.1	0.675559	0.0315253	0.725683	0.0172602	NA	NA	NA	NA	probable putative transmembrane protein	NA
VHO04032.1	-1.32164	0.0315577	NA	NA	-1.58861	0.0141788	NA	NA	hypothetical protein	NA
VHO00473.1	0.576042	0.0323701	NA	NA	NA	NA	NA	NA	SSU ribosomal protein S13p (S18e)	NA
VHN99777.1	0.893722	0.0332349	0.91283	0.0217103	NA	NA	NA	NA	hypothetical protein	NA
VHO02731.1	0.842292	0.0332944	NA	NA	NA	NA	NA	NA	putative glutamine amidotransferase class-I	NA
VHO03019.1	0.739526	0.0342386	0.832953	0.0120087	1.26844	0.000236805	1.47435	0.000245997	hypothetical protein	NA
VHO06210.1	-1.04939	0.0342386	NA	NA	NA	NA	NA	NA	Acyl dehydratase	NA
VHO04541.1	1.2483	0.0342421	1.63025	0.0021518	1.32241	0.0159499	NA	NA	hypothetical protein	NA
VHO04581.1	0.748881	0.034726	NA	NA	NA	NA	NA	NA	hypothetical protein	NA
VHO06187.1	-0.629265	0.0348406	NA	NA	NA	NA	NA	NA	FIG01056811: hypothetical protein	NA
VHO06125.1	0.540098	0.0348438	0.864263	0.000547137	0.876646	0.00061359	NA	NA	hypothetical protein	NA
VHO05727.1	0.884013	0.0349044	0.936742	0.0226629	1.2208	0.00361818	1.94088	0.000133213	Thioredoxin	NA
VHO06782.1	0.699223	0.0350795	1.02729	0.00171766	NA	NA	NA	NA	Aminobenzoyl-glutamate transport protein	NA
VHO04061.1	-0.534187	0.0351344	-0.502767	0.0428439	-0.595924	0.0178632	-0.560386	0.0483229	diguanylate cyclase (GGDEF domain) with PAS/PAC sensor	NA
VHO05605.1	0.540826	0.0352701	0.582492	0.0210432	NA	NA	NA	NA	Response regulator VieB	NA
VHO04651.1	-1.54838	0.0357302	-2.36009	0.000935616	-1.52288	0.0393214	NA	NA	hypothetical protein	NA
VHO03809.1	-0.635597	0.0358082	NA	NA	-0.902497	0.0028346	-0.706836	0.0365182	FIG01056949: hypothetical protein	NA
VHO06752.1	-1.86911	0.0361405	-1.681	0.0486895	-1.81342	0.036828	NA	NA	hypothetical protein	NA
VHO02179.1	-0.429395	0.0363203	-0.430005	0.0328914	-0.55814	0.00608333	NA	NA	hypothetical protein	NA
VHO06162.1	0.60806	0.0369554	NA	NA	NA	NA	NA	NA	FIG020042: hypothetical protein	NA
VHO00370.1	1.34972	0.0372879	1.23421	0.0376087	NA	NA	1.89073	0.0111315	phage integrase	NA
VHO02320.1	-0.494694	0.0373539	-0.547334	0.0191704	NA	NA	NA	NA	putative two-component hybrid sensor and regulator	NA
VHO05771.1	-0.519236	0.0376797	-0.508528	0.0405999	NA	NA	-0.881993	0.00151704	hypothetical protein	NA
VHO03719.1	0.556211	0.0389481	NA	NA	NA	NA	NA	NA	Inner membrane protein YqiK	NA
VHO06073.1	-0.67017	0.0395957	-0.651061	0.0385716	-0.726373	0.0239051	-1.33312	0.000237945	Carboxypeptidase-related protein	NA
VHO02500.1	-0.934332	0.0400378	-1.1597	0.00592691	-1.14528	0.0112939	NA	NA	2-oxoglutarate dehydrogenase complex%2C dehydrogenase component	NA
VHO05390.1	-1.56095	0.0402956	-1.86252	0.00575548	-2.11211	0.00329148	-2.34508	0.00241945	Sensory subunit of low CO2-induced protein complex%2C putative	NA
VHO04627.1	-1.53749	0.042672	NA	NA	-1.59254	0.0365861	NA	NA	hypothetical protein	NA
VHO02576.1	-0.871285	0.0432574	NA	NA	NA	NA	NA	NA	hypothetical protein	NA
VHO05144.1	0.771282	0.043588	1.24609	0.000795563	NA	NA	NA	NA	FIG00951979: hypothetical protein	NA
VHO02319.1	-0.839062	0.043588	-0.912725	0.0184548	NA	NA	NA	NA	Signal transduction histidine kinase	NA
VHO05640.1	-1.12747	0.043793	NA	NA	NA	NA	NA	NA	hypothetical protein	NA
VHO05054.1	-0.745831	0.0442044	-0.696904	0.0454045	-0.793743	0.0322746	-1.06501	0.00829846	Short chain dehydrogenase	NA
VHO03938.1	0.530813	0.0442044	0.827801	0.00142342	NA	NA	NA	NA	Nucleoside permease NupC	NA
VHO02216.1	-1.47747	0.0442447	-1.32599	0.0413589	NA	NA	NA	NA	hypothetical protein	NA
VHO06465.1	0.608202	0.0449036	NA	NA	0.662692	0.027744	NA	NA	3-hydroxyacyl-CoA dehydrogenase [isoleucine degradation] (EC 1.1.1.35);Ontology_term=KEGG_ENZYME:1.1.1.35	NA
VHO05908.1	1.08063	0.0449201	1.35313	0.00722627	1.84007	0.000280518	1.99683	0.000925245	hypothetical protein	NA
VHO04198.1	-0.892958	0.0449969	NA	NA	NA	NA	NA	NA	Probable transmembrane protein	NA
VHO01187.1	-0.486576	0.0455373	NA	NA	NA	NA	-0.982867	0.000306458	Alanyl dipeptidyl peptidase	NA
VHO01213.1	-0.547605	0.0455373	NA	NA	-0.93075	0.000761055	-2.12886	4.67089e-10	Amidohydrolase domain protein	NA
VHO03298.1	0.59892	0.0455461	0.849866	0.00371424	1.04574	0.000522397	1.38852	8.89799e-05	Hypothetical oxidoreductase YqhD (EC 1.1.-.-);Ontology_term=KEGG_ENZYME:1.1.-.-	NA
VHO04539.1	0.847231	0.0457184	NA	NA	NA	NA	NA	NA	hypothetical protein	NA
VHO06164.1	0.876982	0.0466556	1.16366	0.00487271	NA	NA	1.17413	0.0174219	hypothetical protein	NA
VHO01353.1	-0.9784	0.0478952	-1.27611	0.00719045	-1.6657	0.000771717	-1.35382	0.0117215	Transcriptional regulator%2C LuxR family	NA
VHO06426.1	0.643204	0.0478952	NA	NA	NA	NA	NA	NA	hypothetical protein	NA
VHO04558.1	0.750807	0.0485385	1.19709	0.00130295	0.942792	0.0139358	0.947791	0.0319544	Adenosylcobinamide-phosphate synthase (EC 6.3.1.10);Ontology_term=KEGG_ENZYME:6.3.1.10	NA
VHO02550.1	-1.93315	0.0485496	NA	NA	NA	NA	NA	NA	hypothetical protein	NA
VHO02384.1	-0.730762	0.0485496	NA	NA	NA	NA	NA	NA	Methylamine utilization protein mauG	NA
VHO05702.1	1.06383	0.0485496	1.15552	0.0225069	1.33929	0.0138843	NA	NA	Voltage-gated sodium channel subunit	NA
VHO03111.1	0.710713	0.048594	NA	NA	NA	NA	NA	NA	D-tyrosyl-tRNA(Tyr) deacylase (EC 3.6.1.n1)	NA
VHO03325.1	-0.714879	0.048594	NA	NA	NA	NA	NA	NA	hypothetical protein	NA
VHO01319.1	1.22869	0.0486751	NA	NA	NA	NA	NA	NA	hypothetical protein	NA
VHO06646.1	-0.765113	0.0488077	-1.0701	0.00428323	NA	NA	NA	NA	hypothetical protein	NA
VHO01847.1	NA	NA	3.14143	1.06513e-06	3.79234	5.14745e-08	4.02321	9.8942e-07	4-hydroxybutyrate coenzyme A transferase	NA
VHO06505.1	NA	NA	1.04848	0.000364688	1.26884	3.74539e-05	1.35291	0.000113668	FIG00349837: hypothetical protein	NA
VHO04079.1	NA	NA	0.922604	0.000416908	1.04569	9.00422e-05	1.11672	0.000284176	TPR domain protein	NA
VHO06441.1	NA	NA	3.67862	0.000563795	3.73696	0.000541971	5.49237	0.000173106	Putative protease	NA
VHO02377.1	NA	NA	1.31398	0.000633406	1.29825	0.00117498	1.04993	0.0182695	FIG01062391: hypothetical protein	NA
VHO06806.1	NA	NA	-1.92487	0.000652851	-1.15488	0.0471471	-1.61101	0.0100455	FIG045511: hypothetical antitoxin (to FIG022160: hypothetical toxin)	NA
VHO04092.1	NA	NA	-1.39235	0.00077667	-1.22772	0.00347177	NA	NA	hypothetical protein	NA
VHO05807.1	NA	NA	1.47843	0.0008794	NA	NA	NA	NA	hypothetical protein	NA
VHO03038.1	NA	NA	-1.916	0.000957973	NA	NA	-1.48549	0.0183721	UPF0231 protein VC0605	NA
VHO01838.1	NA	NA	2.25378	0.00116605	2.5713	0.000296857	3.82588	3.21733e-05	High potential iron-sulfur protein	NA
VHO05801.1	NA	NA	-1.1642	0.00134956	-1.13128	0.00265722	-1.48089	0.000371682	hypothetical protein	NA
VHO02599.1	NA	NA	1.41244	0.00148213	NA	NA	1.10538	0.0354562	hypothetical protein	NA
VHO03380.1	NA	NA	2.27374	0.00156767	2.81137	0.000487289	3.67136	0.00019295	hypothetical protein	NA
VHO05910.1	NA	NA	1.50839	0.00156908	NA	NA	NA	NA	FOG: GGDEF domain	NA
VHO05972.1	NA	NA	1.3801	0.00169853	1.47929	0.000948182	1.58566	0.00230773	membrane fusion protein	NA
VHO03077.1	NA	NA	-1.3869	0.00178956	-1.47956	0.00176322	NA	NA	Nitrilotriacetate monooxygenase component B (EC 1.14.13.-);Ontology_term=KEGG_ENZYME:1.14.13.-	NA
VHO03258.1	NA	NA	0.765161	0.00212184	0.572831	0.0235449	0.747892	0.0100304	FIG081498: hypothetical protein	NA
VHO03567.1	NA	NA	1.3516	0.00216048	1.41169	0.00172897	1.73841	0.0012222	Integrase	NA
VHO06306.1	NA	NA	-1.52865	0.00234637	-1.80206	0.000786429	NA	NA	hypothetical protein	NA
VHO02769.1	NA	NA	1.13393	0.00308898	0.999631	0.0120406	NA	NA	FIG01206967: hypothetical protein	NA
VHO03953.1	NA	NA	-0.892893	0.00350088	-0.824645	0.00771543	NA	NA	Sensory box histidine kinase	NA
VHO06762.1	NA	NA	-1.10461	0.00372613	-0.87828	0.0248228	-1.18096	0.00564082	SERINE PROTEASE (EC 3.4.21.-);Ontology_term=KEGG_ENZYME:3.4.21.-	NA
VHO04871.1	NA	NA	1.49092	0.00403639	1.58513	0.00387038	1.40829	0.0228105	Nucleoside:H+ symporter:Major facilitator superfamily	NA
VHO04965.1	NA	NA	0.985219	0.0043553	1.07184	0.00381083	0.973576	0.0200566	Histone acetyltransferase HPA2 and related acetyltransferases	NA
VHO02555.1	NA	NA	3.87887	0.00445109	4.27361	0.00231894	5.68119	0.00200543	Outer membrane protein W precursor	NA
VHO03832.1	NA	NA	-0.769303	0.00447669	-1.2103	2.30217e-05	-1.55107	1.37918e-06	PQQ-dependent oxidoreductase%2C gdhB family	NA
VHO05082.1	NA	NA	-0.76341	0.00519802	-1.407	2.39268e-06	-1.00242	0.00135562	nucleoprotein/polynucleotide-associated enzyme	NA
VHO02561.1	NA	NA	-2.20203	0.00519832	-2.42092	0.00395951	NA	NA	hypothetical protein	NA
VHN99768.1	NA	NA	1.7684	0.0055127	4.00575	1.28067e-07	4.56046	1.02703e-06	hypothetical protein	NA
VHO05315.1	NA	NA	-2.1873	0.00629619	NA	NA	-2.02285	0.0116912	hypothetical protein	NA
VHO06338.1	NA	NA	1.00233	0.00651624	1.21282	0.00166079	1.10158	0.0119057	transcriptional regulator-like	NA
VHO02554.1	NA	NA	1.68166	0.00677582	2.23671	0.000522583	1.83335	0.0131091	4-hydroxybutyrate coenzyme A transferase	NA
VHO04932.1	NA	NA	0.901996	0.0068904	NA	NA	NA	NA	ATP-grasp enzyme-like	NA
VHO04661.1	NA	NA	-1.63002	0.00703367	NA	NA	-1.64095	0.0129212	hypothetical protein	NA
VHO05949.1	NA	NA	-0.599497	0.0073312	-0.732705	0.00133244	-0.654578	0.00999587	Chromosomal replication initiator protein DnaA	NA
VHO06549.1	NA	NA	0.85498	0.00738149	NA	NA	NA	NA	Glycosyltransferase (EC 2.4.1.-);Ontology_term=KEGG_ENZYME:2.4.1.-	NA
VHO05439.1	NA	NA	-0.941252	0.00745045	-1.11767	0.00226385	-1.01425	0.0117956	Resolvase/integrase Bin	NA
VHO03430.1	NA	NA	-1.83565	0.00745402	-1.81098	0.0101931	-2.53216	0.00327728	Mobile element protein	NA
VHO05966.1	NA	NA	0.74507	0.00774983	NA	NA	NA	NA	hypothetical protein	NA
VHO02860.1	NA	NA	1.33603	0.0078272	1.18854	0.0220261	1.20774	0.0493252	Peptide transport system permease protein sapC (TC 3.A.1.5.5)	NA
VHO03834.1	NA	NA	-0.686447	0.00830378	-1.08868	6.32474e-05	-1.33601	1.08078e-05	Probable tonB-dependent receptor yncD precursor	NA
VHO01394.1	NA	NA	-0.888662	0.0083056	NA	NA	NA	NA	Type IV pilus biogenesis protein PilZ	NA
VHO02804.1	NA	NA	1.37834	0.00838833	NA	NA	1.52883	0.0171813	hypothetical protein	NA
VHO06371.1	NA	NA	1.62865	0.00846952	3.46873	1.20572e-06	3.05248	0.000113944	hypothetical protein	NA
VHO06507.1	NA	NA	0.822977	0.00849755	NA	NA	NA	NA	Glycosyl transferase%2C group 1	NA
VHO06076.1	NA	NA	1.50337	0.00871856	3.01863	2.9984e-06	2.76056	0.000121216	Bacterioferritin	NA
VHO05371.1	NA	NA	1.21155	0.00897097	NA	NA	NA	NA	Threonine efflux protein	NA
VHO02231.1	NA	NA	-0.640657	0.00937172	NA	NA	-1.1536	6.43838e-05	Transcriptional regulator%2C LysR family	NA
VHO02297.1	NA	NA	-0.950285	0.00943956	-1.35408	0.00043218	NA	NA	hypothetical protein	NA
VHO05010.1	NA	NA	-1.39118	0.00979318	-1.45833	0.0128889	-1.27265	0.0419543	hypothetical protein	NA
VHO06001.1	NA	NA	0.977382	0.0105309	0.855175	0.0297296	1.04469	0.020415	Cytochrome c5	NA
VHO05593.1	NA	NA	-0.83764	0.0108068	-0.840418	0.0126855	-0.778992	0.0382583	hypothetical protein	NA
VHO04548.1	NA	NA	-1.55719	0.0110068	-2.24528	0.000824818	NA	NA	hypothetical protein	NA
VHO00585.1	NA	NA	1.24385	0.011436	NA	NA	1.15535	0.0409911	hypothetical protein	NA
VHO04042.1	NA	NA	-0.929455	0.0122929	NA	NA	NA	NA	hypothetical protein	NA
VHO04447.1	NA	NA	0.801655	0.0128662	NA	NA	1.53233	0.000113668	hypothetical protein	NA
VHO05362.1	NA	NA	-0.697217	0.0135869	NA	NA	-0.906544	0.00499984	Lipid A export ATP-binding/permease protein MsbA	NA
VHO06452.1	NA	NA	-1.19258	0.013934	NA	NA	NA	NA	hypothetical protein	NA
VHO06392.1	NA	NA	-1.56128	0.0140195	NA	NA	NA	NA	hypothetical protein	NA
VHO01898.1	NA	NA	-0.705515	0.0140195	-1.04527	0.000502569	-0.884328	0.00768857	hypothetical protein	NA
VHO03026.1	NA	NA	-1.27973	0.0143549	-1.81169	0.00218501	NA	NA	hypothetical protein	NA
VHO04093.1	NA	NA	-1.55225	0.0145235	NA	NA	NA	NA	hypothetical protein	NA
VHO04078.1	NA	NA	0.626787	0.0145803	1.11874	3.00176e-05	1.0453	0.000577414	TPR domain protein	NA
VHO05571.1	NA	NA	-1.49349	0.0152379	-1.31941	0.0446984	NA	NA	probable iron binding protein from the HesB_IscA_SufA family	NA
VHN99677.1	NA	NA	-1.12908	0.016163	NA	NA	NA	NA	hypothetical protein	NA
VHO01934.1	NA	NA	1.13827	0.0169285	1.0582	0.0320451	1.64378	0.00498656	hypothetical protein	NA
VHO02215.1	NA	NA	-1.43727	0.0170169	NA	NA	NA	NA	Rhodanese-related sulfurtransferase	NA
VHO05811.1	NA	NA	0.591609	0.0181401	NA	NA	NA	NA	Tryptophan halogenase	NA
VHO05790.1	NA	NA	0.926624	0.0189164	1.07946	0.00673694	1.5386	0.0012069	1-acyl-sn-glycerol-3-phosphate acyltransferase	NA
VHO05691.1	NA	NA	-1.35533	0.0194398	NA	NA	NA	NA	hypothetical protein	NA
VHN99937.1	NA	NA	0.637201	0.0197989	NA	NA	NA	NA	ATP-dependent DNA helicase RecG-related protein	NA
VHO03738.1	NA	NA	-1.31575	0.0208295	NA	NA	NA	NA	hypothetical protein	NA
VHO03799.1	NA	NA	-0.995106	0.0212561	-1.49153	0.00103601	-1.34161	0.00739851	hypothetical protein	NA
VHO02366.1	NA	NA	-0.626805	0.0216176	-0.917059	0.00107112	-0.692709	0.0263314	putative peptidase	NA
VHO04453.1	NA	NA	-1.29914	0.0217017	NA	NA	NA	NA	FIG00613894: hypothetical protein	NA
VHO05874.1	NA	NA	-0.935722	0.0219344	NA	NA	-1.04815	0.0292984	hypothetical protein	NA
VHO04880.1	NA	NA	-0.963715	0.0222303	NA	NA	NA	NA	Transcriptional regulator%2C LysR family	NA
VHO04811.1	NA	NA	1.11709	0.0227648	2.01718	7.60168e-05	3.12991	7.86829e-07	FIG01057582: hypothetical protein	NA
VHO02330.1	NA	NA	1.16494	0.0233309	NA	NA	NA	NA	hypothetical protein	NA
VHO05660.1	NA	NA	-0.867141	0.0238673	NA	NA	-1.01219	0.0232261	membrane protein	NA
VHO03404.1	NA	NA	-0.739551	0.0240959	-1.16446	0.000548524	-0.777171	0.0374603	Probable RND efflux membrane fusion protein	NA
VHO05055.1	NA	NA	-0.792254	0.0241997	-1.05478	0.0040423	-1.22885	0.00242954	COG3380: Amine oxidase%2C flavin-containing	NA
VHO04103.1	NA	NA	1.20562	0.0242918	1.56227	0.00725423	1.5726	0.0187787	putative two-component system sensor protein%2C no kinase domain	NA
VHO05528.1	NA	NA	0.757604	0.0247269	NA	NA	NA	NA	Glyoxalase family protein	NA
VHO04066.1	NA	NA	2.06129	0.0248235	2.05083	0.0120509	4.41584	0.000375813	hypothetical protein	NA
VHO02824.1	NA	NA	-1.14938	0.02489	-1.4709	0.00762936	-1.38496	0.0199576	hypothetical protein	NA
VHO04147.1	NA	NA	-0.692777	0.0254528	NA	NA	NA	NA	hypothetical protein	NA
VHO05712.1	NA	NA	0.594454	0.0267114	0.553701	0.0438164	NA	NA	5-methylthioribose kinase (EC 2.7.1.100);Ontology_term=KEGG_ENZYME:2.7.1.100	NA
VHO06695.1	NA	NA	-0.510937	0.0271949	-0.721032	0.0023375	-0.677139	0.0102294	Possible protease sohB (EC 3.4.21.-);Ontology_term=KEGG_ENZYME:3.4.21.-	NA
VHO01981.1	NA	NA	-0.586444	0.0271949	NA	NA	NA	NA	hypothetical protein	NA
VHO01885.1	NA	NA	-0.847382	0.027321	NA	NA	NA	NA	hypothetical protein	NA
VHO06263.1	NA	NA	-0.821877	0.0283559	-1.17854	0.00235946	-1.11724	0.00877975	hypothetical protein	NA
VHO03337.1	NA	NA	0.527321	0.0285098	NA	NA	NA	NA	DNA polymerase III delta subunit (EC 2.7.7.7);Ontology_term=KEGG_ENZYME:2.7.7.7	NA
VHO02904.1	NA	NA	0.725621	0.029866	NA	NA	NA	NA	SAM-dependent methyltransferase (EC 2.1.1.-);Ontology_term=KEGG_ENZYME:2.1.1.-	NA
VHO04461.1	NA	NA	0.730942	0.0298928	NA	NA	NA	NA	putative membrane protein	NA
VHO04470.1	NA	NA	-1.06394	0.0300606	-1.54752	0.00287827	NA	NA	hypothetical protein	NA
VHO02701.1	NA	NA	1.30874	0.0302983	1.8398	0.0019172	1.37286	0.0430165	FIG01202769: hypothetical protein	NA
VHO03418.1	NA	NA	-0.514847	0.0322254	-0.577252	0.0168731	-0.706046	0.00913986	Non-ribosomal peptide synthetase modules%2C pyoverdine @ Siderophore biosynthesis non-ribosomal peptide synthetase modules	NA
VHO06034.1	NA	NA	0.610211	0.0328914	NA	NA	NA	NA	putative enzyme%3B Not classified	NA
VHO03435.1	NA	NA	-1.14442	0.0329423	-1.59515	0.0058564	NA	NA	Mobile element protein	NA
VHO05385.1	NA	NA	-0.712617	0.0329423	-1.09682	0.00145042	NA	NA	CBS domain protein	NA
VHO04488.1	NA	NA	1.27403	0.0329689	1.84455	0.00248125	2.17426	0.00279818	hypothetical protein	NA
VHO05434.1	NA	NA	-1.55409	0.0331737	NA	NA	NA	NA	hypothetical protein	NA
VHO01980.1	NA	NA	0.643113	0.0333057	0.923668	0.00321085	NA	NA	Major facilitator family transporter	NA
VHO02905.1	NA	NA	0.676039	0.0335933	NA	NA	NA	NA	Antioxidant%2C putative	NA
VHO04800.1	NA	NA	0.5203	0.0341292	0.580143	0.020802	NA	NA	hypothetical protein	NA
VHO05251.1	NA	NA	-0.979478	0.0344696	NA	NA	NA	NA	hypothetical protein	NA
VHO06638.1	NA	NA	-0.586137	0.0347493	NA	NA	NA	NA	Carotenoid cis-trans isomerase (EC 5.2.-.-);Ontology_term=KEGG_ENZYME:5.2.-.-	NA
VHO05452.1	NA	NA	-0.703788	0.0349291	-1.02722	0.00295359	-0.90794	0.0171841	hypothetical protein	NA
VHO06350.1	NA	NA	-0.660819	0.0352182	NA	NA	NA	NA	FIG050068: DNA-binding protein	NA
VHO03715.1	NA	NA	-0.550849	0.0353954	-1.3985	1.06255e-06	-1.43529	4.16237e-06	hypothetical protein	NA
VHO05107.1	NA	NA	-0.817242	0.0358131	NA	NA	NA	NA	Peptide transport system ATP-binding protein SapD (TC 3.A.1.5.5)	NA
VHO03964.1	NA	NA	-0.948231	0.0360247	-1.37103	0.0036054	NA	NA	Cytotoxic translational repressor of toxin-antitoxin stability system	NA
VHO05014.1	NA	NA	-0.907591	0.0370508	NA	NA	NA	NA	putative inner membrane protein	NA
VHO05378.1	NA	NA	-0.918985	0.0370508	NA	NA	NA	NA	FIG003551: hypothetical protein	NA
VHO04903.1	NA	NA	0.517416	0.0382473	0.531953	0.0377782	NA	NA	Protein-tyrosine kinase (EC 2.7.1.112);Ontology_term=KEGG_ENZYME:2.7.1.112	NA
VHO02866.1	NA	NA	0.607259	0.0383871	NA	NA	NA	NA	hypothetical protein	NA
VHO06675.1	NA	NA	-0.657992	0.0394241	NA	NA	NA	NA	hypothetical protein	NA
VHO00092.1	NA	NA	-1.25315	0.0396708	NA	NA	NA	NA	FIG01065706: hypothetical protein	NA
VHO05366.1	NA	NA	0.789675	0.0397494	1.17438	0.00298005	1.64005	0.000356009	Conserved domain protein	NA
VHO02562.1	NA	NA	-0.621652	0.0398778	NA	NA	NA	NA	hypothetical protein	NA
VHO06499.1	NA	NA	-0.530927	0.0398778	-0.552754	0.0368364	NA	NA	conserved hypothetical protein	NA
VHO02298.1	NA	NA	-0.733121	0.0400158	-0.927691	0.0117707	NA	NA	hypothetical protein	NA
VHO00059.1	NA	NA	1.06461	0.0400158	2.10658	6.37011e-05	2.01948	0.000877413	hypothetical protein	NA
VHO05134.1	NA	NA	0.583552	0.0402917	NA	NA	NA	NA	hypothetical protein	NA
VHO04530.1	NA	NA	-0.688952	0.0405999	NA	NA	NA	NA	hypothetical protein	NA
VHO06115.1	NA	NA	-0.665056	0.0411244	NA	NA	NA	NA	Transcriptional regulator of N-acetylglucosamine utilization%2C LacI family	NA
VHO06190.1	NA	NA	-1.58345	0.0413362	-1.91377	0.0194289	-2.21782	0.0117215	putative transcriptional regulator arsR family	NA
VHO03718.1	NA	NA	-0.567947	0.0416608	-0.580962	0.0411737	-0.669005	0.0357913	Putative inner membrane protein	NA
VHO03730.1	NA	NA	1.11047	0.0417309	NA	NA	NA	NA	hypothetical protein	NA
VHO05589.1	NA	NA	0.538751	0.0419187	0.531762	0.0489438	NA	NA	Thiamin biosynthesis lipoprotein ApbE	NA
VHO02557.1	NA	NA	-1.06586	0.0426683	-1.50865	0.00751985	NA	NA	Putative hemolysin	NA
VHO02219.1	NA	NA	-0.667124	0.0428237	-0.932651	0.00665899	-0.954629	0.0121349	ABC-type amino acid transport%2C signal transduction systems%2C periplasmic component/domain	NA
VHO04260.1	NA	NA	-0.91256	0.0428237	NA	NA	NA	NA	Exoenzymes regulatory protein AepA precursor	NA
VHO05888.1	NA	NA	1.28985	0.042896	NA	NA	NA	NA	Translation initiation inhibitor	NA
VHO02222.1	NA	NA	-0.990716	0.0437399	NA	NA	NA	NA	FIG074102: hypothetical protein	NA
VHO04881.1	NA	NA	-1.6168	0.0439652	NA	NA	NA	NA	hypothetical protein	NA
VHO03104.1	NA	NA	-1.33947	0.0446348	NA	NA	NA	NA	P pilus assembly/Cpx signaling pathway%2C periplasmic inhibitor/zinc-resistance associated protein	NA
VHO02269.1	NA	NA	-0.958097	0.0457143	-1.49124	0.00366748	NA	NA	FIG01058250: hypothetical protein	NA
VHO05334.1	NA	NA	-0.651917	0.0458358	NA	NA	NA	NA	FIG001454: Transglutaminase-like enzymes%2C putative cysteine proteases	NA
VHO02171.1	NA	NA	0.585906	0.0458358	NA	NA	NA	NA	Membrane-associated zinc metalloprotease	NA
VHO05787.1	NA	NA	0.888007	0.045845	1.95377	3.00176e-05	2.70734	2.12622e-06	Two-component response regulator	NA
VHO02779.1	NA	NA	-1.19464	0.0458468	NA	NA	NA	NA	Protein export cytoplasm protein SecA ATPase RNA helicase (TC 3.A.5.1.1)	NA
VHO05006.1	NA	NA	-0.961673	0.0464579	NA	NA	NA	NA	hypothetical protein	NA
VHO03724.1	NA	NA	0.921198	0.0474823	1.27536	0.00578332	NA	NA	FIG028932: hypothetical protein	NA
VHO02312.1	NA	NA	-0.759254	0.0476875	-1.35913	0.000764056	NA	NA	hypothetical protein	NA
VHO06012.1	NA	NA	0.482469	0.0483425	NA	NA	NA	NA	hypothetical protein	NA
VHO02159.1	NA	NA	1.54376	0.0483874	1.64308	0.0335625	3.61833	0.000513186	hypothetical protein	NA
VHO06266.1	NA	NA	-0.518765	0.0483901	NA	NA	NA	NA	hypothetical protein	NA
VHO04906.1	NA	NA	0.493987	0.0490134	0.611903	0.016248	1.13076	0.000180024	FIG071646: Sugar transferase	NA
VHO03562.1	NA	NA	-0.788823	0.0499369	NA	NA	NA	NA	putative membrane protein	NA
VHO05964.1	NA	NA	NA	NA	-1.30302	1.50545e-05	-0.71761	0.0267147	Rhs family protein	NA
VHO01413.1	NA	NA	NA	NA	-1.7778	0.000109978	NA	NA	hypothetical protein	NA
VHO02392.1	NA	NA	NA	NA	-1.28649	0.000182388	-0.751604	0.043441	hypothetical protein	NA
VHO06369.1	NA	NA	NA	NA	2.10881	0.000228264	NA	NA	hypothetical protein	NA
VHO00425.1	NA	NA	NA	NA	2.3157	0.000360813	2.54525	0.000875639	Acyl-CoA dehydrogenase (EC 1.3.8.7);Ontology_term=KEGG_ENZYME:1.3.8.7	NA
VHO04852.1	NA	NA	NA	NA	-1.03898	0.000629512	-1.83649	2.28942e-07	Dipeptidyl peptidase IV	NA
VHO02213.1	NA	NA	NA	NA	1.3103	0.000781107	1.22702	0.00615984	Methyl-accepting chemotaxis protein	NA
VHO03557.1	NA	NA	NA	NA	-1.87339	0.000893263	NA	NA	hypothetical protein	NA
VHO06298.1	NA	NA	NA	NA	1.93499	0.000919361	1.80508	0.00554564	peptidase S1 and S6%2C chymotrypsin/Hap	NA
VHO05937.1	NA	NA	NA	NA	-0.947058	0.000966863	-1.40813	1.43925e-05	Zn-dependent aminopeptidase	NA
VHO05962.1	NA	NA	NA	NA	-1.48697	0.00100496	NA	NA	hypothetical protein	NA
VHO06696.1	NA	NA	NA	NA	0.937897	0.00101555	NA	NA	Lipase-like protein	NA
VHO03552.1	NA	NA	NA	NA	1.2575	0.00120543	1.50193	0.000943156	YihE protein%2C a ser/thr kinase implicated in LPS synthesis and Cpx signalling	NA
VHO03800.1	NA	NA	NA	NA	-1.20274	0.00200606	-1.01758	0.019103	FIG138056: a glutathione-dependent thiol reductase	NA
VHO01957.1	NA	NA	NA	NA	-1.12981	0.00218501	NA	NA	CrcB protein	NA
VHO04064.1	NA	NA	NA	NA	2.05288	0.00244877	3.11853	0.000260043	16 kDa heat shock protein A	NA
VHO05705.1	NA	NA	NA	NA	1.69375	0.00245214	1.85088	0.00280077	membrane protein%2C putative	NA
VHO03523.1	NA	NA	NA	NA	-1.4892	0.00258974	NA	NA	inner membrane protein	NA
VHO05260.1	NA	NA	NA	NA	-1.41666	0.00292346	NA	NA	Putative Bax protein	NA
VHO03725.1	NA	NA	NA	NA	1.28169	0.00302921	1.38571	0.00540947	FIG022869: Oxidoreductase%2C GMC family	NA
VHO03789.1	NA	NA	NA	NA	-0.998395	0.00321085	-1.00542	0.00739877	hypothetical protein	NA
VHO06566.1	NA	NA	NA	NA	-0.850012	0.00341044	NA	NA	FIG002901: hypothetical protein co-occurring with Cardiolipin synthetase	NA
VHO04211.1	NA	NA	NA	NA	1.35563	0.00348818	2.68255	7.76446e-06	hypothetical protein	NA
VHO02845.1	NA	NA	NA	NA	1.40169	0.0036151	1.35409	0.0148979	FIG00361496: hypothetical protein	NA
VHO05265.1	NA	NA	NA	NA	1.11257	0.0036151	1.01318	0.0203291	Heavy-metal-associated domain (N-terminus) and membrane-bounded cytochrome biogenesis cycZ-like domain%2C possible membrane copper tolerance protein	NA
VHO03378.1	NA	NA	NA	NA	-0.81937	0.00388468	-0.765963	0.0141041	DNA polymerase III epsilon subunit (EC 2.7.7.7);Ontology_term=KEGG_ENZYME:2.7.7.7	NA
VHO03384.1	NA	NA	NA	NA	-0.984251	0.00466792	NA	NA	Predicted pyrophosphatase	NA
VHO02553.1	NA	NA	NA	NA	1.24439	0.00519353	NA	NA	Deacetylases%2C including yeast histone deacetylase and acetoin utilization protein	NA
VHO04673.1	NA	NA	NA	NA	1.12754	0.00542415	NA	NA	Outer membrane protein	NA
VHO01883.1	NA	NA	NA	NA	0.711656	0.00588738	NA	NA	FIG067310: hypothetical protein	NA
VHO03734.1	NA	NA	NA	NA	2.2015	0.00616668	8.61993	5.00626e-06	hypothetical protein	NA
VHO05330.1	NA	NA	NA	NA	-0.75319	0.00638959	-1.24729	6.74504e-05	Tricorn protease homolog (EC 3.4.21.-);Ontology_term=KEGG_ENZYME:3.4.21.-	NA
VHO06756.1	NA	NA	NA	NA	0.827217	0.00639512	NA	NA	FIG002903: a protein of unknown function perhaps involved in purine metabolism	NA
VHO02566.1	NA	NA	NA	NA	-1.59349	0.00659077	NA	NA	Transcriptional activator HlyU	NA
VHO05985.1	NA	NA	NA	NA	1.01339	0.00697646	NA	NA	Cell volume regulation protein A	NA
VHO01882.1	NA	NA	NA	NA	0.701265	0.00699743	NA	NA	FIG002188: hypothetical protein	NA
VHN99464.1	NA	NA	NA	NA	1.2872	0.00716495	NA	NA	hypothetical protein	NA
VHO05938.1	NA	NA	NA	NA	-0.830013	0.00727916	-1.45395	3.68065e-05	uncharacterized conserved secreted protein	NA
VHO02820.1	NA	NA	NA	NA	1.37278	0.00744395	NA	NA	Permeases of the major facilitator superfamily	NA
VHO06699.1	NA	NA	NA	NA	-0.576225	0.00824813	NA	NA	FIG00951782: hypothetical protein	NA
VHO05884.1	NA	NA	NA	NA	-0.918842	0.00872637	NA	NA	Putative activity regulator of membrane protease YbbK	NA
VHO02362.1	NA	NA	NA	NA	-1.50616	0.0091186	NA	NA	YgfY COG2938	NA
VHO05982.1	NA	NA	NA	NA	-1.55722	0.00990209	NA	NA	hypothetical protein	NA
VHO02180.1	NA	NA	NA	NA	-0.751238	0.0102178	NA	NA	hypothetical protein	NA
VHO05904.1	NA	NA	NA	NA	0.805245	0.010434	1.21188	0.00100676	FIG00487125: hypothetical protein	NA
VHO01845.1	NA	NA	NA	NA	1.17775	0.012133	NA	NA	phosphoesterase%2C PA-phosphatase related	NA
VHO01189.1	NA	NA	NA	NA	-1.1415	0.012133	NA	NA	hypothetical protein	NA
VHO05050.1	NA	NA	NA	NA	-0.931481	0.0121473	NA	NA	hypothetical protein	NA
VHO02300.1	NA	NA	NA	NA	-1.27784	0.0123054	NA	NA	hypothetical protein	NA
VHO06351.1	NA	NA	NA	NA	-0.889839	0.0125757	NA	NA	FIG071147: hypothetical protein	NA
VHO02765.1	NA	NA	NA	NA	1.06192	0.0126139	NA	NA	N-acetylmuramic acid 6-phosphate etherase	NA
VHO06223.1	NA	NA	NA	NA	0.707798	0.0128889	0.683008	0.0388027	hypothetical protein	NA
VHO03746.1	NA	NA	NA	NA	-0.72465	0.0132174	NA	NA	Fatty acid desaturase (EC 1.14.19.1)%3B Delta-9 fatty acid desaturase (EC 1.14.19.1);Ontology_term=KEGG_ENZYME:1.14.19.1,KEGG_ENZYME:1.14.19.1	NA
VHO04546.1	NA	NA	NA	NA	-1.1817	0.0138175	NA	NA	RNA polymerase sigma-70 factor%2C ECF subfamily	NA
VHO03113.1	NA	NA	NA	NA	0.892954	0.0149866	NA	NA	Protein yeeZ precursor	NA
VHO03517.1	NA	NA	NA	NA	4.66088	0.0153515	6.85527	0.00608119	Hydrolase%2C alpha/beta hydrolase fold family	NA
VHO05256.1	NA	NA	NA	NA	-0.791005	0.0158416	NA	NA	Na(+)-linked D-alanine glycine permease	NA
VHO00605.1	NA	NA	NA	NA	-0.713591	0.0176333	-1.16955	0.000507106	FIG00721233: hypothetical protein	NA
VHO05882.1	NA	NA	NA	NA	-0.904988	0.0177661	NA	NA	hypothetical protein	NA
VHO01821.1	NA	NA	NA	NA	1.64524	0.0189595	NA	NA	hypothetical protein	NA
VHO06127.1	NA	NA	NA	NA	0.909569	0.0192355	1.05336	0.0182163	Transcriptional regulator%2C TetR family	NA
VHO04165.1	NA	NA	NA	NA	-0.754206	0.0194468	NA	NA	3-deoxy-D-manno-octulosonate 8-phosphate phosphatase (EC 3.1.3.45);Ontology_term=KEGG_ENZYME:3.1.3.45	NA
VHO06227.1	NA	NA	NA	NA	-1.1144	0.0196019	NA	NA	hypothetical protein	NA
VHO06169.1	NA	NA	NA	NA	-0.617897	0.0198613	NA	NA	hypothetical protein	NA
VHO04139.1	NA	NA	NA	NA	1.07424	0.0203753	1.78615	0.0012222	Putative cytochrome d ubiquinol oxidase subunit III (EC 1.10.3.-) (Cytochrome bd-I oxidase subunit III);Ontology_term=KEGG_ENZYME:1.10.3.-	NA
VHO06463.1	NA	NA	NA	NA	-0.520378	0.0204379	-0.524247	0.0387491	probable response regulator	NA
VHO02230.1	NA	NA	NA	NA	-1.11318	0.0205327	NA	NA	hypothetical protein	NA
VHO03256.1	NA	NA	NA	NA	0.537203	0.0205812	0.543928	0.0430386	FIG014328: hypothetical protein	NA
VHO05372.1	NA	NA	NA	NA	-1.1682	0.0206013	-1.09594	0.0469107	hypothetical protein	NA
VHO01231.1	NA	NA	NA	NA	-0.658617	0.0214387	NA	NA	Histidine kinase/response regulator hybrid protein	NA
VHO02960.1	NA	NA	NA	NA	-0.899169	0.0214925	NA	NA	Zn-ribbon-containing%2C possibly RNA-binding protein and truncated derivatives	NA
VHO03741.1	NA	NA	NA	NA	-0.766918	0.0214943	-0.75456	0.0430384	Regulator of sigma D	NA
VHO05668.1	NA	NA	NA	NA	-0.662355	0.0224009	NA	NA	FIG001590: Putative conserved exported protein precursor	NA
VHO03811.1	NA	NA	NA	NA	-0.688189	0.0228818	NA	NA	FIG001571: Hypothetical protein	NA
VHO04969.1	NA	NA	NA	NA	1.4369	0.0232264	1.85561	0.0123772	Predicted transcriptional regulator for fatty acid degradation FadQ%2C TetR family	NA
VHO03036.1	NA	NA	NA	NA	-1.00508	0.02421	NA	NA	hypothetical protein	NA
VHO05484.1	NA	NA	NA	NA	0.668047	0.02421	1.18724	0.000542263	FIG01200315: hypothetical protein	NA
VHO05930.1	NA	NA	NA	NA	1.03476	0.02421	2.17607	0.0001304	ATP synthase protein I	NA
VHO03936.1	NA	NA	NA	NA	-1.18074	0.0242128	NA	NA	MafB-related protein	NA
VHO01239.1	NA	NA	NA	NA	-1.39803	0.0244821	NA	NA	ABC transporter permease	NA
VHO06397.1	NA	NA	NA	NA	-0.490117	0.026552	NA	NA	Homolog of E. coli HemX protein	NA
VHO06409.1	NA	NA	NA	NA	-1.00631	0.02664	NA	NA	EAL domain protein	NA
VHO03518.1	NA	NA	NA	NA	3.96572	0.0273305	4.57846	0.0112144	ABC transporter%2C ATP-binding protein	NA
VHO04507.1	NA	NA	NA	NA	1.00817	0.0278883	NA	NA	FIG084569: hydrolase%2C alpha/beta fold family	NA
VHO06321.1	NA	NA	NA	NA	-0.970928	0.0286555	-0.990446	0.0483878	prolyl oligopeptidase family protein	NA
VHO04832.1	NA	NA	NA	NA	0.775939	0.0298796	NA	NA	DNA polymerase III chi subunit (EC 2.7.7.7);Ontology_term=KEGG_ENZYME:2.7.7.7	NA
VHO04457.1	NA	NA	NA	NA	-0.787361	0.0304854	NA	NA	ABC-type amino acid transport/signal transduction systems%2C periplasmic component/domain	NA
VHO01747.1	NA	NA	NA	NA	-1.05378	0.0320932	-1.21544	0.0214604	hypothetical protein	NA
VHO00603.1	NA	NA	NA	NA	-1.01912	0.0341049	NA	NA	Putative threonine efflux protein	NA
VHO05865.1	NA	NA	NA	NA	-0.990028	0.0345565	NA	NA	hypothetical protein	NA
VHO04576.1	NA	NA	NA	NA	-0.91695	0.035134	NA	NA	3-phytase precursor (EC 3.1.3.8);Ontology_term=KEGG_ENZYME:3.1.3.8	NA
VHO05697.1	NA	NA	NA	NA	-1.03144	0.0362648	NA	NA	CBS domain protein	NA
VHO03683.1	NA	NA	NA	NA	-1.18332	0.0368364	NA	NA	FIG00553873: hypothetical protein	NA
VHO00805.1	NA	NA	NA	NA	-0.749123	0.0368364	NA	NA	FIG003879: Predicted amidohydrolase	NA
VHO04860.1	NA	NA	NA	NA	1.08745	0.0368364	1.65508	0.00498812	N-ethylmaleimide reductase (EC 1.-.-.-);Ontology_term=KEGG_ENZYME:1.-.-.-	NA
VHO04454.1	NA	NA	NA	NA	-0.791934	0.0381095	NA	NA	interphotoreceptor retinoid-binding protein	NA
VHO05791.1	NA	NA	NA	NA	0.829642	0.0384111	1.3625	0.00362092	Acyltransferase family protein	NA
VHO06416.1	NA	NA	NA	NA	-0.59176	0.0390186	NA	NA	Serine protease%2C subtilase family	NA
VHO05774.1	NA	NA	NA	NA	-0.777739	0.0413986	NA	NA	hypothetical protein	NA
VHO05797.1	NA	NA	NA	NA	-0.615179	0.041807	NA	NA	hypothetical protein	NA
VHO02380.1	NA	NA	NA	NA	-1.05121	0.0426448	NA	NA	hypothetical protein	NA
VHO04299.1	NA	NA	NA	NA	-0.597299	0.0426687	NA	NA	Mobile element protein	NA
VHO05868.1	NA	NA	NA	NA	-1.46286	0.0432601	NA	NA	hypothetical protein	NA
VHO06339.1	NA	NA	NA	NA	1.31895	0.0433177	NA	NA	FIG01057678: hypothetical protein	NA
VHO03433.1	NA	NA	NA	NA	1.14915	0.0436734	1.36865	0.0449843	Mobile element protein	NA
VHO06527.1	NA	NA	NA	NA	0.552243	0.0463584	NA	NA	Streptococcal hemagglutinin protein	NA
VHO05130.1	NA	NA	NA	NA	-0.437154	0.0464708	NA	NA	Probable type IV pilus assembly FimV-related transmembrane protein	NA
VHO03810.1	NA	NA	NA	NA	-0.731611	0.0467917	NA	NA	Cyclopropane-fatty-acyl-phospholipid synthase (EC 2.1.1.79)%2C plant type;Ontology_term=KEGG_ENZYME:2.1.1.79	NA
VHO04842.1	NA	NA	NA	NA	-0.623004	0.0471471	NA	NA	MoxR-like ATPases	NA
VHO03023.1	NA	NA	NA	NA	1.55094	0.0476103	NA	NA	Alcohol dehydrogenase%2C class IV	NA
VHO03815.1	NA	NA	NA	NA	-0.604023	0.0483408	NA	NA	COG1683: Uncharacterized conserved protein / FIG143828: Hypothetical protein YbgA	NA
VHO03570.1	NA	NA	NA	NA	-0.850726	0.0491447	NA	NA	hypothetical protein	NA
VHO05806.1	NA	NA	NA	NA	NA	NA	-2.17018	1.23009e-06	Peptidase%2C M13 family	NA
VHO02751.1	NA	NA	NA	NA	NA	NA	-1.30694	0.000164713	hypothetical protein	NA
VHO02914.1	NA	NA	NA	NA	NA	NA	1.40246	0.000171494	hypothetical protein	NA
VHO03025.1	NA	NA	NA	NA	NA	NA	2.0238	0.000197571	Lactoylglutathione lyase and related lyases	NA
VHO06197.1	NA	NA	NA	NA	NA	NA	-1.16275	0.000405794	Xaa-Pro aminopeptidase family enzyme	NA
VHO03372.1	NA	NA	NA	NA	NA	NA	-0.951261	0.000493639	hemolysin-type calcium binding protein	NA
VHO05297.1	NA	NA	NA	NA	NA	NA	-1.04857	0.00060936	Zinc carboxypeptidase domain protein	NA
VHO02565.1	NA	NA	NA	NA	NA	NA	-1.09876	0.000738503	Aminopeptidase	NA
VHO06785.1	NA	NA	NA	NA	NA	NA	1.69694	0.000766572	UPF0301 protein YqgE	NA
VHO06220.1	NA	NA	NA	NA	NA	NA	4.83931	0.000821372	hypothetical protein	NA
VHO06786.1	NA	NA	NA	NA	NA	NA	1.70389	0.000877413	Putative Holliday junction resolvase YqgF	NA
VHO01851.1	NA	NA	NA	NA	NA	NA	1.29281	0.000888469	hypothetical protein	NA
VHO02365.1	NA	NA	NA	NA	NA	NA	1.99116	0.000971046	FIG01059208: hypothetical protein	NA
VHO05380.1	NA	NA	NA	NA	NA	NA	1.52326	0.00106029	Integral membrane protein YggT%2C involved in response to extracytoplasmic stress (osmotic shock)	NA
VHO03659.1	NA	NA	NA	NA	NA	NA	2.09643	0.0011101	hypothetical protein	NA
VHO03795.1	NA	NA	NA	NA	NA	NA	1.23153	0.00113811	Zinc metalloprotease (EC 3.4.24.-);Ontology_term=KEGG_ENZYME:3.4.24.-	NA
VHO06552.1	NA	NA	NA	NA	NA	NA	1.5263	0.0014669	Polysaccharide biosynthesis protein	NA
VHO01315.1	NA	NA	NA	NA	NA	NA	1.38439	0.00213494	Sensor histidine kinase	NA
VHO01805.1	NA	NA	NA	NA	NA	NA	2.14358	0.00267368	hypothetical protein	NA
VHO01935.1	NA	NA	NA	NA	NA	NA	1.69886	0.0032584	Uncharacterized protein ybfE	NA
VHO02291.1	NA	NA	NA	NA	NA	NA	-0.784704	0.00385654	3-oxoacyl-[acyl-carrier-protein] synthase%2C KASIII (EC 2.3.1.180);Ontology_term=KEGG_ENZYME:2.3.1.180	NA
VHO05772.1	NA	NA	NA	NA	NA	NA	-0.955913	0.00418633	putative extracellular serine protease	NA
VHO02378.1	NA	NA	NA	NA	NA	NA	2.55967	0.00588702	Transcriptional regulator%2C PadR family	NA
VHO04526.1	NA	NA	NA	NA	NA	NA	1.25469	0.00590214	Integral membrane protein	NA
VHO04493.1	NA	NA	NA	NA	NA	NA	0.860313	0.00608401	hypothetical protein	NA
VHO02567.1	NA	NA	NA	NA	NA	NA	1.75524	0.00697665	SSU ribosomal protein S20p	NA
VHO02518.1	NA	NA	NA	NA	NA	NA	1.7832	0.00829846	hypothetical protein	NA
VHO05939.1	NA	NA	NA	NA	NA	NA	1.31695	0.00927408	Thioredoxin	NA
VHO06219.1	NA	NA	NA	NA	NA	NA	2.91639	0.00928672	oxidoreductase%2C short-chain dehydrogenase/reductase family	NA
VHO04298.1	NA	NA	NA	NA	NA	NA	-0.674051	0.00941612	Mobile element protein	NA
VHN99952.1	NA	NA	NA	NA	NA	NA	-1.17311	0.00999587	hypothetical protein	NA
VHO05068.1	NA	NA	NA	NA	NA	NA	0.77042	0.0103367	FIG00951502: hypothetical protein	NA
VHO05289.1	NA	NA	NA	NA	NA	NA	1.96382	0.0108839	Alpha/beta hydrolase fold precursor	NA
VHO02915.1	NA	NA	NA	NA	NA	NA	0.897295	0.0115371	ADP-ribose 1\-phosphate phophatase related protein	NA
VHO01871.1	NA	NA	NA	NA	NA	NA	1.04343	0.0125052	hypothetical protein	NA
VHO04977.1	NA	NA	NA	NA	NA	NA	-0.712075	0.0131318	Dipeptidyl peptidase IV	NA
VHO04087.1	NA	NA	NA	NA	NA	NA	1.3997	0.0132011	FIG011065: hypothetical protein	NA
VHO03580.1	NA	NA	NA	NA	NA	NA	1.53837	0.0142301	ORF25	NA
VHO00122.1	NA	NA	NA	NA	NA	NA	0.813629	0.0144542	hypothetical protein	NA
VHN99954.1	NA	NA	NA	NA	NA	NA	-0.865438	0.0148808	Phage integrase	NA
VHO04858.1	NA	NA	NA	NA	NA	NA	0.875248	0.0161353	Transcriptional regulator for fatty acid degradation FadR%2C GntR family	NA
VHO04812.1	NA	NA	NA	NA	NA	NA	2.36046	0.0168621	hypothetical protein	NA
VHO04535.1	NA	NA	NA	NA	NA	NA	0.911711	0.0169445	Na+/H+ antiporter NhaD type	NA
VHO02212.1	NA	NA	NA	NA	NA	NA	1.14251	0.0174645	Membrane-fusion protein	NA
VHO03513.1	NA	NA	NA	NA	NA	NA	1.5682	0.0191215	FIG01200622: hypothetical protein	NA
VHO01376.1	NA	NA	NA	NA	NA	NA	-0.868041	0.0214311	3-oxoacyl-[acyl-carrier-protein] synthase%2C KASIII (EC 2.3.1.180);Ontology_term=KEGG_ENZYME:2.3.1.180	NA
VHO05139.1	NA	NA	NA	NA	NA	NA	1.95837	0.0227899	hypothetical protein	NA
VHO03813.1	NA	NA	NA	NA	NA	NA	-0.949868	0.0259963	FIG002994: Putative transcriptional regulator	NA
VHO05948.1	NA	NA	NA	NA	NA	NA	3.04925	0.0266043	hypothetical protein	NA
VHO05529.1	NA	NA	NA	NA	NA	NA	0.854956	0.0270307	Transcriptional regulator%2C AraC family	NA
VHO05769.1	NA	NA	NA	NA	NA	NA	0.81199	0.0276839	Two-component system response regulator OmpR	NA
VHO04442.1	NA	NA	NA	NA	NA	NA	0.918818	0.0280485	hypothetical protein	NA
VHO00366.1	NA	NA	NA	NA	NA	NA	1.31951	0.0296043	FIG00641685: hypothetical protein	NA
VHO04250.1	NA	NA	NA	NA	NA	NA	-0.846515	0.0297197	Pirin-related protein	NA
VHO03571.1	NA	NA	NA	NA	NA	NA	1.22989	0.0304743	Phage integrase	NA
VHO00742.1	NA	NA	NA	NA	NA	NA	-0.628171	0.0307388	MSHA biogenesis protein MshI	NA
VHO03424.1	NA	NA	NA	NA	NA	NA	1.10882	0.0309385	Thioesterase	NA
VHO05905.1	NA	NA	NA	NA	NA	NA	1.6108	0.0313346	FIG01207191: hypothetical protein	NA
VHO03519.1	NA	NA	NA	NA	NA	NA	3.1647	0.0313931	ABC-type multidrug transport system%2C permease component	NA
VHO06524.1	NA	NA	NA	NA	NA	NA	0.967034	0.0351362	O-antigen export system permease protein RfbD	NA
VHO02317.1	NA	NA	NA	NA	NA	NA	1.3418	0.0368046	hypothetical protein	NA
VHO00055.1	NA	NA	NA	NA	NA	NA	2.31755	0.0369501	hypothetical protein	NA
VHO00337.1	NA	NA	NA	NA	NA	NA	1.00598	0.0379447	Transcriptional regulator%2C AraC family	NA
VHO03515.1	NA	NA	NA	NA	NA	NA	1.35798	0.0383852	Two-component system regulatory protein	NA
VHO04459.1	NA	NA	NA	NA	NA	NA	1.24074	0.0385526	Putative membrane protein	NA
VHO02595.1	NA	NA	NA	NA	NA	NA	-0.635183	0.0387491	FIG003461: hypothetical protein	NA
VHO05462.1	NA	NA	NA	NA	NA	NA	-0.662822	0.0392625	Family S45 unassigned peptidase (EC 3.5.1.11);Ontology_term=KEGG_ENZYME:3.5.1.11	NA
VHO02227.1	NA	NA	NA	NA	NA	NA	-0.562505	0.0402293	hypothetical protein	NA
VHO01233.1	NA	NA	NA	NA	NA	NA	-1.485	0.0410692	ABC transporter permease	NA
VHO02922.1	NA	NA	NA	NA	NA	NA	-0.651151	0.0415298	Bifunctional protein: zinc-containing alcohol dehydrogenase%3B quinone oxidoreductase ( NADPH:quinone reductase) (EC 1.1.1.-)%3B Similar to arginate lyase;Ontology_term=KEGG_ENZYME:1.1.1.-	NA
VHO01345.1	NA	NA	NA	NA	NA	NA	-2.43821	0.0423725	hypothetical protein	NA
VHO03802.1	NA	NA	NA	NA	NA	NA	-0.70973	0.0430165	FIG009095: D%2CD-carboxypeptidase family protein	NA
VHO02391.1	NA	NA	NA	NA	NA	NA	-0.984369	0.0430386	Spermidine acetyltransferase	NA
VHO03516.1	NA	NA	NA	NA	NA	NA	1.83973	0.0436552	sensor histidine kinase	NA
VHO04088.1	NA	NA	NA	NA	NA	NA	1.18236	0.0469107	Primosomal replication protein N prime prime	NA
VHO02162.1	-1.04799	0.000121757	-0.991761	0.000234603	-0.965064	0.00040506	-1.44633	3.14799e-06	[Protein-PII] uridylyltransferase (EC 2.7.7.59);Ontology_term=KEGG_ENZYME:2.7.7.59	Nitrogen Metabolism
VHO03105.1	-0.641034	0.0425586	NA	NA	NA	NA	-0.727665	0.0359022	Nitrogen regulation protein NR(I)	Nitrogen Metabolism
VHO02260.1	-2.9968	1.32261e-16	-3.19904	7.08066e-18	-1.71192	4.91496e-09	-1.62696	1.3029e-07	Inosine/xanthosine triphosphatase (EC 3.6.1.-)%3B Hypothetical cytoplasmic protein in cluster with NspS;Ontology_term=KEGG_ENZYME:3.6.1.-	Nucleosides and Nucleotides
VHO01824.1	1.2336	1.13487e-06	1.06559	1.31179e-05	1.17239	3.50987e-06	0.995626	0.000393264	Purine nucleoside phosphorylase (EC 2.4.2.1);Ontology_term=KEGG_ENZYME:2.4.2.1	Nucleosides and Nucleotides
VHO01823.1	1.342	1.30794e-06	1.04694	6.29696e-05	1.09918	4.18185e-05	1.22094	8.04314e-05	Xanthine-guanine phosphoribosyltransferase (EC 2.4.2.22);Ontology_term=KEGG_ENZYME:2.4.2.22	Nucleosides and Nucleotides
VHO06360.1	-1.42544	5.39445e-06	-1.08743	0.00025141	-1.40924	7.80379e-06	-2.04107	2.05641e-08	Thymidine phosphorylase (EC 2.4.2.4);Ontology_term=KEGG_ENZYME:2.4.2.4	Nucleosides and Nucleotides
VHO04071.1	1.33357	1.21761e-05	1.21145	4.43645e-05	0.900545	0.00231894	1.35516	0.000113668	Adenine phosphoribosyltransferase (EC 2.4.2.7);Ontology_term=KEGG_ENZYME:2.4.2.7	Nucleosides and Nucleotides
VHO02966.1	1.77633	5.05938e-05	1.7153	2.88353e-05	2.13644	6.55324e-07	2.21423	5.39109e-06	Mutator mutT protein (7%2C8-dihydro-8-oxoguanine-triphosphatase) (EC 3.6.1.-) / Thiamin-phosphate pyrophosphorylase-like protein;Ontology_term=KEGG_ENZYME:3.6.1.-	Nucleosides and Nucleotides
VHO05723.1	1.52202	0.000190782	NA	NA	NA	NA	NA	NA	Cytidine deaminase (EC 3.5.4.5);Ontology_term=KEGG_ENZYME:3.5.4.5	Nucleosides and Nucleotides
VHO03304.1	0.787328	0.000484521	0.637481	0.00413934	0.757853	0.000839163	NA	NA	Carbamoyl-phosphate synthase large chain (EC 6.3.5.5);Ontology_term=KEGG_ENZYME:6.3.5.5	Nucleosides and Nucleotides
VHO02339.1	-0.914781	0.00120536	-0.856618	0.0018927	-0.698075	0.0125411	NA	NA	Nucleoside triphosphate pyrophosphohydrolase MazG (EC 3.6.1.8);Ontology_term=KEGG_ENZYME:3.6.1.8	Nucleosides and Nucleotides
VHO04979.1	-0.856147	0.00485907	-0.690805	0.0174994	-0.796681	0.00811409	-1.15178	0.000614698	Uracil phosphoribosyltransferase (EC 2.4.2.9);Ontology_term=KEGG_ENZYME:2.4.2.9	Nucleosides and Nucleotides
VHO06491.1	1.1098	0.00605994	NA	NA	NA	NA	NA	NA	Thymidine kinase (EC 2.7.1.21);Ontology_term=KEGG_ENZYME:2.7.1.21	Nucleosides and Nucleotides
VHO02497.1	0.638615	0.00866788	0.614571	0.010809	0.640073	0.00868277	NA	NA	GMP synthase [glutamine-hydrolyzing] (EC 6.3.5.2);Ontology_term=KEGG_ENZYME:6.3.5.2	Nucleosides and Nucleotides
VHO04618.1	-0.818323	0.0105489	-0.642678	0.0402917	NA	NA	NA	NA	Polyphosphate kinase (EC 2.7.4.1);Ontology_term=KEGG_ENZYME:2.7.4.1	Nucleosides and Nucleotides
VHO03302.1	0.589274	0.0144667	0.580587	0.014969	0.599735	0.0129718	NA	NA	Carbamoyl-phosphate synthase small chain (EC 6.3.5.5);Ontology_term=KEGG_ENZYME:6.3.5.5	Nucleosides and Nucleotides
VHO06282.1	0.748995	0.0206579	NA	NA	NA	NA	NA	NA	Phosphoribosylaminoimidazole carboxylase catalytic subunit (EC 4.1.1.21);Ontology_term=KEGG_ENZYME:4.1.1.21	Nucleosides and Nucleotides
VHO06283.1	0.472732	0.0277518	NA	NA	NA	NA	NA	NA	Phosphoribosylaminoimidazole carboxylase ATPase subunit (EC 4.1.1.21);Ontology_term=KEGG_ENZYME:4.1.1.21	Nucleosides and Nucleotides
VHO02281.1	-0.624275	0.0309453	NA	NA	NA	NA	NA	NA	Thioredoxin reductase (EC 1.8.1.9);Ontology_term=KEGG_ENZYME:1.8.1.9	Nucleosides and Nucleotides
VHO02228.1	0.513453	0.0319784	0.503666	0.0325567	NA	NA	NA	NA	Phosphoribosylglycinamide formyltransferase (EC 2.1.2.2);Ontology_term=KEGG_ENZYME:2.1.2.2	Nucleosides and Nucleotides
VHO04559.1	0.726103	0.0324796	0.714701	0.0286389	NA	NA	NA	NA	5'-methylthioadenosine nucleosidase (EC 3.2.2.16) / S-adenosylhomocysteine nucleosidase (EC 3.2.2.9);Ontology_term=KEGG_ENZYME:3.2.2.16,KEGG_ENZYME:3.2.2.9	Nucleosides and Nucleotides
VHO06361.1	-0.767011	0.0478952	NA	NA	NA	NA	NA	NA	Ribose-phosphate pyrophosphokinase (EC 2.7.6.1);Ontology_term=KEGG_ENZYME:2.7.6.1	Nucleosides and Nucleotides
VHO04065.1	NA	NA	0.910959	0.00111464	NA	NA	NA	NA	Adenylate kinase (EC 2.7.4.3);Ontology_term=KEGG_ENZYME:2.7.4.3	Nucleosides and Nucleotides
VHO06044.1	NA	NA	1.09441	0.00300605	1.34896	0.000556807	NA	NA	Deoxyuridine 5'-triphosphate nucleotidohydrolase (EC 3.6.1.23);Ontology_term=KEGG_ENZYME:3.6.1.23	Nucleosides and Nucleotides
VHO04496.1	NA	NA	0.64856	0.00967	NA	NA	0.58481	0.0480038	Ribose-phosphate pyrophosphokinase (EC 2.7.6.1);Ontology_term=KEGG_ENZYME:2.7.6.1	Nucleosides and Nucleotides
VHO02485.1	NA	NA	1.10987	0.013934	1.10395	0.0163327	1.25013	0.0187819	Nucleoside diphosphate kinase (EC 2.7.4.6);Ontology_term=KEGG_ENZYME:2.7.4.6	Nucleosides and Nucleotides
VHO05391.1	NA	NA	NA	NA	2.17906	0.0061434	3.01992	0.00219558	Inosine-5'-monophosphate dehydrogenase (EC 1.1.1.205);Ontology_term=KEGG_ENZYME:1.1.1.205	Nucleosides and Nucleotides
VHO05991.1	NA	NA	NA	NA	-0.800952	0.0097521	NA	NA	Cytidylate kinase (EC 2.7.4.25);Ontology_term=KEGG_ENZYME:2.7.4.25	Nucleosides and Nucleotides
VHO02552.1	NA	NA	NA	NA	0.592519	0.0266244	NA	NA	Phosphoribosylformylglycinamidine synthase%2C synthetase subunit (EC 6.3.5.3) / Phosphoribosylformylglycinamidine synthase%2C glutamine amidotransferase subunit (EC 6.3.5.3);Ontology_term=KEGG_ENZYME:6.3.5.3,KEGG_ENZYME:6.3.5.3	Nucleosides and Nucleotides
VHO05997.1	NA	NA	NA	NA	0.593557	0.0380084	NA	NA	Ribonucleotide reductase of class Ia (aerobic)%2C beta subunit (EC 1.17.4.1);Ontology_term=KEGG_ENZYME:1.17.4.1	Nucleosides and Nucleotides
VHO02843.1	NA	NA	NA	NA	NA	NA	1.39157	0.0011456	Guanylate kinase (EC 2.7.4.8);Ontology_term=KEGG_ENZYME:2.7.4.8	Nucleosides and Nucleotides
VHO06678.1	NA	NA	NA	NA	NA	NA	0.68458	0.0203291	Thymidylate synthase (EC 2.1.1.45);Ontology_term=KEGG_ENZYME:2.1.1.45	Nucleosides and Nucleotides
VHO00061.1	NA	NA	NA	NA	NA	NA	1.66019	0.0414564	Thioredoxin reductase (EC 1.8.1.9);Ontology_term=KEGG_ENZYME:1.8.1.9	Nucleosides and Nucleotides
VHO00199.1	-3.18312	1.44085e-09	-3.42002	2.98109e-11	-3.53245	8.7723e-11	-3.46164	3.42269e-10	MG(2+) CHELATASE FAMILY PROTEIN / ComM-related protein	Phages, Prophages, Transposable elements, Plasmids
VHO02183.1	1.40889	1.93341e-07	1.32413	6.32142e-07	1.02805	6.89089e-05	0.979452	0.00085455	DNA polymerase III alpha subunit (EC 2.7.7.7);Ontology_term=KEGG_ENZYME:2.7.7.7	Phages, Prophages, Transposable elements, Plasmids
VHO05701.1	-2.10434	0.00420076	NA	NA	NA	NA	-2.12734	0.0095965	Integron integrase	Phages, Prophages, Transposable elements, Plasmids
VHO06795.1	0.771044	0.0497818	0.790705	0.0306762	NA	NA	NA	NA	DNA polymerase III alpha subunit (EC 2.7.7.7);Ontology_term=KEGG_ENZYME:2.7.7.7	Phages, Prophages, Transposable elements, Plasmids
VHO04795.1	-3.24747	5.13034e-11	-3.38999	3.59694e-12	-1.74818	1.37747e-05	-2.02232	4.31291e-06	Predicted ATPase related to phosphate starvation-inducible protein PhoH	Phosphorus Metabolism
VHO04894.1	-2.49611	6.33059e-11	-2.27358	5.81756e-10	-1.05507	0.00104242	-0.827038	0.019932	response regulator in two-component regulatory system with PhoQ	Phosphorus Metabolism
VHO04608.1	1.26907	1.46243e-05	1.3033	7.31868e-06	1.02695	0.000372322	0.995707	0.00238775	Probable low-affinity inorganic phosphate transporter	Phosphorus Metabolism
VHO03060.1	-1.75161	2.08214e-05	-2.17804	6.5434e-08	-1.74054	1.31756e-05	-0.973231	0.0192419	NAD(P) transhydrogenase alpha subunit (EC 1.6.1.2);Ontology_term=KEGG_ENZYME:1.6.1.2	Phosphorus Metabolism
VHO04610.1	1.07954	0.000123129	1.184	2.45702e-05	0.748612	0.00701365	NA	NA	Phosphate transport regulator (distant homolog of PhoU)	Phosphorus Metabolism
VHO05410.1	-0.85802	0.000271225	-0.862728	0.000224108	-0.500518	0.0325499	-0.876783	0.000775947	Alkaline phosphatase (EC 3.1.3.1);Ontology_term=KEGG_ENZYME:3.1.3.1	Phosphorus Metabolism
VHO03058.1	-1.29081	0.00198478	-1.70877	2.60405e-05	-1.59769	0.000122364	-1.46066	0.000952311	NAD(P) transhydrogenase subunit beta (EC 1.6.1.2);Ontology_term=KEGG_ENZYME:1.6.1.2	Phosphorus Metabolism
VHO03059.1	-2.36371	0.00349713	-2.59376	0.00134109	-1.82569	0.0200441	-2.38155	0.00834565	NAD(P) transhydrogenase alpha subunit (EC 1.6.1.2);Ontology_term=KEGG_ENZYME:1.6.1.2	Phosphorus Metabolism
VHO05647.1	0.717685	0.0286459	NA	NA	0.76111	0.0204603	1.11185	0.00365146	Alkaline phosphatase (EC 3.1.3.1);Ontology_term=KEGG_ENZYME:3.1.3.1	Phosphorus Metabolism
VHO04182.1	-1.0803	0.0316418	-1.44766	0.0015101	-1.97135	0.000102582	-1.50381	0.00392497	Phosphocarrier protein%2C nitrogen regulation associated	Phosphorus Metabolism
VHO05542.1	NA	NA	0.748676	0.0229999	0.698313	0.0376935	0.871171	0.0245259	Inorganic pyrophosphatase (EC 3.6.1.1);Ontology_term=KEGG_ENZYME:3.6.1.1	Phosphorus Metabolism
VHO04667.1	NA	NA	-0.736723	0.0433688	-1.16739	0.00227406	NA	NA	Phosphate regulon transcriptional regulatory protein PhoB (SphR)	Phosphorus Metabolism
VHO04677.1	NA	NA	NA	NA	NA	NA	0.741472	0.0293652	Phosphate transport system regulatory protein PhoU	Phosphorus Metabolism
VHO03736.1	0.483628	0.0280982	0.61317	0.00464722	0.603026	0.0061434	NA	NA	Glutathione-regulated potassium-efflux system ATP-binding protein	Potassium metabolism
VHO06292.1	NA	NA	0.652271	0.0364364	NA	NA	0.936752	0.0111247	Potassium uptake protein TrkH	Potassium metabolism
VHO01217.1	NA	NA	NA	NA	1.44985	0.000113137	1.4616	0.000609325	putative Glutathione-regulated potassium-efflux system protein KefB	Potassium metabolism
VHO06260.1	NA	NA	NA	NA	NA	NA	-0.730291	0.0158554	protease%2C putative	Protein catabolism
VHO05295.1	-2.83156	1.30551e-13	-2.45466	3.59694e-12	-2.42823	1.3728e-11	-2.5957	1.2778e-11	Peptide methionine sulfoxide reductase MsrB (EC 1.8.4.12);Ontology_term=KEGG_ENZYME:1.8.4.12	Protein Metabolism
VHO06541.1	-1.63821	3.51385e-10	-1.44461	8.36988e-09	-1.21902	6.29347e-07	-0.801428	0.00162555	UDP-N-acetylglucosamine 4%2C6-dehydratase (EC 4.2.1.-);Ontology_term=KEGG_ENZYME:4.2.1.-	Protein Metabolism
VHO04176.1	-2.81568	4.18269e-10	-2.94182	8.76137e-11	-2.32149	4.55591e-08	-1.92516	7.76446e-06	Ribosome hibernation protein YhbH	Protein Metabolism
VHO05423.1	1.41346	5.50782e-08	1.24517	8.41632e-07	0.981478	6.59166e-05	0.820042	0.00310254	LSU ribosomal protein L10p (P0)	Protein Metabolism
VHO04489.1	1.61703	1.34584e-07	1.38447	2.46164e-06	1.57208	2.7351e-07	1.55486	7.11913e-06	GTP-binding and nucleic acid-binding protein YchF	Protein Metabolism
VHO04996.1	-3.06428	2.30121e-07	-3.06039	5.18593e-08	-1.21802	0.0132144	-2.71305	2.87796e-06	Ribulosamine/erythrulosamine 3-kinase potentially involved in protein deglycation	Protein Metabolism
VHO02501.1	-2.1749	3.03359e-07	-1.71882	1.10862e-05	-1.25386	0.00104508	-0.873401	0.0383852	Signal peptidase I (EC 3.4.21.89);Ontology_term=KEGG_ENZYME:3.4.21.89	Protein Metabolism
VHO02165.1	1.65054	3.53185e-07	1.61522	5.58915e-07	1.35504	1.70013e-05	1.01962	0.0037487	Translation elongation factor Ts	Protein Metabolism
VHO05613.1	-1.69231	3.74357e-07	-1.75752	1.52673e-07	-1.55956	2.21532e-06	-1.5493	1.18086e-05	Thiol:disulfide interchange protein DsbC	Protein Metabolism
VHO05424.1	1.35484	1.33742e-06	1.249	6.01208e-06	0.9988	0.000231198	0.749697	0.0149129	LSU ribosomal protein L7/L12 (P1/P2)	Protein Metabolism
VHO04778.1	1.35786	1.39708e-06	1.24766	6.01208e-06	0.901218	0.000837688	1.12783	0.00033287	GTP-binding protein Obg	Protein Metabolism
VHO04491.1	1.24648	1.68897e-06	1.36953	2.41186e-07	1.50323	3.74335e-08	1.45567	2.03293e-06	LSU ribosomal protein L25p	Protein Metabolism
VHO05421.1	1.15527	1.93219e-06	0.988245	3.07156e-05	0.839482	0.000369939	0.897003	0.000893923	LSU ribosomal protein L11p (L12e)	Protein Metabolism
VHO05109.1	1.32223	2.61012e-06	1.14066	3.30525e-05	0.641688	0.0167737	NA	NA	Peptidyl-prolyl cis-trans isomerase PpiD (EC 5.2.1.8);Ontology_term=KEGG_ENZYME:5.2.1.8	Protein Metabolism
VHO05422.1	1.30032	3.87554e-06	1.24048	8.61119e-06	1.02515	0.000198187	0.870278	0.00544919	LSU ribosomal protein L1p (L10Ae)	Protein Metabolism
VHO03546.1	-1.55799	4.96339e-06	-1.33579	5.65072e-05	-1.59571	3.69647e-06	-1.75337	3.23643e-06	Peptidyl-prolyl cis-trans isomerase PpiA precursor (EC 5.2.1.8);Ontology_term=KEGG_ENZYME:5.2.1.8	Protein Metabolism
VHO02196.1	-1.43692	4.9654e-06	-1.31378	2.11234e-05	-1.47934	3.36342e-06	-1.19063	0.000393184	Chemotaxis protein CheC -- inhibitor of MCP methylation	Protein Metabolism
VHO05596.1	1.13857	7.94262e-06	1.16358	4.34309e-06	0.646294	0.00856512	0.669567	0.0182992	Chemotaxis protein CheC -- inhibitor of MCP methylation	Protein Metabolism
VHO05431.1	1.18882	1.5054e-05	1.02257	0.000111865	NA	NA	0.841811	0.0063269	FKBP-type peptidyl-prolyl cis-trans isomerase SlyD (EC 5.2.1.8);Ontology_term=KEGG_ENZYME:5.2.1.8	Protein Metabolism
VHO04831.1	0.871449	1.51318e-05	0.738826	0.00018651	0.9916	1.65485e-06	0.542524	0.016449	Valyl-tRNA synthetase (EC 6.1.1.9);Ontology_term=KEGG_ENZYME:6.1.1.9	Protein Metabolism
VHO03088.1	0.989867	1.66949e-05	0.764541	0.000522044	NA	NA	0.517444	0.0438463	Signal recognition particle receptor protein FtsY (alpha subunit) (TC 3.A.5.1.1)	Protein Metabolism
VHO03318.1	1.08859	2.03902e-05	0.800158	0.00127227	0.940815	0.000208087	0.635692	0.027314	Translation initiation factor 2	Protein Metabolism
VHO00461.1	1.12137	2.03964e-05	1.02311	8.53886e-05	0.877325	0.000721255	0.853216	0.00402748	LSU ribosomal protein L6p (L9e)	Protein Metabolism
VHO05954.1	1.048	2.24196e-05	0.938891	0.000116796	1.05927	2.16183e-05	0.769373	0.00580177	Glycyl-tRNA synthetase beta chain (EC 6.1.1.14);Ontology_term=KEGG_ENZYME:6.1.1.14	Protein Metabolism
VHO00453.1	0.999403	2.60907e-05	0.847991	0.000285702	0.528149	0.0232253	0.825478	0.00214055	LSU ribosomal protein L24p (L26e)	Protein Metabolism
VHO04067.1	2.54084	2.77037e-05	2.4832	3.82916e-05	3.28148	6.24357e-07	3.41	8.29283e-06	Chaperone protein HtpG	Protein Metabolism
VHO03553.1	-1.43303	4.01355e-05	-1.15485	0.000669371	-0.791752	0.0194732	-0.759579	0.0465013	Periplasmic thiol:disulfide interchange protein DsbA	Protein Metabolism
VHO03282.1	2.01299	6.4538e-05	1.80191	0.000263328	2.46022	3.4688e-06	2.87355	6.18897e-06	Chaperone protein DnaJ	Protein Metabolism
VHO00480.1	1.28603	7.49572e-05	1.08149	0.000695704	0.652661	0.0415576	NA	NA	LSU ribosomal protein L17p	Protein Metabolism
VHO04490.1	1.1979	8.02566e-05	1.13718	0.000116213	1.03492	0.000518411	1.62869	7.76446e-06	Peptidyl-tRNA hydrolase (EC 3.1.1.29);Ontology_term=KEGG_ENZYME:3.1.1.29	Protein Metabolism
VHO02277.1	-1.22438	8.07896e-05	-1.38411	1.10646e-05	-1.46349	5.02892e-06	-1.81744	4.25398e-07	ATP-dependent Clp protease ATP-binding subunit ClpA	Protein Metabolism
VHO04474.1	0.902771	8.78199e-05	0.689195	0.00203625	0.501852	0.0267203	NA	NA	Tyrosyl-tRNA synthetase (EC 6.1.1.1);Ontology_term=KEGG_ENZYME:6.1.1.1	Protein Metabolism
VHO03319.1	1.09527	0.000101495	0.951793	0.000473056	1.01741	0.000286249	0.914814	0.00391791	Ribosome-binding factor A	Protein Metabolism
VHO06241.1	-1.20585	0.000116218	-1.22128	8.80443e-05	-0.851696	0.0055162	NA	NA	HD domain protein	Protein Metabolism
VHO00451.1	1.02991	0.000126134	0.912874	0.00059104	0.838752	0.00165945	0.702349	0.021817	LSU ribosomal protein L14p (L23e)	Protein Metabolism
VHO00469.1	1.12384	0.00012773	1.16197	7.95287e-05	0.933177	0.00136299	0.864248	0.0100304	LSU ribosomal protein L15p (L27Ae)	Protein Metabolism
VHO04501.1	1.35665	0.000131369	1.37186	7.90738e-05	1.36565	0.000122364	1.49793	0.00032011	Protein-N(5)-glutamine methyltransferase PrmC%2C methylates polypeptide chain release factors RF1 and RF2	Protein Metabolism
VHO04135.1	0.836693	0.000135522	0.995356	8.28349e-06	0.586657	0.00675923	1.02177	7.26253e-05	LSU ribosomal protein L13p (L13Ae)	Protein Metabolism
VHO01323.1	0.938155	0.000158247	0.837302	0.00064461	0.653303	0.00771543	NA	NA	Glutaminyl-tRNA synthetase (EC 6.1.1.18);Ontology_term=KEGG_ENZYME:6.1.1.18	Protein Metabolism
VHO00455.1	0.943277	0.000202773	0.758448	0.00238119	0.706467	0.00494765	NA	NA	LSU ribosomal protein L5p (L11e)	Protein Metabolism
VHO02570.1	0.857735	0.000223037	0.8106	0.000449333	0.910905	0.000109978	0.612585	0.0211534	Isoleucyl-tRNA synthetase (EC 6.1.1.5);Ontology_term=KEGG_ENZYME:6.1.1.5	Protein Metabolism
VHO05476.1	1.03865	0.000227355	0.663665	0.0165024	NA	NA	0.653891	0.0440555	16S rRNA processing protein RimM	Protein Metabolism
VHO05474.1	1.27742	0.000283307	1.27818	0.000283776	0.865682	0.0128405	1.00483	0.0131913	LSU ribosomal protein L19p	Protein Metabolism
VHO02480.1	-1.61188	0.000283307	-1.8086	6.0812e-05	-1.84329	5.51968e-05	-1.94141	8.78906e-05	Chaperone protein HscB	Protein Metabolism
VHO05429.1	0.996918	0.000302653	0.84804	0.00187121	NA	NA	NA	NA	Translation elongation factor G	Protein Metabolism
VHO02571.1	1.17011	0.00036921	0.989045	0.00157752	1.10775	0.000680897	1.11079	0.00293453	Lipoprotein signal peptidase (EC 3.4.23.36);Ontology_term=KEGG_ENZYME:3.4.23.36	Protein Metabolism
VHO03612.1	1.13456	0.000406279	1.21265	0.000173028	1.10382	0.000639376	NA	NA	Translation elongation factor Tu	Protein Metabolism
VHO05427.1	0.859131	0.000420948	0.686961	0.00426168	NA	NA	0.562491	0.0462274	SSU ribosomal protein S12p (S23e)	Protein Metabolism
VHO05540.1	1.70872	0.000457622	1.79686	0.000228048	2.5242	1.78586e-06	2.89474	4.1318e-06	Heat shock protein GrpE	Protein Metabolism
VHO02236.1	0.860552	0.000542656	0.722377	0.00319876	0.637243	0.0100819	NA	NA	Aspartyl-tRNA synthetase (EC 6.1.1.12);Ontology_term=KEGG_ENZYME:6.1.1.12	Protein Metabolism
VHO02542.1	1.07435	0.000568428	0.815714	0.00776019	0.827927	0.00744395	NA	NA	LSU ribosomal protein L9p	Protein Metabolism
VHO04786.1	-1.0135	0.000572826	-0.876678	0.00246893	-0.926148	0.00165968	-0.759314	0.0201413	Survival protein SurA precursor (Peptidyl-prolyl cis-trans isomerase SurA) (EC 5.2.1.8);Ontology_term=KEGG_ENZYME:5.2.1.8	Protein Metabolism
VHO05706.1	-1.58092	0.000694328	-1.59502	0.000272086	-0.912356	0.0483408	-1.045	0.0329924	Peptide methionine sulfoxide reductase MsrA (EC 1.8.4.11) / Thiol:disulfide oxidoreductase associated with MetSO reductase / Peptide methionine sulfoxide reductase MsrB (EC 1.8.4.12);Ontology_term=KEGG_ENZYME:1.8.4.11,KEGG_ENZYME:1.8.4.12	Protein Metabolism
VHO04867.1	1.06768	0.000815799	1.25678	8.49089e-05	0.980839	0.00219756	1.01912	0.00565607	FKBP-type peptidyl-prolyl cis-trans isomerase FklB (EC 5.2.1.8);Ontology_term=KEGG_ENZYME:5.2.1.8	Protein Metabolism
VHO00431.1	1.04261	0.000926728	0.909876	0.00344692	0.702783	0.0251325	NA	NA	LSU ribosomal protein L3p (L3e)	Protein Metabolism
VHO03109.1	0.822312	0.000977078	0.841554	0.000715606	0.687894	0.00569373	0.612524	0.0336365	GTP-binding protein TypA/BipA	Protein Metabolism
VHO05953.1	0.896444	0.00100685	0.79404	0.0030935	0.553369	0.0429639	NA	NA	Glycyl-tRNA synthetase alpha chain (EC 6.1.1.14);Ontology_term=KEGG_ENZYME:6.1.1.14	Protein Metabolism
VHO03280.1	1.78725	0.00100685	1.6995	0.00157695	2.73652	4.11364e-06	2.84377	4.18269e-05	Chaperone protein DnaK	Protein Metabolism
VHO05313.1	0.99507	0.00101898	1.0014	0.000880729	NA	NA	NA	NA	Asparaginyl-tRNA synthetase (EC 6.1.1.22);Ontology_term=KEGG_ENZYME:6.1.1.22	Protein Metabolism
VHO04986.1	0.705555	0.00115231	0.585896	0.00627848	0.43998	0.04391	0.494088	0.0494995	LSU ribosomal protein L20p	Protein Metabolism
VHO02276.1	-1.11979	0.00155224	-1.22866	0.000437237	-1.71917	4.49668e-06	-1.50979	0.00016316	ATP-dependent Clp protease adaptor protein ClpS	Protein Metabolism
VHO00446.1	0.843897	0.00186581	0.741559	0.00577883	0.675416	0.0126583	NA	NA	LSU ribosomal protein L16p (L10e)	Protein Metabolism
VHO01221.1	-1.36219	0.00196136	NA	NA	-1.59341	0.000390186	-0.944395	0.049771	Pyrrolidone-carboxylate peptidase (EC 3.4.19.3);Ontology_term=KEGG_ENZYME:3.4.19.3	Protein Metabolism
VHO00449.1	0.867878	0.00224502	0.786345	0.00515948	0.651507	0.0217928	NA	NA	LSU ribosomal protein L29p (L35e)	Protein Metabolism
VHO00463.1	1.0527	0.00235731	1.11747	0.00121992	1.13275	0.00117892	0.802025	0.0470655	LSU ribosomal protein L18p (L5e)	Protein Metabolism
VHO06547.1	0.865247	0.00375273	0.727146	0.0132108	0.768099	0.00984696	0.766056	0.0260991	Lipid carrier : UDP-N-acetylgalactosaminyltransferase (EC 2.4.1.-) / Alpha-1%2C3-N-acetylgalactosamine transferase PglA (EC 2.4.1.-)%3B Putative glycosyltransferase;Ontology_term=KEGG_ENZYME:2.4.1.-,KEGG_ENZYME:2.4.1.-	Protein Metabolism
VHO05615.1	0.653266	0.00468461	0.579384	0.0111225	NA	NA	NA	NA	Peptide chain release factor 2%3B programmed frameshift-containing	Protein Metabolism
VHO02167.1	0.659257	0.00580687	0.514127	0.029824	NA	NA	NA	NA	Ribosome recycling factor	Protein Metabolism
VHO04500.1	0.590911	0.00580717	NA	NA	NA	NA	NA	NA	Peptide chain release factor 1	Protein Metabolism
VHO02102.1	1.64676	0.00588368	1.47875	0.0108264	2.41957	0.000104387	3.13104	4.34788e-05	ATP-dependent protease HslV (EC 3.4.25.-);Ontology_term=KEGG_ENZYME:3.4.25.-	Protein Metabolism
VHO00438.1	0.792382	0.00613532	0.736978	0.0102832	0.685898	0.0180048	NA	NA	LSU ribosomal protein L2p (L8e)	Protein Metabolism
VHO06047.1	0.675366	0.00649099	0.65966	0.00720146	NA	NA	1.01157	0.000499643	LSU ribosomal protein L28p	Protein Metabolism
VHO02100.1	1.61121	0.0068939	1.42784	0.0146416	2.37637	0.00014929	2.62238	0.000408439	ATP-dependent hsl protease ATP-binding subunit HslU	Protein Metabolism
VHO02512.1	1.69374	0.00718912	1.70445	0.00647317	2.59815	0.000113137	2.59858	0.000901119	Heat shock protein 60 family chaperone GroEL	Protein Metabolism
VHO02481.1	-1.13985	0.00736964	-1.29326	0.00232785	-1.36698	0.00155539	-1.67315	0.000450398	Chaperone protein HscA	Protein Metabolism
VHO00442.1	0.735508	0.00788068	0.63442	0.0212561	NA	NA	NA	NA	LSU ribosomal protein L22p (L17e)	Protein Metabolism
VHO03818.1	0.737838	0.00802092	NA	NA	NA	NA	NA	NA	Phenylalanyl-tRNA synthetase alpha chain (EC 6.1.1.20);Ontology_term=KEGG_ENZYME:6.1.1.20	Protein Metabolism
VHO05351.1	-0.859049	0.00838463	-0.650252	0.039455	NA	NA	NA	NA	Low molecular weight protein tyrosine phosphatase (EC 3.1.3.48);Ontology_term=KEGG_ENZYME:3.1.3.48	Protein Metabolism
VHO05056.1	-1.17924	0.00858713	-1.55908	0.000266211	-1.60333	0.000369939	-1.95582	6.82019e-05	Peptide methionine sulfoxide reductase MsrA (EC 1.8.4.11);Ontology_term=KEGG_ENZYME:1.8.4.11	Protein Metabolism
VHO03240.1	0.547303	0.00891647	0.722548	0.000539909	0.594858	0.00451529	NA	NA	Tryptophanyl-tRNA synthetase (EC 6.1.1.2);Ontology_term=KEGG_ENZYME:6.1.1.2	Protein Metabolism
VHO01826.1	0.65155	0.00899616	0.611674	0.0136345	NA	NA	NA	NA	Prolyl endopeptidase (EC 3.4.21.26);Ontology_term=KEGG_ENZYME:3.4.21.26	Protein Metabolism
VHO00436.1	0.720142	0.0096751	NA	NA	NA	NA	NA	NA	LSU ribosomal protein L23p (L23Ae)	Protein Metabolism
VHO02572.1	0.857591	0.0104606	0.718458	0.0272676	NA	NA	NA	NA	FKBP-type peptidyl-prolyl cis-trans isomerase SlpA (EC 5.2.1.8);Ontology_term=KEGG_ENZYME:5.2.1.8	Protein Metabolism
VHO00467.1	0.984748	0.0110976	NA	NA	NA	NA	0.96438	0.0345165	LSU ribosomal protein L30p (L7e)	Protein Metabolism
VHO02919.1	-0.77722	0.0114149	NA	NA	-1.25025	8.42734e-05	-2.20497	6.28943e-09	Acylamino-acid-releasing enzyme (EC 3.4.19.1);Ontology_term=KEGG_ENZYME:3.4.19.1	Protein Metabolism
VHO06706.1	0.577285	0.0138748	NA	NA	NA	NA	NA	NA	Peptide chain release factor 3	Protein Metabolism
VHO04833.1	0.509645	0.0160416	0.540695	0.00990746	NA	NA	NA	NA	Cytosol aminopeptidase PepA (EC 3.4.11.1);Ontology_term=KEGG_ENZYME:3.4.11.1	Protein Metabolism
VHO02511.1	1.58562	0.0168875	1.45793	0.0264986	2.57451	0.000266046	2.74359	0.000978689	Heat shock protein 60 family co-chaperone GroES	Protein Metabolism
VHO05324.1	-0.968369	0.0171432	NA	NA	-0.844513	0.0399711	-1.06296	0.0187436	Alpha-aspartyl dipeptidase Peptidase E (EC 3.4.13.21);Ontology_term=KEGG_ENZYME:3.4.13.21	Protein Metabolism
VHO04777.1	0.728904	0.0184305	NA	NA	NA	NA	NA	NA	LSU ribosomal protein L27p	Protein Metabolism
VHO02354.1	0.57475	0.0194171	0.504995	0.0376286	0.827742	0.000838184	0.919911	0.00122163	Signal peptidase I (EC 3.4.21.89);Ontology_term=KEGG_ENZYME:3.4.21.89	Protein Metabolism
VHO06633.1	-0.682099	0.0231117	NA	NA	NA	NA	NA	NA	4-amino-6-deoxy-N-Acetyl-D-hexosaminyl-(Lipid carrier) acetyltrasferase	Protein Metabolism
VHO05112.1	0.528577	0.0234881	NA	NA	NA	NA	0.837703	0.00193439	ATP-dependent Clp protease ATP-binding subunit ClpX	Protein Metabolism
VHO04137.1	0.577142	0.0239169	0.512315	0.0393908	NA	NA	NA	NA	ATPase%2C AFG1 family	Protein Metabolism
VHO00434.1	0.711254	0.0240348	NA	NA	NA	NA	NA	NA	LSU ribosomal protein L4p (L1e)	Protein Metabolism
VHO06540.1	-0.68556	0.024914	-0.772365	0.00834158	NA	NA	NA	NA	Glycosyltransferase PglI (EC 2.4.1.-);Ontology_term=KEGG_ENZYME:2.4.1.-	Protein Metabolism
VHO01988.1	-0.778131	0.0261757	-0.706489	0.037112	NA	NA	NA	NA	Isoaspartyl aminopeptidase (EC 3.4.19.5) @ Asp-X dipeptidase;Ontology_term=KEGG_ENZYME:3.4.19.5	Protein Metabolism
VHO01371.1	1.07852	0.0261881	NA	NA	NA	NA	NA	NA	LSU ribosomal protein L32p	Protein Metabolism
VHO01967.1	-0.586576	0.0306239	-0.980044	0.000261938	-1.44047	7.38223e-07	-1.72272	9.78837e-08	Cytosol aminopeptidase PepA (EC 3.4.11.1);Ontology_term=KEGG_ENZYME:3.4.11.1	Protein Metabolism
VHO06709.1	-0.602679	0.0310413	-0.543813	0.048861	-0.895298	0.00145797	-1.11364	0.00036525	Acylamino-acid-releasing enzyme (EC 3.4.19.1);Ontology_term=KEGG_ENZYME:3.4.19.1	Protein Metabolism
VHO06705.1	0.504904	0.0357138	NA	NA	0.554651	0.020979	NA	NA	Arginyl-tRNA synthetase (EC 6.1.1.19);Ontology_term=KEGG_ENZYME:6.1.1.19	Protein Metabolism
VHO01337.1	0.757367	0.0389481	1.11765	0.0021509	0.840513	0.021838	0.873596	0.0406718	Translation elongation factor P	Protein Metabolism
VHO04992.1	0.449688	0.0390833	NA	NA	NA	NA	NA	NA	Threonyl-tRNA synthetase (EC 6.1.1.3);Ontology_term=KEGG_ENZYME:6.1.1.3	Protein Metabolism
VHO05119.1	0.486314	0.0491058	NA	NA	NA	NA	NA	NA	Cysteinyl-tRNA synthetase (EC 6.1.1.16);Ontology_term=KEGG_ENZYME:6.1.1.16	Protein Metabolism
VHO02742.1	NA	NA	0.756793	0.00078485	NA	NA	0.525652	0.047531	Acylamino-acid-releasing enzyme (EC 3.4.19.1);Ontology_term=KEGG_ENZYME:3.4.19.1	Protein Metabolism
VHO06048.1	NA	NA	1.24032	0.0055127	1.43175	0.00196911	NA	NA	LSU ribosomal protein L33p @ LSU ribosomal protein L33p%2C zinc-independent	Protein Metabolism
VHO03851.1	NA	NA	-1.265	0.00938483	-1.56521	0.003559	-1.59532	0.004201	Uncharacterized protein%2C similar to the N-terminal domain of Lon protease	Protein Metabolism
VHO02521.1	NA	NA	0.60023	0.0200577	NA	NA	NA	NA	Ribosome small subunit-stimulated GTPase EngC	Protein Metabolism
VHO03740.1	NA	NA	0.643245	0.0294708	NA	NA	NA	NA	FKBP-type peptidyl-prolyl cis-trans isomerase FkpA precursor (EC 5.2.1.8);Ontology_term=KEGG_ENZYME:5.2.1.8	Protein Metabolism
VHO02529.1	NA	NA	0.59509	0.0393307	1.24571	3.29288e-05	1.49539	2.16625e-05	GTP-binding protein HflX	Protein Metabolism
VHO01956.1	NA	NA	0.502282	0.0436463	NA	NA	NA	NA	Seryl-tRNA synthetase (EC 6.1.1.11);Ontology_term=KEGG_ENZYME:6.1.1.11	Protein Metabolism
VHO04990.1	NA	NA	-0.466462	0.0476929	-0.780594	0.00105785	NA	NA	Translation initiation factor 3	Protein Metabolism
VHO06642.1	NA	NA	0.649819	0.0487052	NA	NA	0.857668	0.029376	Bacillosamine/Legionaminic acid biosynthesis aminotransferase PglE%3B 4-keto-6-deoxy-N-Acetyl-D-hexosaminyl-(Lipid carrier) aminotransferase	Protein Metabolism
VHO05111.1	NA	NA	NA	NA	1.51866	0.000481905	1.85995	0.000312669	ATP-dependent protease La (EC 3.4.21.53) Type I;Ontology_term=KEGG_ENZYME:3.4.21.53	Protein Metabolism
VHO02899.1	NA	NA	NA	NA	1.34851	0.00070297	1.69509	0.000317074	Oligopeptidase A (EC 3.4.24.70);Ontology_term=KEGG_ENZYME:3.4.24.70	Protein Metabolism
VHO02280.1	NA	NA	NA	NA	0.916187	0.00152846	0.913013	0.00576331	Leucyl/phenylalanyl-tRNA--protein transferase (EC 2.3.2.6);Ontology_term=KEGG_ENZYME:2.3.2.6	Protein Metabolism
VHO05562.1	NA	NA	NA	NA	-0.663128	0.00308412	-0.734851	0.00317257	Peptidase B (EC 3.4.11.23);Ontology_term=KEGG_ENZYME:3.4.11.23	Protein Metabolism
VHO05533.1	NA	NA	NA	NA	0.903924	0.00444305	1.23076	0.000952311	tmRNA-binding protein SmpB	Protein Metabolism
VHO05488.1	NA	NA	NA	NA	1.75087	0.0076348	2.51178	0.00183628	ClpB protein	Protein Metabolism
VHO06289.1	NA	NA	NA	NA	0.776279	0.0149866	NA	NA	Methionyl-tRNA formyltransferase (EC 2.1.2.9);Ontology_term=KEGG_ENZYME:2.1.2.9	Protein Metabolism
VHO04551.1	NA	NA	NA	NA	1.0647	0.020919	1.8892	0.000418661	Apolipoprotein N-acyltransferase (EC 2.3.1.-) / Copper homeostasis protein CutE;Ontology_term=KEGG_ENZYME:2.3.1.-	Protein Metabolism
VHO01841.1	NA	NA	NA	NA	-0.774495	0.0267865	NA	NA	Chaperone protein DnaJ	Protein Metabolism
VHO05120.1	NA	NA	NA	NA	-0.65632	0.0296452	NA	NA	Peptidyl-prolyl cis-trans isomerase PpiB (EC 5.2.1.8);Ontology_term=KEGG_ENZYME:5.2.1.8	Protein Metabolism
VHO00053.1	NA	NA	NA	NA	0.631465	0.0446448	NA	NA	Translation elongation factor G paralog	Protein Metabolism
VHO02364.1	NA	NA	NA	NA	NA	NA	1.81039	0.000207027	FKBP-type peptidyl-prolyl cis-trans isomerase SlyD (EC 5.2.1.8);Ontology_term=KEGG_ENZYME:5.2.1.8	Protein Metabolism
VHO01875.1	NA	NA	NA	NA	NA	NA	-1.15009	0.000365003	Selenoprotein O and cysteine-containing homologs	Protein Metabolism
VHO02108.1	NA	NA	NA	NA	NA	NA	1.65695	0.00354309	LSU ribosomal protein L31p @ LSU ribosomal protein L31p%2C zinc-dependent	Protein Metabolism
VHO02278.1	NA	NA	NA	NA	NA	NA	1.79356	0.00663239	Translation initiation factor 1	Protein Metabolism
VHO00827.1	NA	NA	NA	NA	NA	NA	-1.02107	0.00789675	Dipeptidyl carboxypeptidase Dcp (EC 3.4.15.5);Ontology_term=KEGG_ENZYME:3.4.15.5	Protein Metabolism
VHO02163.1	NA	NA	NA	NA	NA	NA	-0.994565	0.0133821	Methionine aminopeptidase (EC 3.4.11.18);Ontology_term=KEGG_ENZYME:3.4.11.18	Protein Metabolism
VHO05947.1	NA	NA	NA	NA	NA	NA	1.60782	0.0234148	LSU ribosomal protein L34p	Protein Metabolism
VHO01979.1	NA	NA	NA	NA	NA	NA	-0.553682	0.0344392	Methionyl-tRNA synthetase (EC 6.1.1.10);Ontology_term=KEGG_ENZYME:6.1.1.10	Protein Metabolism
VHO02279.1	NA	NA	NA	NA	NA	NA	0.906296	0.0375333	Arginine-tRNA-protein transferase (EC 2.3.2.8);Ontology_term=KEGG_ENZYME:2.3.2.8	Protein Metabolism
VHO06707.1	NA	NA	NA	NA	NA	NA	1.56395	0.0427075	Ribosomal-protein-S18p-alanine acetyltransferase (EC 2.3.1.-);Ontology_term=KEGG_ENZYME:2.3.1.-	Protein Metabolism
VHO02372.1	NA	NA	NA	NA	NA	NA	-0.926316	0.0450192	Hypothetical protein YaeJ with similarity to translation release factor	Protein Metabolism
VHO02340.1	-1.78999	3.20315e-08	-1.98093	2.4961e-09	-1.9062	9.17627e-09	-2.01712	1.51615e-08	GTP pyrophosphokinase (EC 2.7.6.5)%2C (p)ppGpp synthetase I;Ontology_term=KEGG_ENZYME:2.7.6.5	Regulation and Cell signaling
VHO05561.1	0.905452	0.000144264	0.943199	7.35894e-05	0.813106	0.000639132	0.95936	0.000475906	C4-type zinc finger protein%2C DksA/TraR family	Regulation and Cell signaling
VHO06326.1	-0.919513	0.000542656	NA	NA	NA	NA	NA	NA	Transcriptional regulatory protein RstA	Regulation and Cell signaling
VHO03946.1	0.864884	0.0014741	0.803063	0.00216547	0.765591	0.00409845	1.05582	0.000657692	Glycine cleavage system transcriptional activator GcvA	Regulation and Cell signaling
VHO00221.1	-1.26229	0.00257151	NA	NA	NA	NA	NA	NA	Signal transduction histidine kinase	Regulation and Cell signaling
VHO01949.1	0.819908	0.00259711	0.735265	0.00547952	0.77675	0.00386721	0.863096	0.0052107	BarA-associated response regulator UvrY ( GacA SirA)	Regulation and Cell signaling
VHO03103.1	-1.44219	0.00325134	-1.39003	0.00225443	-1.39113	0.00386721	-1.4104	0.00697052	Copper-sensing two-component system response regulator CpxR	Regulation and Cell signaling
VHO02546.1	0.704496	0.00958039	0.624613	0.0186118	NA	NA	0.836697	0.00752894	Zinc uptake regulation protein ZUR	Regulation and Cell signaling
VHO05098.1	-0.874186	0.0190441	-0.886922	0.0118236	NA	NA	NA	NA	Membrane protein YcjF	Regulation and Cell signaling
VHO01343.1	-1.28332	0.0236298	-1.36634	0.0122021	-1.40346	0.0114468	-2.03381	0.00101678	Predicted signal-transduction protein containing cAMP-binding and CBS domains	Regulation and Cell signaling
VHO02344.1	-0.651959	0.0426224	-0.756147	0.0141709	-0.811013	0.0100819	-0.840868	0.0169695	BarA sensory histidine kinase ( VarS GacS)	Regulation and Cell signaling
VHO03102.1	NA	NA	-0.970682	0.0111234	-0.94644	0.0173098	-1.11496	0.0113097	Copper sensory histidine kinase CpxA	Regulation and Cell signaling
VHO03011.1	NA	NA	-1.32851	0.0337268	-1.68063	0.0117166	-2.16387	0.00349457	ParD protein (antitoxin to ParE)	Regulation and Cell signaling
VHO06451.1	NA	NA	-1.13234	0.0370523	NA	NA	NA	NA	RelB/StbD replicon stabilization protein (antitoxin to RelE/StbE)	Regulation and Cell signaling
VHO06084.1	NA	NA	NA	NA	1.7307	0.00831603	NA	NA	Sensor histidine kinase PrrB (RegB) (EC 2.7.3.-);Ontology_term=KEGG_ENZYME:2.7.3.-	Regulation and Cell signaling
VHO06083.1	NA	NA	NA	NA	1.4035	0.0418391	NA	NA	Sensor histidine kinase PrrB (RegB) (EC 2.7.3.-);Ontology_term=KEGG_ENZYME:2.7.3.-	Regulation and Cell signaling
VHO04458.1	NA	NA	NA	NA	NA	NA	0.884624	0.00130855	Sensory box histidine kinase/response regulator	Regulation and Cell signaling
VHO05574.1	NA	NA	NA	NA	NA	NA	1.15644	0.0446385	HigA protein (antitoxin to HigB)	Regulation and Cell signaling
VHO05443.1	-2.60053	1.94125e-11	-2.69757	1.74404e-12	-2.20457	1.09237e-09	-2.13442	1.82056e-08	Glucose-methanol-choline (GMC) oxidoreductase:NAD binding site	Respiration
VHO01859.1	-1.69143	3.813e-10	-1.91063	8.30815e-12	-1.58107	3.01561e-09	-1.73312	2.43351e-09	Electron transport complex protein RnfC	Respiration
VHO01982.1	-1.60062	1.40261e-08	-1.61865	5.50158e-09	-1.9845	3.97179e-11	-1.80525	5.32447e-09	Quinone oxidoreductase (EC 1.6.5.5);Ontology_term=KEGG_ENZYME:1.6.5.5	Respiration
VHO01861.1	-2.32043	2.12117e-08	-1.62455	8.28349e-06	-1.61923	2.67599e-05	-1.39666	0.000550386	Electron transport complex protein RnfG	Respiration
VHO01862.1	-2.18418	1.87355e-07	-1.52793	3.49797e-05	-1.37966	0.000258414	-1.32835	0.00106634	Electron transport complex protein RnfE	Respiration
VHO01860.1	-2.27047	1.89504e-07	-1.83108	5.27752e-06	-1.80925	1.31403e-05	-1.62061	0.000174379	Electron transport complex protein RnfD	Respiration
VHO01858.1	-1.83333	1.14398e-06	-2.02745	8.41124e-08	-1.82744	1.34329e-06	-1.86109	3.8331e-06	Electron transport complex protein RnfB	Respiration
VHO01857.1	-1.94454	5.42147e-06	-1.29624	0.000997145	-1.44163	0.000469975	-1.06931	0.0151389	Electron transport complex protein RnfA	Respiration
VHO05587.1	0.802079	0.00416769	0.953752	0.000659542	0.684086	0.0145084	NA	NA	Na(+)-translocating NADH-quinone reductase subunit E (EC 1.6.5.-);Ontology_term=KEGG_ENZYME:1.6.5.-	Respiration
VHO05586.1	0.701307	0.0175342	0.82524	0.00477162	0.610754	0.0410116	NA	NA	Na(+)-translocating NADH-quinone reductase subunit D (EC 1.6.5.-);Ontology_term=KEGG_ENZYME:1.6.5.-	Respiration
VHO01943.1	0.734615	0.0258513	0.774898	0.0175936	NA	NA	NA	NA	Electron transfer flavoprotein-ubiquinone oxidoreductase (EC 1.5.5.1);Ontology_term=KEGG_ENZYME:1.5.5.1	Respiration
VHO05699.1	-1.01835	0.0420508	NA	NA	NA	NA	NA	NA	Flavodoxin reductases (ferredoxin-NADPH reductases) family 1	Respiration
VHO05584.1	0.57344	0.0429798	NA	NA	NA	NA	NA	NA	Na(+)-translocating NADH-quinone reductase subunit B (EC 1.6.5.-);Ontology_term=KEGG_ENZYME:1.6.5.-	Respiration
VHO05268.1	NA	NA	1.46683	9.41721e-05	1.85479	2.87285e-06	1.79181	6.45229e-05	Putative analog of CcoH%2C COG3198	Respiration
VHO03046.1	NA	NA	2.59433	0.00445765	2.87579	0.00158411	4.29479	0.000365003	Transport ATP-binding protein CydD	Respiration
VHO05552.1	NA	NA	NA	NA	1.57401	0.000922789	NA	NA	Fumarate reductase subunit D	Respiration
VHO06393.1	NA	NA	NA	NA	-0.937053	0.00238028	NA	NA	Frataxin homolog CyaY%2C facilitates iron supply for heme A synthesis or Fe-S cluster assembly	Respiration
VHO03045.1	NA	NA	NA	NA	2.28972	0.00365439	3.75064	0.000311055	Transport ATP-binding protein CydC	Respiration
VHO01291.1	NA	NA	NA	NA	-0.618097	0.0325095	NA	NA	Succinate dehydrogenase cytochrome b-556 subunit	Respiration
VHO05750.1	-2.7967	4.17823e-14	-2.38991	3.91028e-12	-2.32946	1.46432e-11	-2.40813	3.98512e-11	Cytochrome c oxidase polypeptide I (EC 1.9.3.1);Ontology_term=KEGG_ENZYME:1.9.3.1	Respiration
VHO05751.1	-2.70931	1.68974e-11	-2.64066	1.03652e-11	-2.55876	8.3064e-11	-2.64269	1.91511e-10	Cytochrome oxidase biogenesis protein Cox11-CtaG%2C copper delivery to Cox1	Respiration
VHO05749.1	-2.69757	1.96601e-10	-2.91786	1.72172e-11	-2.67823	2.86113e-10	-3.03494	5.01401e-11	Cytochrome c oxidase polypeptide II (EC 1.9.3.1);Ontology_term=KEGG_ENZYME:1.9.3.1	Respiration
VHO05752.1	-2.31863	1.05601e-09	-2.2255	1.01449e-09	-2.17304	4.71702e-09	-2.12789	4.05887e-08	Cytochrome c oxidase polypeptide III (EC 1.9.3.1);Ontology_term=KEGG_ENZYME:1.9.3.1	Respiration
VHO04128.1	1.29838	3.72267e-06	1.36367	1.30506e-06	1.17885	2.2773e-05	1.04555	0.000874426	Ubiquinol--cytochrome c reductase%2C cytochrome B subunit (EC 1.10.2.2);Ontology_term=KEGG_ENZYME:1.10.2.2	Respiration
VHO05756.1	-1.32844	0.000148676	-0.935906	0.00396408	NA	NA	NA	NA	Heme A synthase%2C cytochrome oxidase biogenesis protein Cox15-CtaA	Respiration
VHO04127.1	0.926218	0.000338085	1.23747	3.45171e-06	1.27043	2.72088e-06	1.14929	0.000158229	ubiquinol cytochrome C oxidoreductase%2C cytochrome C1 subunit	Respiration
VHO04131.1	0.839625	0.00175782	1.14718	2.77023e-05	0.955474	0.000449837	NA	NA	Ubiquinol-cytochrome C reductase iron-sulfur subunit (EC 1.10.2.2);Ontology_term=KEGG_ENZYME:1.10.2.2	Respiration
VHO05709.1	-1.09581	0.0049273	-1.1378	0.00223662	-1.86501	6.34816e-06	-2.1496	1.82407e-06	Cytochrome c-type biogenesis protein DsbD%2C protein-disulfide reductase (EC 1.8.1.8);Ontology_term=KEGG_ENZYME:1.8.1.8	Respiration
VHO05269.1	1.26623	0.0107714	1.72691	0.000627938	2.17445	3.90289e-05	2.11126	0.000512377	Cytochrome c oxidase subunit CcoP (EC 1.9.3.1);Ontology_term=KEGG_ENZYME:1.9.3.1	Respiration
VHO05272.1	1.17108	0.0161341	1.85947	0.000218317	1.78857	0.000401162	2.18794	0.000292792	Cytochrome c oxidase subunit CcoN (EC 1.9.3.1);Ontology_term=KEGG_ENZYME:1.9.3.1	Respiration
VHO05757.1	-1.03805	0.0284002	NA	NA	NA	NA	NA	NA	Cytochrome oxidase biogenesis protein Sco1/SenC/PrrC%2C putative copper metallochaperone	Respiration
VHO06005.1	0.591904	0.0291379	0.67696	0.0114816	NA	NA	0.930334	0.00306123	Cytochrome c4	Respiration
VHO05267.1	0.607214	0.0349103	1.02456	0.000294197	1.37793	3.41974e-06	1.499	1.08078e-05	Type cbb3 cytochrome oxidase biogenesis protein CcoI%3B Copper-translocating P-type ATPase (EC 3.6.3.4);Ontology_term=KEGG_ENZYME:3.6.3.4	Respiration
VHO06581.1	-1.04101	0.0426483	-1.59959	0.000715606	-1.10236	0.021015	NA	NA	Cytochrome c-type biogenesis protein CcmD%2C interacts with CcmCE	Respiration
VHO06580.1	NA	NA	-0.842011	0.00519802	NA	NA	NA	NA	Cytochrome c-type biogenesis protein CcmE%2C heme chaperone	Respiration
VHO06188.1	NA	NA	-1.73504	0.00663737	-1.39339	0.0324901	-1.64618	0.0203441	Cytochrome d ubiquinol oxidase subunit II (EC 1.10.3.-);Ontology_term=KEGG_ENZYME:1.10.3.-	Respiration
VHO03049.1	NA	NA	3.04898	0.0156303	3.24939	0.0107762	5.33993	0.00219558	Cytochrome d ubiquinol oxidase subunit I (EC 1.10.3.-);Ontology_term=KEGG_ENZYME:1.10.3.-	Respiration
VHO06189.1	NA	NA	-1.7427	0.0186118	-1.72926	0.023238	-1.98009	0.0168132	Cytochrome d ubiquinol oxidase subunit I (EC 1.10.3.-);Ontology_term=KEGG_ENZYME:1.10.3.-	Respiration
VHO05271.1	NA	NA	1.24267	0.0193528	1.76155	0.0013406	1.50915	0.0171813	Cytochrome c oxidase subunit CcoO (EC 1.9.3.1);Ontology_term=KEGG_ENZYME:1.9.3.1	Respiration
VHO03048.1	NA	NA	2.39905	0.0276067	2.88611	0.0093332	4.19517	0.00356818	Cytochrome d ubiquinol oxidase subunit II (EC 1.10.3.-);Ontology_term=KEGG_ENZYME:1.10.3.-	Respiration
VHO03551.1	NA	NA	0.752315	0.0422101	1.44986	0.000159689	1.439	0.00107194	Type cbb3 cytochrome oxidase biogenesis protein CcoG%2C involved in Cu oxidation	Respiration
VHO05270.1	NA	NA	NA	NA	1.39001	0.0129401	2.81658	0.000145974	Cytochrome c oxidase subunit CcoQ (EC 1.9.3.1);Ontology_term=KEGG_ENZYME:1.9.3.1	Respiration
VHO06582.1	NA	NA	NA	NA	NA	NA	0.908031	0.0326053	Cytochrome c-type biogenesis protein CcmC%2C putative heme lyase for CcmE	Respiration
VHO02359.1	-3.19741	4.17823e-14	-3.24464	2.39326e-14	-2.94003	7.3593e-13	-2.6687	1.01938e-10	RNA polymerase sigma factor RpoE	RNA Metabolism
VHO02358.1	-3.03605	7.11604e-13	-3.1076	3.15935e-13	-2.68774	3.50495e-11	-2.42712	3.78462e-09	Sigma factor RpoE negative regulatory protein RseA	RNA Metabolism
VHO02357.1	-2.05525	1.3456e-09	-1.9661	3.96963e-09	-1.60747	5.60566e-07	-1.47578	1.36347e-05	Sigma factor RpoE negative regulatory protein RseB precursor	RNA Metabolism
VHO04174.1	-1.9095	4.14838e-09	-2.1102	2.30737e-10	-1.7539	4.16028e-08	-1.87687	5.55023e-08	RNA polymerase sigma-54 factor RpoN	RNA Metabolism
VHO03320.1	2.03629	1.58295e-08	1.79465	2.24942e-07	1.57498	3.82756e-06	1.52494	8.71595e-05	tRNA pseudouridine synthase B (EC 4.2.1.70);Ontology_term=KEGG_ENZYME:4.2.1.70	RNA Metabolism
VHO05822.1	1.9405	1.81182e-08	1.95904	7.90616e-09	1.85129	5.79967e-08	2.15137	9.33773e-08	ATP-dependent RNA helicase RhlE	RNA Metabolism
VHO03080.1	-3.67681	2.79013e-08	-3.56967	2.18819e-08	-2.76641	2.94052e-06	-3.28329	5.10376e-07	RNA polymerase sigma-54 factor RpoN	RNA Metabolism
VHO06572.1	-3.94814	3.57788e-08	-3.81746	2.55844e-08	-2.65297	2.51519e-05	-3.86598	1.49824e-07	RNA polymerase sigma-70 factor	RNA Metabolism
VHO02469.1	2.20525	1.19846e-07	2.08752	3.47084e-07	1.17509	0.00202177	1.66384	0.00025243	tRNA dihydrouridine synthase B (EC 1.-.-.-);Ontology_term=KEGG_ENZYME:1.-.-.-	RNA Metabolism
VHO05071.1	1.35909	1.36613e-07	1.20161	1.04441e-06	0.705831	0.00295554	1.2738	7.97971e-06	Transcription termination protein NusB	RNA Metabolism
VHO05560.1	1.48961	2.38011e-07	1.03863	8.198e-05	1.59807	3.74335e-08	1.34415	2.23151e-05	glutamyl-Q-tRNA synthetase	RNA Metabolism
VHO03334.1	-1.87892	2.56607e-07	-1.92633	1.13829e-07	-1.76876	9.62586e-07	-1.84822	2.01517e-06	LSU m3Psi1915 methyltransferase RlmH	RNA Metabolism
VHO04602.1	1.32228	4.51546e-07	1.28375	7.12631e-07	1.14026	9.0805e-06	0.899618	0.00164735	tRNA-guanine transglycosylase (EC 2.4.2.29);Ontology_term=KEGG_ENZYME:2.4.2.29	RNA Metabolism
VHO02182.1	1.4568	6.39317e-07	1.08449	6.30785e-05	0.691574	0.0101074	0.920391	0.00311509	Ribonuclease HII (EC 3.1.26.4);Ontology_term=KEGG_ENZYME:3.1.26.4	RNA Metabolism
VHO05420.1	1.1918	1.16516e-06	1.04715	1.21678e-05	0.644991	0.00569373	0.889295	0.00102311	Transcription antitermination protein NusG	RNA Metabolism
VHO03317.1	1.37771	1.61118e-06	1.19559	1.98929e-05	1.17418	3.10877e-05	0.882715	0.00531951	Transcription termination protein NusA	RNA Metabolism
VHO04792.1	2.0284	1.65217e-06	1.96951	8.34599e-07	2.22457	2.04925e-07	2.73998	1.54737e-07	Ribosomal large subunit pseudouridine synthase A (EC 4.2.1.70);Ontology_term=KEGG_ENZYME:4.2.1.70	RNA Metabolism
VHO02356.1	-1.77658	2.63727e-06	-1.65758	5.63977e-06	-1.67942	7.03423e-06	NA	NA	Sigma factor RpoE regulatory protein RseC	RNA Metabolism
VHO05475.1	1.23894	3.05286e-06	1.06588	4.07745e-05	0.568273	0.0256799	0.927257	0.00168465	tRNA (Guanine37-N1) -methyltransferase (EC 2.1.1.31);Ontology_term=KEGG_ENZYME:2.1.1.31	RNA Metabolism
VHO03306.1	1.00127	2.69757e-05	0.792434	0.000555527	0.530231	0.0218824	0.705073	0.00814472	Transcription elongation factor GreA	RNA Metabolism
VHO03679.1	1.14708	3.70819e-05	1.03461	0.00010027	1.08004	6.93483e-05	0.830772	0.00717577	Ribosomal small subunit pseudouridine synthase A (EC 4.2.1.70);Ontology_term=KEGG_ENZYME:4.2.1.70	RNA Metabolism
VHO03316.1	1.05712	3.71571e-05	1.28388	1.01331e-06	1.03064	6.25613e-05	1.05023	0.000362526	FIG000325: clustered with transcription termination protein NusA	RNA Metabolism
VHO04604.1	0.97868	4.69847e-05	1.13934	2.54152e-06	0.766201	0.00122259	0.774478	0.00420782	S-adenosylmethionine:tRNA ribosyltransferase-isomerase (EC 5.-.-.-);Ontology_term=KEGG_ENZYME:5.-.-.-	RNA Metabolism
VHO02371.1	1.4208	0.000384695	1.54272	8.53886e-05	1.40937	0.000470997	1.8036	0.000160773	ATP-dependent 23S rRNA helicase DbpA	RNA Metabolism
VHO02528.1	-1.08342	0.000398113	-1.24737	5.61038e-05	-1.52912	2.10603e-06	-0.953287	0.00479322	tRNA dimethylallyltransferase (EC 2.5.1.75);Ontology_term=KEGG_ENZYME:2.5.1.75	RNA Metabolism
VHO04855.1	-2.10194	0.000586496	-2.73177	1.96491e-05	-2.75914	2.18476e-05	-2.89187	3.15998e-05	RNA polymerase sigma-70 factor	RNA Metabolism
VHO05623.1	-1.75437	0.000680075	-1.97478	6.12669e-05	-1.87097	0.000331188	-2.2164	7.93729e-05	RNA polymerase sigma factor RpoE	RNA Metabolism
VHO02964.1	0.877734	0.000932294	0.741426	0.00458596	1.18551	1.56308e-05	1.47319	5.3529e-06	Protein export cytoplasm protein SecA ATPase RNA helicase (TC 3.A.5.1.1)	RNA Metabolism
VHO01786.1	-0.842107	0.00108666	-0.834267	0.00112302	-0.856226	0.000957054	-1.11123	0.000125188	RNA polymerase sigma factor RpoS	RNA Metabolism
VHO02525.1	-1.08102	0.00135883	-1.05793	0.00123457	-1.18181	0.000493851	-0.872732	0.0179079	TsaE protein%2C required for threonylcarbamoyladenosine t(6)A37 formation in tRNA	RNA Metabolism
VHO06798.1	-0.770609	0.00140692	-0.509968	0.0292907	-0.586336	0.014718	-0.622437	0.0200566	23S rRNA (Uracil-5-) -methyltransferase rumB (EC 2.1.1.-);Ontology_term=KEGG_ENZYME:2.1.1.-	RNA Metabolism
VHO06381.1	0.995139	0.00166081	0.848611	0.00510422	NA	NA	NA	NA	Predicted P-loop ATPase fused to an acetyltransferase COG1444	RNA Metabolism
VHO00478.1	0.950246	0.00175218	0.894104	0.00299643	NA	NA	NA	NA	DNA-directed RNA polymerase alpha subunit (EC 2.7.7.6);Ontology_term=KEGG_ENZYME:2.7.7.6	RNA Metabolism
VHO01360.1	0.742754	0.00194081	0.717728	0.0025098	0.541132	0.0241833	NA	NA	Ribonuclease E (EC 3.1.26.12);Ontology_term=KEGG_ENZYME:3.1.26.12	RNA Metabolism
VHO02513.1	1.26738	0.00199266	1.08657	0.00721014	NA	NA	NA	NA	Retron-type RNA-directed DNA polymerase (EC 2.7.7.49);Ontology_term=KEGG_ENZYME:2.7.7.49	RNA Metabolism
VHO02942.1	-0.940412	0.00225414	-0.931416	0.00192638	-0.635888	0.0379981	NA	NA	rRNA small subunit methyltransferase H	RNA Metabolism
VHO03538.1	1.78227	0.0022869	1.68279	0.000998872	1.89883	0.000669833	2.16519	0.0020693	RNA polymerase sigma-54 factor RpoN	RNA Metabolism
VHO04784.1	-0.925894	0.00458102	-1.14654	0.000360107	NA	NA	NA	NA	SSU rRNA (adenine(1518)-N(6)/adenine(1519)-N(6))-dimethyltransferase (EC 2.1.1.182);Ontology_term=KEGG_ENZYME:2.1.1.182	RNA Metabolism
VHO02477.1	-1.56401	0.00491833	-1.85739	0.000960731	-1.85464	0.00111077	-2.35186	0.000191511	Cysteine desulfurase (EC 2.8.1.7)%2C IscS subfamily;Ontology_term=KEGG_ENZYME:2.8.1.7	RNA Metabolism
VHO04036.1	-0.718163	0.00539535	-0.808829	0.0014515	-1.00377	0.00014393	-1.13875	9.43722e-05	tRNA (5-methylaminomethyl-2-thiouridylate)-methyltransferase (EC 2.1.1.61) / FAD-dependent cmnm(5)s(2)U34 oxidoreductase;Ontology_term=KEGG_ENZYME:2.1.1.61	RNA Metabolism
VHO05934.1	-0.60221	0.00687823	-0.613951	0.00539531	-0.620042	0.00548372	-0.64941	0.00941612	tRNA uridine 5-carboxymethylaminomethyl modification enzyme GidA	RNA Metabolism
VHO02342.1	-0.728735	0.00733457	-0.812007	0.00254684	-0.927508	0.000761055	-0.91446	0.00246265	23S rRNA (Uracil-5-) -methyltransferase RumA (EC 2.1.1.-);Ontology_term=KEGG_ENZYME:2.1.1.-	RNA Metabolism
VHO01242.1	0.814692	0.00780049	0.8702	0.00367841	NA	NA	NA	NA	Ribosomal protein S12p Asp88 (E. coli) methylthiotransferase	RNA Metabolism
VHO02474.1	0.703857	0.00923835	0.681819	0.0100088	0.556383	0.0414613	0.716371	0.0216699	tRNA:Cm32/Um32 methyltransferase	RNA Metabolism
VHO01976.1	1.07801	0.00980608	0.8465	0.0305558	NA	NA	1.27941	0.00624736	Permease of the drug/metabolite transporter (DMT) superfamily	RNA Metabolism
VHO02185.1	0.819184	0.0106181	0.993902	0.0014418	0.781135	0.0142161	NA	NA	tRNA(Ile)-lysidine synthetase (EC 6.3.4.19);Ontology_term=KEGG_ENZYME:6.3.4.19	RNA Metabolism
VHO02486.1	-0.605173	0.0109366	-0.576895	0.0139248	NA	NA	NA	NA	Ribosomal RNA large subunit methyltransferase N (EC 2.1.1.-);Ontology_term=KEGG_ENZYME:2.1.1.-	RNA Metabolism
VHO03061.1	1.24902	0.0113095	1.15738	0.0135281	NA	NA	1.91672	0.00129354	tRNA-dihydrouridine synthase C (EC 1.-.-.-);Ontology_term=KEGG_ENZYME:1.-.-.-	RNA Metabolism
VHO01945.1	-0.809672	0.0154917	-0.647699	0.0453323	-0.807025	0.0159026	NA	NA	Ribosomal large subunit pseudouridine synthase F (EC 4.2.1.70);Ontology_term=KEGG_ENZYME:4.2.1.70	RNA Metabolism
VHO03950.1	0.59628	0.017185	NA	NA	NA	NA	NA	NA	Ribosomal RNA small subunit methyltransferase C (EC 2.1.1.52);Ontology_term=KEGG_ENZYME:2.1.1.52	RNA Metabolism
VHO03854.1	0.775689	0.0173951	0.765594	0.0144847	0.854747	0.00769204	1.1503	0.00199988	Queuosine Biosynthesis QueC ATPase	RNA Metabolism
VHO04205.1	-0.634809	0.0190441	-0.532776	0.041471	-0.740232	0.00570993	-0.962673	0.00112419	tRNA (guanosine(18)-2'-O)-methyltransferase (EC 2.1.1.34);Ontology_term=KEGG_ENZYME:2.1.1.34	RNA Metabolism
VHO05946.1	1.08784	0.021268	NA	NA	NA	NA	1.11209	0.0400023	Ribonuclease P protein component (EC 3.1.26.5);Ontology_term=KEGG_ENZYME:3.1.26.5	RNA Metabolism
VHO01281.1	0.784552	0.02434	0.843068	0.0116335	NA	NA	1.02247	0.0116134	Ribosomal large subunit pseudouridine synthase D (EC 4.2.1.70);Ontology_term=KEGG_ENZYME:4.2.1.70	RNA Metabolism
VHO00800.1	-0.528841	0.0277352	-0.48036	0.0420894	-0.530095	0.0270648	NA	NA	Cytoplasmic axial filament protein CafA and Ribonuclease G (EC 3.1.4.-);Ontology_term=KEGG_ENZYME:3.1.4.-	RNA Metabolism
VHO02538.1	0.706462	0.0283318	NA	NA	1.04323	0.0011803	NA	NA	23S rRNA (guanosine-2'-O-) -methyltransferase rlmB (EC 2.1.1.-);Ontology_term=KEGG_ENZYME:2.1.1.-	RNA Metabolism
VHO06755.1	0.518214	0.0313846	0.540792	0.0227492	NA	NA	0.571903	0.0406718	tRNA-specific 2-thiouridylase MnmA	RNA Metabolism
VHO05694.1	0.823833	0.0332349	NA	NA	NA	NA	NA	NA	Selenophosphate-dependent tRNA 2-selenouridine synthase	RNA Metabolism
VHO05498.1	1.02799	0.0380469	NA	NA	NA	NA	NA	NA	COG1720: Uncharacterized conserved protein	RNA Metabolism
VHO01983.1	0.562918	0.0400614	NA	NA	NA	NA	NA	NA	LSU m5C1962 methyltransferase RlmI	RNA Metabolism
VHO04556.1	-1.20393	0.0485071	-1.40655	0.0123788	NA	NA	NA	NA	Permease of the drug/metabolite transporter (DMT) superfamily	RNA Metabolism
VHO05609.1	NA	NA	0.776824	0.00454739	0.56573	0.0438003	0.767207	0.0171841	ATP-dependent RNA helicase SrmB	RNA Metabolism
VHO03949.1	NA	NA	0.613404	0.00831362	NA	NA	NA	NA	tRNA (guanine46-N7-)-methyltransferase (EC 2.1.1.33);Ontology_term=KEGG_ENZYME:2.1.1.33	RNA Metabolism
VHO04369.1	NA	NA	0.806243	0.00832515	NA	NA	NA	NA	TsaD/Kae1/Qri7 protein%2C required for threonylcarbamoyladenosine t(6)A37 formation in tRNA	RNA Metabolism
VHO05728.1	NA	NA	0.526154	0.0126895	NA	NA	0.622568	0.0113731	ATP-dependent RNA helicase RhlB	RNA Metabolism
VHO04857.1	NA	NA	-0.590848	0.0212781	NA	NA	-0.652719	0.0259766	Cysteine desulfurase (EC 2.8.1.7);Ontology_term=KEGG_ENZYME:2.8.1.7	RNA Metabolism
VHO05466.1	NA	NA	1.31177	0.0219599	1.83681	0.00189153	1.78605	0.00951466	Metallo-beta-lactamase family protein%2C RNA-specific	RNA Metabolism
VHO02353.1	NA	NA	0.543638	0.0223117	0.688713	0.0044432	0.732037	0.00886159	Ribonuclease III (EC 3.1.26.3);Ontology_term=KEGG_ENZYME:3.1.26.3	RNA Metabolism
VHO05081.1	NA	NA	0.494934	0.0312934	NA	NA	NA	NA	ATP-dependent RNA helicase VCA0061	RNA Metabolism
VHO06765.1	NA	NA	-1.02585	0.0404401	NA	NA	NA	NA	Serine protease precursor MucD/AlgY associated with sigma factor RpoE	RNA Metabolism
VHO03091.1	NA	NA	NA	NA	1.58981	1.57945e-05	1.54914	0.000234776	RNA polymerase sigma factor RpoH	RNA Metabolism
VHO05767.1	NA	NA	NA	NA	2.18209	0.00273431	NA	NA	Transcription elongation factor GreB	RNA Metabolism
VHO03310.1	NA	NA	NA	NA	0.94115	0.00936233	1.59649	0.000237945	Heat shock protein FtsJ/RrmJ @ Ribosomal RNA large subunit methyltransferase E (EC 2.1.1.-);Ontology_term=KEGG_ENZYME:2.1.1.-	RNA Metabolism
VHO05610.1	NA	NA	NA	NA	1.01733	0.0119692	1.06077	0.0229558	tRNA (adenine37-N(6))-methyltransferase TrmN6 (EC 2.1.1.223);Ontology_term=KEGG_ENZYME:2.1.1.223	RNA Metabolism
VHO05559.1	NA	NA	NA	NA	0.574356	0.0139358	NA	NA	Poly(A) polymerase (EC 2.7.7.19);Ontology_term=KEGG_ENZYME:2.7.7.19	RNA Metabolism
VHO06180.1	NA	NA	NA	NA	-0.605487	0.0341049	NA	NA	Permease of the drug/metabolite transporter (DMT) superfamily	RNA Metabolism
VHO03087.1	NA	NA	NA	NA	0.729572	0.0408912	NA	NA	16S rRNA (guanine(966)-N(2))-methyltransferase (EC 2.1.1.171);Ontology_term=KEGG_ENZYME:2.1.1.171	RNA Metabolism
VHO05943.1	NA	NA	NA	NA	0.519353	0.0492879	NA	NA	GTPase and tRNA-U34 5-formylation enzyme TrmE	RNA Metabolism
VHO06544.1	NA	NA	NA	NA	NA	NA	1.06886	0.0229558	Metallo-beta-lactamase family protein%2C RNA-specific	RNA Metabolism
VHO02376.1	NA	NA	NA	NA	NA	NA	0.74322	0.0271658	RNA polymerase sigma-54 factor RpoN	RNA Metabolism
VHO06234.1	NA	NA	NA	NA	NA	NA	0.811745	0.0306415	Metallo-beta-lactamase family protein%2C RNA-specific	RNA Metabolism
VHO06791.1	NA	NA	NA	NA	NA	NA	-0.653196	0.034541	hypothetical tRNA/rRNA methyltransferase yfiF [EC:2.1.1.-];Ontology_term=KEGG_ENZYME:2.1.1.-	RNA Metabolism
VHO06297.1	NA	NA	NA	NA	NA	NA	1.32901	0.0409082	tRNA 5-methylaminomethyl-2-thiouridine synthase TusA	RNA Metabolism
VHO02275.1	-4.86501	1.26674e-12	-5.04471	3.52225e-13	-5.47001	8.87004e-14	-4.79934	6.21476e-12	Cold shock protein CspD	Stress Response
VHO04606.1	1.78403	1.41117e-08	1.64486	4.03022e-08	1.17388	4.224e-05	1.39164	2.9754e-05	Hydrogen peroxide-inducible genes activator	Stress Response
VHO04884.1	-1.70732	6.13797e-07	-1.5508	3.08768e-06	-0.645647	0.0436406	NA	NA	MoxR-like ATPase in aerotolerance operon	Stress Response
[truncated: 98 more rows]
