# Supplementary material for: Nutrient driven transcriptional changes during phage infection in an aquatic Gammaproteobacterium
Source: Environ Microbiol. 2022 Jan 26;24(5):2270–81. doi: 10.1111/1462-2920.15904 (PMC9305737; doi:10.1111/1462-2920.15904)
Supplement: Supplementary file 8 — Supplementary Table 5. Differentially expressed (DE) genes when comparing phage infected bacteria versus control within nutrient treatment. [file EMI-24-2270-s004.xlsx]

## Sheet: Table_S5
Table S5. Differentially expressed (DE) genes when comparing phage infected bacteria versus control within nutrient treatment. For HNM and LNM, the transcript levels of the phage infected-bacteria were compared to that of the control bacteria. LogFC and FDR-values are reported for each gene that is DE (B-U). For any timepoint a gene is not DE, it is reported as NA. The categories (X) "iron acquis…
gene accession	logFC, HNM-phage vs control, t0	FDR, HNM-phage vs control, t0	logFC, HNM-phage vs control, t1	FDR, HNM-phage vs control, t1	logFC, HNM-phage vs control, t2	FDR, HNM-phage vs control, t2	logFC, HNM-phage vs control, t3	FDR, HNM-phage vs control, t3	logFC, HNM-phage vs control, t4	FDR, HNM-phage vs control, t4	logFC, LNM-phage vs control, t0	FDR, LNM-phage vs control, t0	logFC, LNM-phage vs control, t1	FDR, LNM-phage vs control, t1	logFC, LNM-phage vs control, t2	FDR, LNM-phage vs control, t2	logFC, LNM-phage vs control, t3	FDR, LNM-phage vs control, t3	logFC, LNM-phage vs control, t4	FDR, LNM-phage vs control, t4	function	category	merged into "Nutrient Metabolism" in Fig 6
VHO04121.1	NA	NA	1.14634	0.00261678	0.960101	0.0132227	NA	NA	NA	NA	NA	NA	1.0786	0.0106292	1.09368	0.00552118	NA	NA	NA	NA	HTH-type transcriptional regulator IlvY	Amino Acids and Derivatives
VHO03962.1	NA	NA	1.17754	0.0282098	NA	NA	NA	NA	NA	NA	NA	NA	NA	NA	NA	NA	NA	NA	NA	NA	Glutamate synthase [NADPH] small chain (EC 1.4.1.13);Ontology_term=KEGG_ENZYME:1.4.1.13	Amino Acids and Derivatives
VHO01991.1	NA	NA	NA	NA	1.67376	8.12544e-05	1.4379	0.00133785	1.37157	0.00261442	NA	NA	NA	NA	NA	NA	NA	NA	NA	NA	Branched-chain alpha-keto acid dehydrogenase%2C E1 component%2C alpha subunit (EC 1.2.4.4) / Branched-chain alpha-keto acid dehydrogenase%2C E1 component%2C beta subunit (EC 1.2.4.4);Ontology_term=KEGG_ENZYME:1.2.4.4,KEGG_ENZYME:1.2.4.4	Amino Acids and Derivatives
VHO04659.1	NA	NA	NA	NA	2.09076	0.00895341	NA	NA	NA	NA	NA	NA	NA	NA	1.62524	0.0209014	NA	NA	NA	NA	Glutamate synthase [NADPH] large chain (EC 1.4.1.13);Ontology_term=KEGG_ENZYME:1.4.1.13	Amino Acids and Derivatives
VHO06308.1	NA	NA	NA	NA	1.42349	0.00895446	NA	NA	NA	NA	NA	NA	NA	NA	1.66607	0.000520845	NA	NA	NA	NA	putative proteinase	Amino Acids and Derivatives
VHO03233.1	NA	NA	NA	NA	-0.662254	0.0107114	NA	NA	NA	NA	NA	NA	NA	NA	NA	NA	NA	NA	NA	NA	Shikimate kinase I (EC 2.7.1.71);Ontology_term=KEGG_ENZYME:2.7.1.71	Amino Acids and Derivatives
VHO03217.1	NA	NA	NA	NA	1.55942	0.0237646	NA	NA	1.91115	0.0061823	NA	NA	NA	NA	3.08394	7.85471e-07	2.06168	0.0109404	2.1662	0.0181419	Cystathionine gamma-synthase (EC 2.5.1.48);Ontology_term=KEGG_ENZYME:2.5.1.48	Amino Acids and Derivatives
VHO03218.1	NA	NA	NA	NA	1.28268	0.0353746	NA	NA	NA	NA	NA	NA	NA	NA	2.35113	8.23158e-06	1.71727	0.00930232	1.91968	0.0109522	Aspartokinase (EC 2.7.2.4) / Homoserine dehydrogenase (EC 1.1.1.3);Ontology_term=KEGG_ENZYME:2.7.2.4,KEGG_ENZYME:1.1.1.3	Amino Acids and Derivatives
VHO05674.1	NA	NA	NA	NA	-0.669528	0.0397259	NA	NA	NA	NA	NA	NA	-0.631158	0.0445013	NA	NA	-0.777085	0.0210376	NA	NA	Glycine dehydrogenase [decarboxylating] (glycine cleavage system P protein) (EC 1.4.4.2);Ontology_term=KEGG_ENZYME:1.4.4.2	Amino Acids and Derivatives
VHO06478.1	NA	NA	NA	NA	-1.03324	0.0414125	NA	NA	NA	NA	NA	NA	NA	NA	NA	NA	NA	NA	NA	NA	Methylglutaconyl-CoA hydratase (EC 4.2.1.18);Ontology_term=KEGG_ENZYME:4.2.1.18	Amino Acids and Derivatives
VHO05848.1	NA	NA	NA	NA	0.770178	0.0446803	NA	NA	NA	NA	NA	NA	0.829422	0.0214851	NA	NA	NA	NA	NA	NA	Succinylarginine dihydrolase (EC 3.5.3.23);Ontology_term=KEGG_ENZYME:3.5.3.23	Amino Acids and Derivatives
VHO05793.1	NA	NA	NA	NA	-0.596686	0.0489701	NA	NA	NA	NA	NA	NA	NA	NA	NA	NA	NA	NA	NA	NA	Spermidine synthase (EC 2.5.1.16);Ontology_term=KEGG_ENZYME:2.5.1.16	Amino Acids and Derivatives
VHO03295.1	NA	NA	NA	NA	NA	NA	1.56566	0.000268489	NA	NA	NA	NA	NA	NA	0.923143	0.0274043	NA	NA	NA	NA	Methionine transporter MetT	Amino Acids and Derivatives
VHO03119.1	NA	NA	NA	NA	NA	NA	-0.719009	0.0293169	NA	NA	NA	NA	NA	NA	NA	NA	NA	NA	NA	NA	Formiminoglutamase (EC 3.5.3.8);Ontology_term=KEGG_ENZYME:3.5.3.8	Amino Acids and Derivatives
VHO05672.1	NA	NA	NA	NA	NA	NA	NA	NA	NA	NA	NA	NA	-0.996674	0.000459401	-1.01867	6.30649e-05	-0.963536	0.00167024	NA	NA	Aminomethyltransferase (glycine cleavage system T protein) (EC 2.1.2.10);Ontology_term=KEGG_ENZYME:2.1.2.10	Amino Acids and Derivatives
VHO03856.1	NA	NA	NA	NA	NA	NA	NA	NA	NA	NA	NA	NA	1.15313	0.00132901	1.04391	0.00138236	NA	NA	NA	NA	Aspartokinase (EC 2.7.2.4);Ontology_term=KEGG_ENZYME:2.7.2.4	Amino Acids and Derivatives
VHO05673.1	NA	NA	NA	NA	NA	NA	NA	NA	NA	NA	NA	NA	-1.03583	0.00512891	-1.29075	0.000104346	NA	NA	NA	NA	Glycine cleavage system H protein	Amino Acids and Derivatives
VHO05993.1	NA	NA	NA	NA	NA	NA	NA	NA	NA	NA	NA	NA	-0.884701	0.0204787	-0.82463	0.0152501	NA	NA	NA	NA	Phosphoserine aminotransferase (EC 2.6.1.52);Ontology_term=KEGG_ENZYME:2.6.1.52	Amino Acids and Derivatives
VHO01879.1	NA	NA	NA	NA	NA	NA	NA	NA	NA	NA	NA	NA	-0.671186	0.0206022	-0.537238	0.0392496	-0.651667	0.0389874	NA	NA	NAD-specific glutamate dehydrogenase (EC 1.4.1.2)%2C large form;Ontology_term=KEGG_ENZYME:1.4.1.2	Amino Acids and Derivatives
VHO06389.1	NA	NA	NA	NA	NA	NA	NA	NA	NA	NA	NA	NA	-0.851298	0.0233954	-0.872338	0.0107809	NA	NA	NA	NA	Diaminopimelate epimerase (EC 5.1.1.7);Ontology_term=KEGG_ENZYME:5.1.1.7	Amino Acids and Derivatives
VHO03956.1	NA	NA	NA	NA	NA	NA	NA	NA	NA	NA	NA	NA	-0.60342	0.0235847	-0.608654	0.0101035	NA	NA	NA	NA	Secreted cyanophycinase CphE (EC 3.4.15.6);Ontology_term=KEGG_ENZYME:3.4.15.6	Amino Acids and Derivatives
VHO03685.1	NA	NA	NA	NA	NA	NA	NA	NA	NA	NA	NA	NA	0.913709	0.0238189	0.976489	0.00918458	1.34866	0.00339794	1.44113	0.00633401	Acetolactate synthase large subunit (EC 2.2.1.6);Ontology_term=KEGG_ENZYME:2.2.1.6	Amino Acids and Derivatives
VHO04961.1	NA	NA	NA	NA	NA	NA	NA	NA	NA	NA	NA	NA	-0.793702	0.0327847	NA	NA	-0.894404	0.0283239	-1.05522	0.0206382	Glutamate synthase [NADPH] large chain (EC 1.4.1.13);Ontology_term=KEGG_ENZYME:1.4.1.13	Amino Acids and Derivatives
VHO06479.1	NA	NA	NA	NA	NA	NA	NA	NA	NA	NA	NA	NA	-0.96722	0.034481	-0.8762	0.0342712	NA	NA	NA	NA	Methylcrotonyl-CoA carboxylase biotin-containing subunit (EC 6.4.1.4);Ontology_term=KEGG_ENZYME:6.4.1.4	Amino Acids and Derivatives
VHO06391.1	NA	NA	NA	NA	NA	NA	NA	NA	NA	NA	NA	NA	-0.689416	0.041114	-0.626096	0.044445	NA	NA	NA	NA	Diaminopimelate decarboxylase (EC 4.1.1.20);Ontology_term=KEGG_ENZYME:4.1.1.20	Amino Acids and Derivatives
VHO06477.1	NA	NA	NA	NA	NA	NA	NA	NA	NA	NA	NA	NA	-1.23032	0.041192	NA	NA	NA	NA	NA	NA	Methylcrotonyl-CoA carboxylase carboxyl transferase subunit (EC 6.4.1.4);Ontology_term=KEGG_ENZYME:6.4.1.4	Amino Acids and Derivatives
VHO06548.1	NA	NA	NA	NA	NA	NA	NA	NA	NA	NA	NA	NA	0.814321	0.0480191	NA	NA	1.48608	0.00102501	1.28805	0.0109522	Asparagine synthetase [glutamine-hydrolyzing] (EC 6.3.5.4);Ontology_term=KEGG_ENZYME:6.3.5.4	Amino Acids and Derivatives
VHO03300.1	NA	NA	NA	NA	NA	NA	NA	NA	NA	NA	NA	NA	NA	NA	1.37925	6.72011e-05	NA	NA	NA	NA	4-hydroxy-tetrahydrodipicolinate reductase (EC 1.17.1.8);Ontology_term=KEGG_ENZYME:1.17.1.8	Amino Acids and Derivatives
VHO02544.1	NA	NA	NA	NA	NA	NA	NA	NA	NA	NA	NA	NA	NA	NA	1.02136	0.000961197	NA	NA	NA	NA	Alanine racemase (EC 5.1.1.1);Ontology_term=KEGG_ENZYME:5.1.1.1	Amino Acids and Derivatives
VHO05094.1	NA	NA	NA	NA	NA	NA	NA	NA	NA	NA	NA	NA	NA	NA	0.874722	0.00115734	NA	NA	NA	NA	Transcriptional repressor protein TyrR	Amino Acids and Derivatives
VHO02479.1	NA	NA	NA	NA	NA	NA	NA	NA	NA	NA	NA	NA	NA	NA	-1.7875	0.00881075	NA	NA	NA	NA	Iron binding protein IscA for iron-sulfur cluster assembly	Amino Acids and Derivatives
VHO03222.1	NA	NA	NA	NA	NA	NA	NA	NA	NA	NA	NA	NA	NA	NA	1.30052	0.0100411	NA	NA	NA	NA	N-acetyl-gamma-glutamyl-phosphate reductase (EC 1.2.1.38);Ontology_term=KEGG_ENZYME:1.2.1.38	Amino Acids and Derivatives
VHO03108.1	NA	NA	NA	NA	NA	NA	NA	NA	NA	NA	NA	NA	NA	NA	1.25143	0.0103147	NA	NA	NA	NA	Glutamine synthetase type I (EC 6.3.1.2);Ontology_term=KEGG_ENZYME:6.3.1.2	Amino Acids and Derivatives
VHO03226.1	NA	NA	NA	NA	NA	NA	NA	NA	NA	NA	NA	NA	NA	NA	0.9432	0.0126661	NA	NA	NA	NA	Argininosuccinate lyase (EC 4.3.2.1);Ontology_term=KEGG_ENZYME:4.3.2.1	Amino Acids and Derivatives
VHO06102.1	NA	NA	NA	NA	NA	NA	NA	NA	NA	NA	NA	NA	NA	NA	1.404	0.0167599	NA	NA	NA	NA	Homoserine O-acetyltransferase (EC 2.3.1.31);Ontology_term=KEGG_ENZYME:2.3.1.31	Amino Acids and Derivatives
VHO02478.1	NA	NA	NA	NA	NA	NA	NA	NA	NA	NA	NA	NA	NA	NA	-1.58104	0.0207284	-1.72855	0.0337095	NA	NA	Iron-sulfur cluster assembly scaffold protein IscU	Amino Acids and Derivatives
VHO01386.1	NA	NA	NA	NA	NA	NA	NA	NA	NA	NA	NA	NA	NA	NA	0.968022	0.0209014	NA	NA	NA	NA	Aminodeoxychorismate lyase (EC 4.1.3.38);Ontology_term=KEGG_ENZYME:4.1.3.38	Amino Acids and Derivatives
VHO05471.1	NA	NA	NA	NA	NA	NA	NA	NA	NA	NA	NA	NA	NA	NA	-0.970184	0.0213839	-1.06514	0.0389726	-1.34783	0.0165174	2-keto-3-deoxy-D-arabino-heptulosonate-7-phosphate synthase I alpha (EC 2.5.1.54);Ontology_term=KEGG_ENZYME:2.5.1.54	Amino Acids and Derivatives
VHO01896.1	NA	NA	NA	NA	NA	NA	NA	NA	NA	NA	NA	NA	NA	NA	-0.700519	0.0227846	NA	NA	NA	NA	ProQ: influences osmotic activation of compatible solute ProP	Amino Acids and Derivatives
VHO03223.1	NA	NA	NA	NA	NA	NA	NA	NA	NA	NA	NA	NA	NA	NA	1.04159	0.0257348	NA	NA	NA	NA	Acetylglutamate kinase (EC 2.7.2.8);Ontology_term=KEGG_ENZYME:2.7.2.8	Amino Acids and Derivatives
VHO03672.1	NA	NA	NA	NA	NA	NA	NA	NA	NA	NA	NA	NA	NA	NA	1.13454	0.0297097	NA	NA	NA	NA	Sulfate permease%2C Trk-type	Amino Acids and Derivatives
VHO04646.1	NA	NA	NA	NA	NA	NA	NA	NA	NA	NA	NA	NA	NA	NA	-0.854712	0.0320317	-1.14328	0.0170698	NA	NA	N-acetyl-L%2CL-diaminopimelate deacetylase (EC 3.5.1.47);Ontology_term=KEGG_ENZYME:3.5.1.47	Amino Acids and Derivatives
VHO04111.1	NA	NA	NA	NA	NA	NA	NA	NA	NA	NA	NA	NA	NA	NA	-0.889902	0.0333383	-1.1035	0.0318651	NA	NA	Arginine pathway regulatory protein ArgR%2C repressor of arg regulon	Amino Acids and Derivatives
VHO01920.1	NA	NA	NA	NA	NA	NA	NA	NA	NA	NA	NA	NA	NA	NA	-0.952189	0.0371996	NA	NA	NA	NA	Branched-chain alpha-keto acid dehydrogenase%2C E1 component%2C alpha subunit (EC 1.2.4.4);Ontology_term=KEGG_ENZYME:1.2.4.4	Amino Acids and Derivatives
VHO05992.1	NA	NA	NA	NA	NA	NA	NA	NA	NA	NA	NA	NA	NA	NA	-0.575771	0.037641	NA	NA	NA	NA	5-Enolpyruvylshikimate-3-phosphate synthase (EC 2.5.1.19);Ontology_term=KEGG_ENZYME:2.5.1.19	Amino Acids and Derivatives
VHO06502.1	NA	NA	NA	NA	NA	NA	NA	NA	NA	NA	NA	NA	NA	NA	0.887395	0.0392496	NA	NA	NA	NA	Asparagine synthetase [glutamine-hydrolyzing] (EC 6.3.5.4);Ontology_term=KEGG_ENZYME:6.3.5.4	Amino Acids and Derivatives
VHO01837.1	NA	NA	NA	NA	NA	NA	NA	NA	NA	NA	NA	NA	NA	NA	-0.678112	0.0447191	-0.910924	0.0241957	NA	NA	L-serine dehydratase (EC 4.3.1.17);Ontology_term=KEGG_ENZYME:4.3.1.17	Amino Acids and Derivatives
VHO03224.1	NA	NA	NA	NA	NA	NA	NA	NA	NA	NA	NA	NA	NA	NA	1.14006	0.045262	NA	NA	NA	NA	Ornithine carbamoyltransferase (EC 2.1.3.3);Ontology_term=KEGG_ENZYME:2.1.3.3	Amino Acids and Derivatives
VHO01207.1	NA	NA	NA	NA	NA	NA	NA	NA	NA	NA	NA	NA	NA	NA	-0.792767	0.0457812	NA	NA	NA	NA	Arginine N-succinyltransferase (EC 2.3.1.109);Ontology_term=KEGG_ENZYME:2.3.1.109	Amino Acids and Derivatives
VHO02476.1	NA	NA	NA	NA	NA	NA	NA	NA	NA	NA	NA	NA	NA	NA	-1.25052	0.0459274	-1.60115	0.0338985	NA	NA	Iron-sulfur cluster regulator IscR	Amino Acids and Derivatives
VHO04349.1	NA	NA	NA	NA	NA	NA	NA	NA	NA	NA	NA	NA	NA	NA	1.3859	0.0459274	NA	NA	NA	NA	Leucine-responsive regulatory protein%2C regulator for leucine (or lrp) regulon and high-affinity branched-chain amino acid transport system	Amino Acids and Derivatives
VHO04351.1	NA	NA	NA	NA	NA	NA	NA	NA	NA	NA	NA	NA	NA	NA	-0.629219	0.0496147	-0.776512	0.0448723	NA	NA	Proline dehydrogenase (EC 1.5.99.8) (Proline oxidase) / Delta-1-pyrroline-5-carboxylate dehydrogenase (EC 1.5.1.12);Ontology_term=KEGG_ENZYME:1.5.99.8,KEGG_ENZYME:1.5.1.12	Amino Acids and Derivatives
VHO03117.1	NA	NA	NA	NA	NA	NA	NA	NA	NA	NA	NA	NA	NA	NA	NA	NA	-0.849417	0.00526841	-0.698268	0.0476132	Imidazolonepropionase (EC 3.5.2.7);Ontology_term=KEGG_ENZYME:3.5.2.7	Amino Acids and Derivatives
VHO06400.1	NA	NA	NA	NA	NA	NA	NA	NA	NA	NA	NA	NA	NA	NA	NA	NA	-1.10922	0.00749595	NA	NA	Cyanophycinase (EC 3.4.15.6);Ontology_term=KEGG_ENZYME:3.4.15.6	Amino Acids and Derivatives
VHO05381.1	NA	NA	NA	NA	NA	NA	NA	NA	NA	NA	NA	NA	NA	NA	NA	NA	-0.88926	0.0132411	NA	NA	Pyrroline-5-carboxylate reductase (EC 1.5.1.2);Ontology_term=KEGG_ENZYME:1.5.1.2	Amino Acids and Derivatives
VHO01116.1	NA	NA	NA	NA	NA	NA	NA	NA	NA	NA	NA	NA	NA	NA	NA	NA	2.06255	0.0224935	NA	NA	Arginine/ornithine antiporter ArcD	Amino Acids and Derivatives
VHO01924.1	NA	NA	NA	NA	NA	NA	NA	NA	NA	NA	NA	NA	NA	NA	NA	NA	-0.842992	0.0357998	NA	NA	Succinylglutamate desuccinylase (EC 3.5.1.96);Ontology_term=KEGG_ENZYME:3.5.1.96	Amino Acids and Derivatives
VHO01205.1	NA	NA	NA	NA	NA	NA	NA	NA	NA	NA	NA	NA	NA	NA	NA	NA	-1.12065	0.041114	NA	NA	Acetylornithine aminotransferase (EC 2.6.1.11) / N-succinyl-L%2CL-diaminopimelate aminotransferase (EC 2.6.1.17) / Succinylornithine transaminase (EC 2.6.1.81);Ontology_term=KEGG_ENZYME:2.6.1.11,KEGG_ENZYME:2.6.1.17,KEGG_ENZYME:2.6.1.81	Amino Acids and Derivatives
VHO06129.1	NA	NA	NA	NA	NA	NA	NA	NA	NA	NA	NA	NA	NA	NA	NA	NA	-0.888447	0.0411986	NA	NA	L-threonine 3-dehydrogenase (EC 1.1.1.103);Ontology_term=KEGG_ENZYME:1.1.1.103	Amino Acids and Derivatives
VHO06480.1	NA	NA	NA	NA	NA	NA	NA	NA	NA	NA	NA	NA	NA	NA	NA	NA	-0.952703	0.0460936	NA	NA	Hydroxymethylglutaryl-CoA lyase (EC 4.1.3.4);Ontology_term=KEGG_ENZYME:4.1.3.4	Amino Acids and Derivatives
VHO05520.1	NA	NA	NA	NA	NA	NA	NA	NA	NA	NA	NA	NA	NA	NA	NA	NA	1.2002	0.0487287	NA	NA	Anthranilate synthase%2C amidotransferase component (EC 4.1.3.27);Ontology_term=KEGG_ENZYME:4.1.3.27	Amino Acids and Derivatives
VHO04466.1	NA	NA	NA	NA	1.08617	0.0268371	NA	NA	NA	NA	NA	NA	NA	NA	NA	NA	NA	NA	NA	NA	Glycerophosphoryl diester phosphodiesterase (EC 3.1.4.46);Ontology_term=KEGG_ENZYME:3.1.4.46	Carbohydrates
VHO01289.1	NA	NA	NA	NA	-0.879705	0.0326943	NA	NA	NA	NA	NA	NA	NA	NA	NA	NA	NA	NA	NA	NA	Citrate synthase (si) (EC 2.3.3.1);Ontology_term=KEGG_ENZYME:2.3.3.1	Carbohydrates
VHO06240.1	NA	NA	NA	NA	NA	NA	NA	NA	NA	NA	NA	NA	-1.18569	0.000632566	-0.715683	0.0243597	NA	NA	NA	NA	NAD-dependent malic enzyme (EC 1.1.1.38);Ontology_term=KEGG_ENZYME:1.1.1.38	Carbohydrates
VHO05814.1	NA	NA	NA	NA	NA	NA	NA	NA	NA	NA	NA	NA	2.99998	0.00283629	2.30106	0.0138457	NA	NA	NA	NA	Predicted maltose-specific TonB-dependent receptor	Carbohydrates
VHO03007.1	NA	NA	NA	NA	NA	NA	NA	NA	NA	NA	NA	NA	-0.780021	0.0145427	-0.83782	0.00266688	NA	NA	NA	NA	Dihydrolipoamide dehydrogenase of pyruvate dehydrogenase complex (EC 1.8.1.4);Ontology_term=KEGG_ENZYME:1.8.1.4	Carbohydrates
VHO05810.1	NA	NA	NA	NA	NA	NA	NA	NA	NA	NA	NA	NA	2.15436	0.0204787	NA	NA	NA	NA	NA	NA	Predicted maltose-specific TonB-dependent receptor	Carbohydrates
VHO03314.1	NA	NA	NA	NA	NA	NA	NA	NA	NA	NA	NA	NA	0.669422	0.0210683	NA	NA	NA	NA	NA	NA	Triosephosphate isomerase (EC 5.3.1.1);Ontology_term=KEGG_ENZYME:5.3.1.1	Carbohydrates
VHO01825.1	NA	NA	NA	NA	NA	NA	NA	NA	NA	NA	NA	NA	0.732676	0.0227234	NA	NA	NA	NA	NA	NA	Phosphopentomutase (EC 5.4.2.7);Ontology_term=KEGG_ENZYME:5.4.2.7	Carbohydrates
VHO06320.1	NA	NA	NA	NA	NA	NA	NA	NA	NA	NA	NA	NA	1.37573	0.0234255	NA	NA	NA	NA	NA	NA	Alpha-amylase (EC 3.2.1.1);Ontology_term=KEGG_ENZYME:3.2.1.1	Carbohydrates
VHO06525.1	NA	NA	NA	NA	NA	NA	NA	NA	NA	NA	NA	NA	-0.649494	0.0238189	-0.61602	0.0167281	NA	NA	NA	NA	Mannose-1-phosphate guanylyltransferase (GDP) (EC 2.7.7.22);Ontology_term=KEGG_ENZYME:2.7.7.22	Carbohydrates
VHO05808.1	NA	NA	NA	NA	NA	NA	NA	NA	NA	NA	NA	NA	1.99427	0.0333166	NA	NA	NA	NA	NA	NA	4-alpha-glucanotransferase (amylomaltase) (EC 2.4.1.25);Ontology_term=KEGG_ENZYME:2.4.1.25	Carbohydrates
VHO01185.1	NA	NA	NA	NA	NA	NA	NA	NA	NA	NA	NA	NA	-0.613452	0.041192	-0.807292	0.00224954	-0.754507	0.0211724	NA	NA	Fumarate hydratase class I%2C aerobic (EC 4.2.1.2);Ontology_term=KEGG_ENZYME:4.2.1.2	Carbohydrates
VHO05367.1	NA	NA	NA	NA	NA	NA	NA	NA	NA	NA	NA	NA	-0.509105	0.0489277	NA	NA	-0.571189	0.044055	NA	NA	Glycolate dehydrogenase (EC 1.1.99.14)%2C subunit GlcD;Ontology_term=KEGG_ENZYME:1.1.99.14	Carbohydrates
VHO01891.1	NA	NA	NA	NA	NA	NA	NA	NA	NA	NA	NA	NA	NA	NA	1.26764	0.000175325	NA	NA	NA	NA	Malate Na(+) symporter	Carbohydrates
VHO03219.1	NA	NA	NA	NA	NA	NA	NA	NA	NA	NA	NA	NA	NA	NA	1.98032	0.00121338	NA	NA	NA	NA	5%2C10-methylenetetrahydrofolate reductase (EC 1.5.1.20);Ontology_term=KEGG_ENZYME:1.5.1.20	Carbohydrates
VHO01301.1	NA	NA	NA	NA	NA	NA	NA	NA	NA	NA	NA	NA	NA	NA	-0.997329	0.00328223	NA	NA	NA	NA	Dihydrolipoamide succinyltransferase component (E2) of 2-oxoglutarate dehydrogenase complex (EC 2.3.1.61);Ontology_term=KEGG_ENZYME:2.3.1.61	Carbohydrates
VHO05543.1	NA	NA	NA	NA	NA	NA	NA	NA	NA	NA	NA	NA	NA	NA	-0.832787	0.00623817	NA	NA	NA	NA	Fructose-1%2C6-bisphosphatase%2C type I (EC 3.1.3.11);Ontology_term=KEGG_ENZYME:3.1.3.11	Carbohydrates
VHO06776.1	NA	NA	NA	NA	NA	NA	NA	NA	NA	NA	NA	NA	NA	NA	-0.5845	0.0142552	-0.727176	0.0107643	NA	NA	Fructose-bisphosphate aldolase class II (EC 4.1.2.13);Ontology_term=KEGG_ENZYME:4.1.2.13	Carbohydrates
VHO03713.1	NA	NA	NA	NA	NA	NA	NA	NA	NA	NA	NA	NA	NA	NA	-0.69478	0.0179171	NA	NA	NA	NA	Phosphoenolpyruvate carboxykinase [ATP] (EC 4.1.1.49);Ontology_term=KEGG_ENZYME:4.1.1.49	Carbohydrates
VHO05445.1	NA	NA	NA	NA	NA	NA	NA	NA	NA	NA	NA	NA	NA	NA	-1.12431	0.0209826	NA	NA	NA	NA	Glycerophosphoryl diester phosphodiesterase (EC 3.1.4.46);Ontology_term=KEGG_ENZYME:3.1.4.46	Carbohydrates
VHO06251.1	NA	NA	NA	NA	NA	NA	NA	NA	NA	NA	NA	NA	NA	NA	-0.744326	0.0257348	NA	NA	NA	NA	Pyruvate kinase (EC 2.7.1.40);Ontology_term=KEGG_ENZYME:2.7.1.40	Carbohydrates
VHO01297.1	NA	NA	NA	NA	NA	NA	NA	NA	NA	NA	NA	NA	NA	NA	-0.596074	0.0264464	NA	NA	NA	NA	Succinate dehydrogenase iron-sulfur protein (EC 1.3.99.1);Ontology_term=KEGG_ENZYME:1.3.99.1	Carbohydrates
VHO01295.1	NA	NA	NA	NA	NA	NA	NA	NA	NA	NA	NA	NA	NA	NA	-0.594852	0.0311789	NA	NA	NA	NA	Succinate dehydrogenase flavoprotein subunit (EC 1.3.99.1);Ontology_term=KEGG_ENZYME:1.3.99.1	Carbohydrates
VHO01303.1	NA	NA	NA	NA	NA	NA	NA	NA	NA	NA	NA	NA	NA	NA	-0.65581	0.045262	NA	NA	NA	NA	Succinyl-CoA ligase [ADP-forming] beta chain (EC 6.2.1.5);Ontology_term=KEGG_ENZYME:6.2.1.5	Carbohydrates
VHO01930.1	NA	NA	NA	NA	NA	NA	NA	NA	NA	NA	NA	NA	NA	NA	NA	NA	-0.779979	0.0140295	NA	NA	Glycogen phosphorylase (EC 2.4.1.1);Ontology_term=KEGG_ENZYME:2.4.1.1	Carbohydrates
VHO01299.1	NA	NA	NA	NA	NA	NA	NA	NA	NA	NA	NA	NA	NA	NA	NA	NA	-0.782924	0.0337095	NA	NA	2-oxoglutarate dehydrogenase E1 component (EC 1.2.4.2);Ontology_term=KEGG_ENZYME:1.2.4.2	Carbohydrates
VHO05308.1	NA	NA	NA	NA	NA	NA	NA	NA	NA	NA	NA	NA	NA	NA	NA	NA	-0.886816	0.0377488	NA	NA	Glycogen synthase%2C ADP-glucose transglucosylase (EC 2.4.1.21);Ontology_term=KEGG_ENZYME:2.4.1.21	Carbohydrates
VHO02753.1	NA	NA	NA	NA	NA	NA	NA	NA	NA	NA	NA	NA	NA	NA	NA	NA	NA	NA	-1.28667	0.00628311	putative esterase	Carbohydrates
VHO06349.1	NA	NA	NA	NA	NA	NA	NA	NA	NA	NA	NA	NA	NA	NA	NA	NA	NA	NA	-1.34492	0.0109522	Glucose-1-phosphate adenylyltransferase (EC 2.7.7.27);Ontology_term=KEGG_ENZYME:2.7.7.27	Carbohydrates
VHO02773.1	NA	NA	NA	NA	NA	NA	NA	NA	NA	NA	NA	NA	NA	NA	NA	NA	NA	NA	-2.19732	0.0195975	N-acetylglucosamine related transporter%2C NagX	Carbohydrates
VHO02949.1	NA	NA	1.93613	2.77832e-07	1.19804	0.00229989	NA	NA	NA	NA	NA	NA	1.14998	0.00256593	NA	NA	NA	NA	NA	NA	Cell division protein FtsW	Cell Division and Cell Cycle
VHO02955.1	NA	NA	1.43322	3.24071e-06	1.13868	0.00025972	NA	NA	NA	NA	NA	NA	1.09216	0.000561555	NA	NA	NA	NA	NA	NA	Cell division protein FtsA	Cell Division and Cell Cycle
VHO02957.1	NA	NA	0.913837	0.0145798	0.96573	0.00458705	NA	NA	NA	NA	NA	NA	0.85012	0.0142488	NA	NA	NA	NA	NA	NA	Cell division protein FtsZ (EC 3.4.24.-);Ontology_term=KEGG_ENZYME:3.4.24.-	Cell Division and Cell Cycle
VHO02953.1	NA	NA	1.74105	0.0466173	1.66511	0.0319543	NA	NA	NA	NA	NA	NA	NA	NA	1.56153	0.0167281	NA	NA	NA	NA	Cell division protein FtsQ	Cell Division and Cell Cycle
VHO04901.1	NA	NA	NA	NA	NA	NA	NA	NA	0.836233	0.0244869	NA	NA	NA	NA	NA	NA	NA	NA	NA	NA	FIG022606: AAA ATPase	Cell Division and Cell Cycle
VHO04371.1	NA	NA	NA	NA	NA	NA	NA	NA	NA	NA	NA	NA	1.12093	0.00233312	NA	NA	NA	NA	NA	NA	SSU ribosomal protein S21p	Cell Division and Cell Cycle
VHO01960.1	NA	NA	NA	NA	NA	NA	NA	NA	NA	NA	NA	NA	0.648148	0.0368787	NA	NA	NA	NA	NA	NA	Cell division protein FtsK	Cell Division and Cell Cycle
VHO05650.1	NA	NA	NA	NA	NA	NA	NA	NA	NA	NA	NA	NA	-0.613512	0.048313	NA	NA	NA	NA	NA	NA	Septum site-determining protein MinC	Cell Division and Cell Cycle
VHO03547.1	NA	NA	NA	NA	NA	NA	NA	NA	NA	NA	NA	NA	NA	NA	-0.825537	0.0189769	-1.27075	0.00215562	NA	NA	Chromosome (plasmid) partitioning protein ParA	Cell Division and Cell Cycle
VHO00794.1	NA	NA	NA	NA	NA	NA	NA	NA	NA	NA	NA	NA	NA	NA	NA	NA	1.31512	0.0414921	NA	NA	Rod shape-determining protein MreD	Cell Division and Cell Cycle
VHO02951.1	NA	NA	1.51135	3.70957e-07	1.03631	0.000529446	NA	NA	NA	NA	NA	NA	1.26755	1.88852e-05	NA	NA	NA	NA	NA	NA	UDP-N-acetylmuramate--alanine ligase (EC 6.3.2.8);Ontology_term=KEGG_ENZYME:6.3.2.8	Cell Wall and Capsule
VHO02952.1	NA	NA	1.4607	3.24071e-06	1.1321	0.000379919	NA	NA	NA	NA	NA	NA	1.03223	0.00142242	NA	NA	NA	NA	NA	NA	D-alanine--D-alanine ligase (EC 6.3.2.4);Ontology_term=KEGG_ENZYME:6.3.2.4	Cell Wall and Capsule
VHO00785.1	NA	NA	1.18712	3.04052e-05	1.48056	4.04975e-07	1.31164	9.39154e-06	1.13863	0.000145215	NA	NA	NA	NA	1.01008	0.000180207	NA	NA	NA	NA	MSHA biogenesis protein MshQ	Cell Wall and Capsule
VHO02950.1	NA	NA	1.73084	0.000339759	1.18499	0.0178597	NA	NA	NA	NA	NA	NA	1.05534	0.0321626	NA	NA	NA	NA	NA	NA	UDP-N-acetylglucosamine--N-acetylmuramyl-(pentapeptide) pyrophosphoryl-undecaprenol N-acetylglucosamine transferase (EC 2.4.1.227);Ontology_term=KEGG_ENZYME:2.4.1.227	Cell Wall and Capsule
VHO02948.1	NA	NA	1.24413	0.000974116	NA	NA	NA	NA	NA	NA	NA	NA	1.02857	0.00628577	NA	NA	NA	NA	NA	NA	UDP-N-acetylmuramoylalanine--D-glutamate ligase (EC 6.3.2.9);Ontology_term=KEGG_ENZYME:6.3.2.9	Cell Wall and Capsule
VHO06800.1	NA	NA	1.5043	0.000977188	1.23077	0.0106474	NA	NA	NA	NA	NA	NA	1.99464	3.00062e-07	NA	NA	NA	NA	NA	NA	Multimodular transpeptidase-transglycosylase (EC 2.4.1.129) (EC 3.4.-.-);Ontology_term=KEGG_ENZYME:2.4.1.129,KEGG_ENZYME:3.4.-.-	Cell Wall and Capsule
VHO00735.1	NA	NA	1.22612	0.00234635	1.08651	0.00653295	NA	NA	NA	NA	NA	NA	NA	NA	NA	NA	NA	NA	NA	NA	MSHA biogenesis protein MshH	Cell Wall and Capsule
VHO02947.1	NA	NA	0.986639	0.00659479	NA	NA	NA	NA	NA	NA	NA	NA	0.979588	0.0036917	NA	NA	NA	NA	NA	NA	Phospho-N-acetylmuramoyl-pentapeptide-transferase (EC 2.7.8.13);Ontology_term=KEGG_ENZYME:2.7.8.13	Cell Wall and Capsule
VHO04820.1	NA	NA	0.956264	0.0151312	0.984647	0.00623162	NA	NA	NA	NA	NA	NA	NA	NA	1.11844	0.000857533	NA	NA	NA	NA	UDP-N-acetylenolpyruvoylglucosamine reductase (EC 1.1.1.158);Ontology_term=KEGG_ENZYME:1.1.1.158	Cell Wall and Capsule
VHO06546.1	NA	NA	1.00095	0.0152905	NA	NA	NA	NA	NA	NA	NA	NA	0.891354	0.025918	NA	NA	NA	NA	NA	NA	UDP-glucose 4-epimerase (EC 5.1.3.2);Ontology_term=KEGG_ENZYME:5.1.3.2	Cell Wall and Capsule
VHO00757.1	NA	NA	NA	NA	1.36549	0.00025972	0.972474	0.0205497	NA	NA	NA	NA	NA	NA	NA	NA	NA	NA	NA	NA	MSHA biogenesis protein MshN	Cell Wall and Capsule
VHO02930.1	NA	NA	NA	NA	-1.19359	0.00921305	NA	NA	NA	NA	NA	NA	NA	NA	NA	NA	NA	NA	NA	NA	Phosphoheptose isomerase (EC 5.3.1.-);Ontology_term=KEGG_ENZYME:5.3.1.-	Cell Wall and Capsule
VHO00779.1	NA	NA	NA	NA	1.06159	0.0237646	NA	NA	NA	NA	NA	NA	NA	NA	NA	NA	NA	NA	NA	NA	MSHA biogenesis protein MshO	Cell Wall and Capsule
VHO06634.1	NA	NA	NA	NA	NA	NA	1.33772	0.00288385	NA	NA	NA	NA	NA	NA	1.70929	1.00624e-05	2.16033	1.17541e-05	1.18238	0.0390883	N-acetylneuraminate synthase (EC 2.5.1.56);Ontology_term=KEGG_ENZYME:2.5.1.56	Cell Wall and Capsule
VHO06631.1	NA	NA	NA	NA	NA	NA	1.44932	0.00341723	NA	NA	NA	NA	NA	NA	1.47834	0.000336715	1.76749	0.000710203	NA	NA	N-Acetylneuraminate cytidylyltransferase (EC 2.7.7.43);Ontology_term=KEGG_ENZYME:2.7.7.43	Cell Wall and Capsule
VHO06632.1	NA	NA	NA	NA	NA	NA	0.953759	0.00717095	NA	NA	NA	NA	NA	NA	0.841463	0.00555838	1.49315	6.86093e-05	NA	NA	D-glycero-D-manno-heptose 1-phosphate guanosyltransferase	Cell Wall and Capsule
VHO06643.1	NA	NA	NA	NA	NA	NA	1.01807	0.0174164	NA	NA	NA	NA	NA	NA	1.72294	2.20481e-06	1.79247	7.29593e-05	NA	NA	UDP-glucose 4-epimerase (EC 5.1.3.2);Ontology_term=KEGG_ENZYME:5.1.3.2	Cell Wall and Capsule
VHO06639.1	NA	NA	NA	NA	NA	NA	0.871587	0.0359175	NA	NA	NA	NA	NA	NA	1.41497	1.42633e-05	1.21927	0.00299687	NA	NA	UDP-N-acetylglucosamine 2-epimerase (EC 5.1.3.14);Ontology_term=KEGG_ENZYME:5.1.3.14	Cell Wall and Capsule
VHO05940.1	NA	NA	NA	NA	NA	NA	NA	NA	-1.87944	0.00403351	NA	NA	NA	NA	NA	NA	NA	NA	NA	NA	Phospholipid-binding protein	Cell Wall and Capsule
VHO05536.1	NA	NA	NA	NA	NA	NA	NA	NA	NA	NA	NA	NA	1.23592	0.0145427	NA	NA	NA	NA	NA	NA	Outer membrane lipoprotein SmpA%2C a component of the essential YaeT outer-membrane protein assembly complex	Cell Wall and Capsule
VHO05608.1	NA	NA	NA	NA	NA	NA	NA	NA	NA	NA	NA	NA	-0.760396	0.0401988	-0.74348	0.0286139	-1.03585	0.0135511	NA	NA	Muramoyltetrapeptide carboxypeptidase (EC 3.4.17.13);Ontology_term=KEGG_ENZYME:3.4.17.13	Cell Wall and Capsule
VHO02568.1	NA	NA	NA	NA	NA	NA	NA	NA	NA	NA	NA	NA	1.19726	0.0414432	1.19104	0.0237377	NA	NA	NA	NA	Proposed peptidoglycan lipid II flippase MurJ	Cell Wall and Capsule
VHO04156.1	NA	NA	NA	NA	NA	NA	NA	NA	NA	NA	NA	NA	0.627461	0.0489277	NA	NA	NA	NA	NA	NA	Uncharacterized ABC transporter%2C ATP-binding protein YrbF	Cell Wall and Capsule
VHO03227.1	NA	NA	NA	NA	NA	NA	NA	NA	NA	NA	NA	NA	0.63441	0.0489277	NA	NA	NA	NA	NA	NA	Multimodular transpeptidase-transglycosylase (EC 2.4.1.129) (EC 3.4.-.-);Ontology_term=KEGG_ENZYME:2.4.1.129,KEGG_ENZYME:3.4.-.-	Cell Wall and Capsule
VHO06625.1	NA	NA	NA	NA	NA	NA	NA	NA	NA	NA	NA	NA	NA	NA	1.22365	8.21871e-05	NA	NA	NA	NA	N-Acetylneuraminate cytidylyltransferase (EC 2.7.7.43);Ontology_term=KEGG_ENZYME:2.7.7.43	Cell Wall and Capsule
VHO06560.1	NA	NA	NA	NA	NA	NA	NA	NA	NA	NA	NA	NA	NA	NA	1.59041	0.00244864	2.42173	0.000327093	NA	NA	dTDP-4-dehydrorhamnose 3%2C5-epimerase (EC 5.1.3.13);Ontology_term=KEGG_ENZYME:5.1.3.13	Cell Wall and Capsule
VHO06518.1	NA	NA	NA	NA	NA	NA	NA	NA	NA	NA	NA	NA	NA	NA	-0.766689	0.0117225	NA	NA	NA	NA	Phosphoheptose isomerase 1 (EC 5.3.1.-);Ontology_term=KEGG_ENZYME:5.3.1.-	Cell Wall and Capsule
VHO06626.1	NA	NA	NA	NA	NA	NA	NA	NA	NA	NA	NA	NA	NA	NA	0.616358	0.0405415	0.952533	0.00842837	NA	NA	N-acetylneuraminate synthase (EC 2.5.1.56);Ontology_term=KEGG_ENZYME:2.5.1.56	Cell Wall and Capsule
VHO06559.1	NA	NA	NA	NA	NA	NA	NA	NA	NA	NA	NA	NA	NA	NA	NA	NA	1.56737	0.00274857	NA	NA	dTDP-4-dehydrorhamnose reductase (EC 1.1.1.133);Ontology_term=KEGG_ENZYME:1.1.1.133	Cell Wall and Capsule
VHO06624.1	NA	NA	NA	NA	NA	NA	NA	NA	NA	NA	NA	NA	NA	NA	NA	NA	1.5317	0.021674	NA	NA	N-Acetylneuraminate cytidylyltransferase (EC 2.7.7.43);Ontology_term=KEGG_ENZYME:2.7.7.43	Cell Wall and Capsule
VHO06553.1	NA	NA	NA	NA	NA	NA	NA	NA	NA	NA	NA	NA	NA	NA	NA	NA	0.844698	0.0337095	NA	NA	dTDP-4-dehydrorhamnose reductase (EC 1.1.1.133);Ontology_term=KEGG_ENZYME:1.1.1.133	Cell Wall and Capsule
VHO06294.1	NA	NA	NA	NA	NA	NA	NA	NA	NA	NA	NA	NA	NA	NA	NA	NA	-0.652329	0.0476556	NA	NA	Soluble lytic murein transglycosylase precursor (EC 3.2.1.-);Ontology_term=KEGG_ENZYME:3.2.1.-	Cell Wall and Capsule
VHO04818.1	NA	NA	NA	NA	1.16843	0.000337517	0.844507	0.0227943	0.799319	0.0381959	NA	NA	NA	NA	1.60847	6.0099e-07	NA	NA	NA	NA	Pantothenate kinase type III%2C CoaX-like (EC 2.7.1.33);Ontology_term=KEGG_ENZYME:2.7.1.33	Cofactors, Vitamins, Prosthetic Groups, Pigments
VHO04819.1	NA	NA	NA	NA	1.00014	0.00199192	NA	NA	NA	NA	NA	NA	NA	NA	1.23518	4.07371e-05	NA	NA	NA	NA	Biotin--protein ligase (EC 6.3.4.9%2C EC 6.3.4.10%2C EC 6.3.4.11%2C EC 6.3.4.15) / Biotin operon repressor;Ontology_term=KEGG_ENZYME:6.3.4.9,KEGG_ENZYME:6.3.4.10,KEGG_ENZYME:6.3.4.11,KEGG_ENZYME:6.3.4.15	Cofactors, Vitamins, Prosthetic Groups, Pigments
VHO04779.1	NA	NA	NA	NA	0.973494	0.0209845	NA	NA	0.948495	0.040081	NA	NA	NA	NA	NA	NA	NA	NA	NA	NA	Dihydrofolate reductase (EC 1.5.1.3);Ontology_term=KEGG_ENZYME:1.5.1.3	Cofactors, Vitamins, Prosthetic Groups, Pigments
VHO03327.1	NA	NA	NA	NA	NA	NA	-0.633221	0.0446764	NA	NA	NA	NA	NA	NA	NA	NA	NA	NA	NA	NA	Lipoate synthase	Cofactors, Vitamins, Prosthetic Groups, Pigments
VHO06704.1	NA	NA	NA	NA	NA	NA	0.69437	0.0449301	NA	NA	NA	NA	NA	NA	NA	NA	NA	NA	NA	NA	Pyridoxamine 5'-phosphate oxidase (EC 1.4.3.5);Ontology_term=KEGG_ENZYME:1.4.3.5	Cofactors, Vitamins, Prosthetic Groups, Pigments
VHO05062.1	NA	NA	NA	NA	NA	NA	NA	NA	0.904896	0.0135946	NA	NA	NA	NA	1.2091	0.000155552	NA	NA	NA	NA	tRNA S(4)U 4-thiouridine synthase (former ThiI) / Rhodanese-like domain required for thiamine synthesis	Cofactors, Vitamins, Prosthetic Groups, Pigments
VHO03329.1	NA	NA	NA	NA	NA	NA	NA	NA	-1.22804	0.0399186	NA	NA	NA	NA	NA	NA	NA	NA	NA	NA	Proposed lipoate regulatory protein YbeD	Cofactors, Vitamins, Prosthetic Groups, Pigments
VHO03006.1	NA	NA	NA	NA	NA	NA	NA	NA	NA	NA	NA	NA	-1.03034	0.00422421	-1.06539	0.000906435	-0.855339	0.0318695	NA	NA	Dihydrolipoamide acetyltransferase component of pyruvate dehydrogenase complex (EC 2.3.1.12);Ontology_term=KEGG_ENZYME:2.3.1.12	Cofactors, Vitamins, Prosthetic Groups, Pigments
VHO03004.1	NA	NA	NA	NA	NA	NA	NA	NA	NA	NA	NA	NA	-0.989503	0.00752512	-1.00372	0.00235734	NA	NA	NA	NA	Pyruvate dehydrogenase E1 component (EC 1.2.4.1);Ontology_term=KEGG_ENZYME:1.2.4.1	Cofactors, Vitamins, Prosthetic Groups, Pigments
VHO05092.1	NA	NA	NA	NA	NA	NA	NA	NA	NA	NA	NA	NA	1.17289	0.0127231	NA	NA	NA	NA	NA	NA	Homogentisate 1%2C2-dioxygenase (EC 1.13.11.5);Ontology_term=KEGG_ENZYME:1.13.11.5	Cofactors, Vitamins, Prosthetic Groups, Pigments
VHO02989.1	NA	NA	NA	NA	NA	NA	NA	NA	NA	NA	NA	NA	-0.814587	0.0283507	NA	NA	NA	NA	NA	NA	Quinolinate phosphoribosyltransferase [decarboxylating] (EC 2.4.2.19);Ontology_term=KEGG_ENZYME:2.4.2.19	Cofactors, Vitamins, Prosthetic Groups, Pigments
VHO05558.1	NA	NA	NA	NA	NA	NA	NA	NA	NA	NA	NA	NA	1.20889	0.0294309	NA	NA	NA	NA	NA	NA	2-amino-4-hydroxy-6-hydroxymethyldihydropteridine pyrophosphokinase (EC 2.7.6.3);Ontology_term=KEGG_ENZYME:2.7.6.3	Cofactors, Vitamins, Prosthetic Groups, Pigments
VHO03665.1	NA	NA	NA	NA	NA	NA	NA	NA	NA	NA	NA	NA	1.82368	0.0402941	NA	NA	NA	NA	NA	NA	Siroheme synthase / Precorrin-2 oxidase (EC 1.3.1.76) / Sirohydrochlorin ferrochelatase (EC 4.99.1.4) / Uroporphyrinogen-III methyltransferase (EC 2.1.1.107);Ontology_term=KEGG_ENZYME:1.3.1.76,KEGG_ENZYME:4.99.1.4,KEGG_ENZYME:2.1.1.107	Cofactors, Vitamins, Prosthetic Groups, Pigments
VHO03312.1	NA	NA	NA	NA	NA	NA	NA	NA	NA	NA	NA	NA	0.680253	0.0427175	NA	NA	NA	NA	NA	NA	Dihydropteroate synthase (EC 2.5.1.15);Ontology_term=KEGG_ENZYME:2.5.1.15	Cofactors, Vitamins, Prosthetic Groups, Pigments
VHO05567.1	NA	NA	NA	NA	NA	NA	NA	NA	NA	NA	NA	NA	-0.747217	0.048313	NA	NA	NA	NA	NA	NA	Glutamate-1-semialdehyde aminotransferase (EC 5.4.3.8);Ontology_term=KEGG_ENZYME:5.4.3.8	Cofactors, Vitamins, Prosthetic Groups, Pigments
VHO05739.1	NA	NA	NA	NA	NA	NA	NA	NA	NA	NA	NA	NA	NA	NA	-0.840443	0.00270096	-0.716417	0.0435547	NA	NA	Ubiquinone/menaquinone biosynthesis methyltransferase UbiE (EC 2.1.1.-);Ontology_term=KEGG_ENZYME:2.1.1.-	Cofactors, Vitamins, Prosthetic Groups, Pigments
VHO02348.1	NA	NA	NA	NA	NA	NA	NA	NA	NA	NA	NA	NA	NA	NA	0.845098	0.00839604	NA	NA	NA	NA	Pyridoxine 5'-phosphate synthase (EC 2.6.99.2);Ontology_term=KEGG_ENZYME:2.6.99.2	Cofactors, Vitamins, Prosthetic Groups, Pigments
VHO01802.1	NA	NA	NA	NA	NA	NA	NA	NA	NA	NA	NA	NA	NA	NA	1.16296	0.0171754	1.18163	0.0477099	NA	NA	Hypothetical flavoprotein YqcA (clustered with tRNA pseudouridine synthase C)	Cofactors, Vitamins, Prosthetic Groups, Pigments
VHO05935.1	NA	NA	NA	NA	NA	NA	NA	NA	NA	NA	NA	NA	NA	NA	0.649057	0.0198782	NA	NA	NA	NA	Flavoprotein MioC	Cofactors, Vitamins, Prosthetic Groups, Pigments
VHO02360.1	NA	NA	NA	NA	NA	NA	NA	NA	NA	NA	NA	NA	NA	NA	-0.733565	0.0217362	NA	NA	NA	NA	L-aspartate oxidase (EC 1.4.3.16);Ontology_term=KEGG_ENZYME:1.4.3.16	Cofactors, Vitamins, Prosthetic Groups, Pigments
VHO05737.1	NA	NA	NA	NA	NA	NA	NA	NA	NA	NA	NA	NA	NA	NA	-0.727835	0.0228631	NA	NA	NA	NA	Ubiquinone biosynthesis monooxygenase UbiB	Cofactors, Vitamins, Prosthetic Groups, Pigments
VHO06744.1	NA	NA	NA	NA	NA	NA	NA	NA	NA	NA	NA	NA	NA	NA	-0.791318	0.0371859	NA	NA	NA	NA	Para-aminobenzoate synthase%2C aminase component (EC 2.6.1.85);Ontology_term=KEGG_ENZYME:2.6.1.85	Cofactors, Vitamins, Prosthetic Groups, Pigments
VHO05738.1	NA	NA	NA	NA	NA	NA	NA	NA	NA	NA	NA	NA	NA	NA	-0.639045	0.0475819	NA	NA	NA	NA	Protein YigP (COG3165) clustered with ubiquinone biosynthetic genes	Cofactors, Vitamins, Prosthetic Groups, Pigments
VHO05760.1	NA	NA	NA	NA	NA	NA	NA	NA	NA	NA	NA	NA	NA	NA	NA	NA	-1.84825	0.0354985	NA	NA	NfuA Fe-S protein maturation	Cofactors, Vitamins, Prosthetic Groups, Pigments
VHO03241.1	NA	NA	NA	NA	NA	NA	NA	NA	NA	NA	NA	NA	NA	NA	NA	NA	1.25494	0.0448615	NA	NA	Para-aminobenzoate synthase%2C amidotransferase component (EC 2.6.1.85);Ontology_term=KEGG_ENZYME:2.6.1.85	Cofactors, Vitamins, Prosthetic Groups, Pigments
VHO06442.1	NA	NA	NA	NA	NA	NA	NA	NA	NA	NA	NA	NA	NA	NA	NA	NA	3.35159	0.0458649	NA	NA	Coproporphyrinogen III oxidase%2C oxygen-independent (EC 1.3.99.22);Ontology_term=KEGG_ENZYME:1.3.99.22	Cofactors, Vitamins, Prosthetic Groups, Pigments
VHO00357.1	NA	NA	3.97095	9.07487e-09	2.61315	3.24434e-05	2.65815	4.86857e-05	2.69744	3.59277e-05	NA	NA	6.3635	2.89113e-14	3.77056	6.34298e-09	3.95178	1.61723e-06	4.9157	1.2742e-08	Type I restriction-modification system%2C specificity subunit S (EC 3.1.21.3);Ontology_term=KEGG_ENZYME:3.1.21.3	DNA Metabolism
VHO00359.1	NA	NA	4.06375	6.13976e-08	3.34046	4.40476e-06	3.35288	4.70509e-06	3.70427	5.44566e-07	NA	NA	6.69086	2.25856e-13	4.90478	6.4319e-10	4.15426	3.81667e-06	5.19666	6.19801e-08	Type I restriction-modification system%2C DNA-methyltransferase subunit M (EC 2.1.1.72);Ontology_term=KEGG_ENZYME:2.1.1.72	DNA Metabolism
VHO01994.1	NA	NA	1.71949	7.07603e-07	NA	NA	0.981433	0.0174164	1.1783	0.00269723	NA	NA	NA	NA	1.71159	5.90776e-07	NA	NA	NA	NA	Exodeoxyribonuclease I (EC 3.1.11.1);Ontology_term=KEGG_ENZYME:3.1.11.1	DNA Metabolism
VHO00351.1	NA	NA	2.735	8.35879e-07	1.42491	0.0121845	NA	NA	1.5072	0.0144634	NA	NA	5.30159	2.89113e-14	3.04907	2.95879e-08	2.30167	0.000373204	3.74056	1.2018e-07	Type I restriction-modification system%2C restriction subunit R (EC 3.1.21.3);Ontology_term=KEGG_ENZYME:3.1.21.3	DNA Metabolism
VHO00349.1	NA	NA	1.7456	0.00276906	1.41764	0.0277023	NA	NA	NA	NA	NA	NA	3.91162	7.15463e-12	2.53806	1.66597e-06	NA	NA	2.97664	3.72496e-05	Putative predicted metal-dependent hydrolase	DNA Metabolism
VHO05078.1	NA	NA	NA	NA	1.25454	0.00251741	1.42738	0.000838485	1.51725	0.000226497	NA	NA	NA	NA	2.13222	4.87524e-08	NA	NA	NA	NA	DNA polymerase IV (EC 2.7.7.7);Ontology_term=KEGG_ENZYME:2.7.7.7	DNA Metabolism
VHO02591.1	NA	NA	NA	NA	1.92324	0.00652953	2.00411	0.00585634	NA	NA	NA	NA	NA	NA	2.23196	0.000538466	NA	NA	NA	NA	Deoxyribodipyrimidine photolyase (EC 4.1.99.3);Ontology_term=KEGG_ENZYME:4.1.99.3	DNA Metabolism
VHO06703.1	NA	NA	NA	NA	1.01355	0.0332064	1.03964	0.0449301	NA	NA	NA	NA	NA	NA	NA	NA	NA	NA	NA	NA	Putative deoxyribonuclease YjjV	DNA Metabolism
VHO06796.1	NA	NA	NA	NA	1.19777	0.0411766	NA	NA	NA	NA	NA	NA	NA	NA	1.64871	0.00134416	1.77018	0.00894727	NA	NA	DNA polymerase IV-like protein ImuB	DNA Metabolism
VHO06449.1	NA	NA	NA	NA	1.24417	0.0414125	NA	NA	NA	NA	NA	NA	1.48925	0.0358672	3.76073	6.4319e-10	2.23513	0.00244187	NA	NA	Error-prone%2C lesion bypass DNA polymerase V (UmuC)	DNA Metabolism
VHO06698.1	NA	NA	NA	NA	NA	NA	1.06408	0.00194044	NA	NA	NA	NA	NA	NA	NA	NA	NA	NA	NA	NA	DNA repair protein RadA	DNA Metabolism
VHO05968.1	NA	NA	NA	NA	NA	NA	1.59462	0.00830794	NA	NA	NA	NA	1.04353	0.0405778	NA	NA	NA	NA	NA	NA	Transposase and inactivated derivatives	DNA Metabolism
VHO02543.1	NA	NA	NA	NA	NA	NA	0.773386	0.0188795	0.899938	0.00531761	NA	NA	NA	NA	1.09491	7.42284e-05	NA	NA	NA	NA	Replicative DNA helicase (EC 3.6.1.-);Ontology_term=KEGG_ENZYME:3.6.1.-	DNA Metabolism
VHN99595.1	NA	NA	NA	NA	NA	NA	NA	NA	1.36766	0.000932417	NA	NA	NA	NA	NA	NA	NA	NA	NA	NA	Error-prone%2C lesion bypass DNA polymerase V (UmuC)	DNA Metabolism
VHO05537.1	NA	NA	NA	NA	NA	NA	NA	NA	0.784363	0.0250496	NA	NA	NA	NA	1.02854	0.000284024	NA	NA	NA	NA	DNA repair protein RecN	DNA Metabolism
VHO03572.1	NA	NA	NA	NA	NA	NA	NA	NA	1.12301	0.0312431	NA	NA	NA	NA	NA	NA	NA	NA	NA	NA	Error-prone%2C lesion bypass DNA polymerase V (UmuC)	DNA Metabolism
VHO03085.1	NA	NA	NA	NA	NA	NA	NA	NA	NA	NA	NA	NA	-1.04766	0.000842737	-1.29633	4.89833e-06	-0.779016	0.0245427	NA	NA	Exonuclease SbcC	DNA Metabolism
VHN99674.1	NA	NA	NA	NA	NA	NA	NA	NA	NA	NA	NA	NA	1.05291	0.0121032	NA	NA	NA	NA	NA	NA	ATP-dependent DNA helicase pcrA (EC 3.6.1.-);Ontology_term=KEGG_ENZYME:3.6.1.-	DNA Metabolism
VHO06017.1	NA	NA	NA	NA	NA	NA	NA	NA	NA	NA	NA	NA	-0.78804	0.0198053	-0.634775	0.0367448	NA	NA	NA	NA	Exonuclease SbcC	DNA Metabolism
VHO06018.1	NA	NA	NA	NA	NA	NA	NA	NA	NA	NA	NA	NA	-0.953959	0.025013	NA	NA	-1.14917	0.0165345	NA	NA	Exonuclease SbcD	DNA Metabolism
VHO06046.1	NA	NA	NA	NA	NA	NA	NA	NA	NA	NA	NA	NA	0.768065	0.0287584	NA	NA	NA	NA	NA	NA	DNA repair protein RadC	DNA Metabolism
VHO00216.1	NA	NA	NA	NA	NA	NA	NA	NA	NA	NA	NA	NA	1.03403	0.0407677	NA	NA	NA	NA	NA	NA	Endonuclease I precursor (EC 3.1.21.1);Ontology_term=KEGG_ENZYME:3.1.21.1	DNA Metabolism
VHO06002.1	NA	NA	NA	NA	NA	NA	NA	NA	NA	NA	NA	NA	-0.74875	0.0480191	NA	NA	NA	NA	NA	NA	DNA polymerase I (EC 2.7.7.7);Ontology_term=KEGG_ENZYME:2.7.7.7	DNA Metabolism
VHO04323.1	NA	NA	NA	NA	NA	NA	NA	NA	NA	NA	NA	NA	-0.566404	0.0489277	NA	NA	NA	NA	NA	NA	Topoisomerase IV subunit A (EC 5.99.1.-);Ontology_term=KEGG_ENZYME:5.99.1.-	DNA Metabolism
VHO05989.1	NA	NA	NA	NA	NA	NA	NA	NA	NA	NA	NA	NA	NA	NA	-1.4306	0.000260866	NA	NA	NA	NA	Integration host factor beta subunit	DNA Metabolism
VHO03565.1	NA	NA	NA	NA	NA	NA	NA	NA	NA	NA	NA	NA	NA	NA	-1.50533	0.00182644	NA	NA	NA	NA	Single-stranded DNA-binding protein	DNA Metabolism
VHO02350.1	NA	NA	NA	NA	NA	NA	NA	NA	NA	NA	NA	NA	NA	NA	1.03055	0.00953378	NA	NA	NA	NA	DNA recombination and repair protein RecO	DNA Metabolism
VHO01948.1	NA	NA	NA	NA	NA	NA	NA	NA	NA	NA	NA	NA	NA	NA	0.811203	0.0101015	NA	NA	NA	NA	Excinuclease ABC subunit C	DNA Metabolism
VHO03848.1	NA	NA	NA	NA	NA	NA	NA	NA	NA	NA	NA	NA	NA	NA	0.969659	0.0166796	NA	NA	NA	NA	DNA recombination protein RmuC	DNA Metabolism
VHO02251.1	NA	NA	NA	NA	NA	NA	NA	NA	NA	NA	NA	NA	NA	NA	-0.88418	0.0167281	NA	NA	NA	NA	Type I restriction-modification system%2C specificity subunit S (EC 3.1.21.3);Ontology_term=KEGG_ENZYME:3.1.21.3	DNA Metabolism
VHO04329.1	NA	NA	NA	NA	NA	NA	NA	NA	NA	NA	NA	NA	NA	NA	-0.638862	0.0187494	NA	NA	NA	NA	Topoisomerase IV subunit B (EC 5.99.1.-);Ontology_term=KEGG_ENZYME:5.99.1.-	DNA Metabolism
VHO05594.1	NA	NA	NA	NA	NA	NA	NA	NA	NA	NA	NA	NA	NA	NA	-0.686753	0.0213839	NA	NA	NA	NA	DNA recombination-dependent growth factor C	DNA Metabolism
VHO04462.1	NA	NA	NA	NA	NA	NA	NA	NA	NA	NA	NA	NA	NA	NA	-1.12298	0.023361	NA	NA	NA	NA	Regulatory protein RecX	DNA Metabolism
VHO00080.1	NA	NA	NA	NA	NA	NA	NA	NA	NA	NA	NA	NA	NA	NA	1.49999	0.0241257	NA	NA	NA	NA	Error-prone%2C lesion bypass DNA polymerase V (UmuC)	DNA Metabolism
VHO05952.1	NA	NA	NA	NA	NA	NA	NA	NA	NA	NA	NA	NA	NA	NA	-0.552843	0.0254278	NA	NA	NA	NA	DNA gyrase subunit B (EC 5.99.1.3);Ontology_term=KEGG_ENZYME:5.99.1.3	DNA Metabolism
VHO03545.1	NA	NA	NA	NA	NA	NA	NA	NA	NA	NA	NA	NA	NA	NA	-0.634825	0.0313513	NA	NA	NA	NA	DNA topoisomerase III (EC 5.99.1.2);Ontology_term=KEGG_ENZYME:5.99.1.2	DNA Metabolism
VHO05732.1	NA	NA	NA	NA	NA	NA	NA	NA	NA	NA	NA	NA	NA	NA	-0.71771	0.0362227	NA	NA	NA	NA	Deoxyribonuclease TatD	DNA Metabolism
VHO01863.1	NA	NA	NA	NA	NA	NA	NA	NA	NA	NA	NA	NA	NA	NA	-1.05382	0.0400198	NA	NA	NA	NA	Endonuclease III (EC 4.2.99.18);Ontology_term=KEGG_ENZYME:4.2.99.18	DNA Metabolism
VHO06690.1	NA	NA	NA	NA	NA	NA	NA	NA	NA	NA	NA	NA	NA	NA	-0.508314	0.045262	NA	NA	NA	NA	DNA topoisomerase I (EC 5.99.1.2);Ontology_term=KEGG_ENZYME:5.99.1.2	DNA Metabolism
VHO05994.1	NA	NA	NA	NA	NA	NA	NA	NA	NA	NA	NA	NA	NA	NA	-0.537493	0.0457812	NA	NA	NA	NA	DNA gyrase subunit A (EC 5.99.1.3);Ontology_term=KEGG_ENZYME:5.99.1.3	DNA Metabolism
VHO00110.1	NA	NA	NA	NA	NA	NA	NA	NA	NA	NA	NA	NA	NA	NA	-0.809887	0.0485045	NA	NA	NA	NA	Type I restriction-modification system%2C specificity subunit S (EC 3.1.21.3);Ontology_term=KEGG_ENZYME:3.1.21.3	DNA Metabolism
VHO02496.1	NA	NA	NA	NA	NA	NA	NA	NA	NA	NA	NA	NA	NA	NA	0.603275	0.049334	NA	NA	NA	NA	Exodeoxyribonuclease VII large subunit (EC 3.1.11.6);Ontology_term=KEGG_ENZYME:3.1.11.6	DNA Metabolism
VHO02254.1	NA	NA	NA	NA	NA	NA	NA	NA	NA	NA	NA	NA	NA	NA	NA	NA	-0.816043	0.0477167	NA	NA	Type I restriction-modification system%2C DNA-methyltransferase subunit M (EC 2.1.1.72);Ontology_term=KEGG_ENZYME:2.1.1.72	DNA Metabolism
VHO04877.1	NA	NA	NA	NA	NA	NA	NA	NA	NA	NA	NA	NA	NA	NA	NA	NA	NA	NA	-1.22968	0.00636351	Protease III precursor (EC 3.4.24.55);Ontology_term=KEGG_ENZYME:3.4.24.55	DNA Metabolism
VHO02468.1	NA	NA	NA	NA	NA	NA	NA	NA	NA	NA	NA	NA	NA	NA	NA	NA	NA	NA	1.50143	0.0109522	DNA-binding protein Fis	DNA Metabolism
VHO03573.1	NA	NA	NA	NA	NA	NA	NA	NA	NA	NA	NA	NA	NA	NA	NA	NA	NA	NA	1.61539	0.0417743	Error-prone repair protein UmuD	DNA Metabolism
VHO04897.1	NA	NA	NA	NA	NA	NA	NA	NA	NA	NA	NA	NA	NA	NA	1.30414	4.07371e-05	NA	NA	NA	NA	Cell division inhibitor	Dormancy and Sporulation
VHO06265.1	NA	NA	NA	NA	NA	NA	NA	NA	NA	NA	NA	NA	NA	NA	-1.3608	0.0446198	NA	NA	NA	NA	Ribosome modulation factor	Dormancy and Sporulation
VHO05849.1	NA	NA	1.12499	0.00080104	0.929166	0.00528932	NA	NA	NA	NA	NA	NA	1.40482	1.55496e-05	NA	NA	NA	NA	NA	NA	Malonyl CoA-acyl carrier protein transacylase (EC 2.3.1.39);Ontology_term=KEGG_ENZYME:2.3.1.39	Fatty Acids, Lipids, and Isoprenoids
VHO03296.1	NA	NA	NA	NA	NA	NA	1.75013	0.000127025	1.09435	0.0301764	NA	NA	NA	NA	1.25369	0.00138236	NA	NA	NA	NA	1-acyl-sn-glycerol-3-phosphate acyltransferase (EC 2.3.1.51);Ontology_term=KEGG_ENZYME:2.3.1.51	Fatty Acids, Lipids, and Isoprenoids
VHO06630.1	NA	NA	NA	NA	NA	NA	1.31168	0.00273681	1.26036	0.00513598	NA	NA	NA	NA	1.41245	0.000143508	1.78403	9.49874e-05	NA	NA	3-oxoacyl-[acyl-carrier protein] reductase (EC 1.1.1.100);Ontology_term=KEGG_ENZYME:1.1.1.100	Fatty Acids, Lipids, and Isoprenoids
VHO06629.1	NA	NA	NA	NA	NA	NA	0.866857	0.0463443	1.05571	0.00934689	NA	NA	NA	NA	1.33678	0.000104835	1.66343	9.49874e-05	NA	NA	Long-chain-fatty-acid--CoA ligase (EC 6.2.1.3);Ontology_term=KEGG_ENZYME:6.2.1.3	Fatty Acids, Lipids, and Isoprenoids
VHO02573.1	NA	NA	NA	NA	NA	NA	NA	NA	NA	NA	NA	NA	0.722435	0.0170731	NA	NA	NA	NA	NA	NA	4-hydroxy-3-methylbut-2-enyl diphosphate reductase (EC 1.17.1.2);Ontology_term=KEGG_ENZYME:1.17.1.2	Fatty Acids, Lipids, and Isoprenoids
VHO01378.1	NA	NA	NA	NA	NA	NA	NA	NA	NA	NA	NA	NA	-1.01471	0.0234371	NA	NA	NA	NA	NA	NA	Malonyl CoA-acyl carrier protein transacylase (EC 2.3.1.39);Ontology_term=KEGG_ENZYME:2.3.1.39	Fatty Acids, Lipids, and Isoprenoids
VHO06103.1	NA	NA	NA	NA	NA	NA	NA	NA	NA	NA	NA	NA	NA	NA	2.54453	0.000218888	NA	NA	NA	NA	D-beta-hydroxybutyrate permease	Fatty Acids, Lipids, and Isoprenoids
VHO03441.1	NA	NA	NA	NA	NA	NA	NA	NA	NA	NA	NA	NA	NA	NA	-1.07782	0.0025646	NA	NA	NA	NA	Malonyl CoA-acyl carrier protein transacylase (EC 2.3.1.39);Ontology_term=KEGG_ENZYME:2.3.1.39	Fatty Acids, Lipids, and Isoprenoids
VHO05066.1	NA	NA	NA	NA	NA	NA	NA	NA	NA	NA	NA	NA	NA	NA	-0.799994	0.00267694	NA	NA	NA	NA	Octaprenyl-diphosphate synthase (EC 2.5.1.-) / Dimethylallyltransferase (EC 2.5.1.1) / Geranyltranstransferase (farnesyldiphosphate synthase) (EC 2.5.1.10) / Geranylgeranyl pyrophosphate synthetase (EC 2.5.1.29);Ontology_term=KEGG_ENZYME:2.5.1.-,KEGG_ENZYME:2.5.1.1,KEGG_ENZYME:2.5.1.10,KEGG_ENZYME:2.5.1.29	Fatty Acids, Lipids, and Isoprenoids
VHO01382.1	NA	NA	NA	NA	NA	NA	NA	NA	NA	NA	NA	NA	NA	NA	-0.961108	0.00309981	NA	NA	NA	NA	Acyl carrier protein	Fatty Acids, Lipids, and Isoprenoids
VHO00427.1	NA	NA	NA	NA	NA	NA	NA	NA	NA	NA	NA	NA	NA	NA	1.08638	0.00618317	NA	NA	NA	NA	Phospholipase A1 precursor (EC 3.1.1.32%2C EC 3.1.1.4)%3B Outer membrane phospholipase A;Ontology_term=KEGG_ENZYME:3.1.1.32,KEGG_ENZYME:3.1.1.4	Fatty Acids, Lipids, and Isoprenoids
VHO01947.1	NA	NA	NA	NA	NA	NA	NA	NA	NA	NA	NA	NA	NA	NA	1.55533	0.00761962	NA	NA	NA	NA	CDP-diacylglycerol--glycerol-3-phosphate 3-phosphatidyltransferase (EC 2.7.8.5);Ontology_term=KEGG_ENZYME:2.7.8.5	Fatty Acids, Lipids, and Isoprenoids
VHO03439.1	NA	NA	NA	NA	NA	NA	NA	NA	NA	NA	NA	NA	NA	NA	-0.935499	0.0117756	NA	NA	NA	NA	Malonyl CoA-acyl carrier protein transacylase (EC 2.3.1.39);Ontology_term=KEGG_ENZYME:2.3.1.39	Fatty Acids, Lipids, and Isoprenoids
VHO05487.1	NA	NA	NA	NA	NA	NA	NA	NA	NA	NA	NA	NA	NA	NA	1.33756	0.0130677	NA	NA	NA	NA	CDP-diacylglycerol--serine O-phosphatidyltransferase (EC 2.7.8.8);Ontology_term=KEGG_ENZYME:2.7.8.8	Fatty Acids, Lipids, and Isoprenoids
VHO03101.1	NA	NA	NA	NA	NA	NA	NA	NA	NA	NA	NA	NA	NA	NA	1.02398	0.0204706	NA	NA	NA	NA	Lysophospholipase L2 (EC 3.1.1.5);Ontology_term=KEGG_ENZYME:3.1.1.5	Fatty Acids, Lipids, and Isoprenoids
VHO02346.1	NA	NA	NA	NA	NA	NA	NA	NA	NA	NA	NA	NA	NA	NA	1.37016	0.0254225	NA	NA	NA	NA	Holo-[acyl-carrier protein] synthase (EC 2.7.8.7);Ontology_term=KEGG_ENZYME:2.7.8.7	Fatty Acids, Lipids, and Isoprenoids
VHO01380.1	NA	NA	NA	NA	NA	NA	NA	NA	NA	NA	NA	NA	NA	NA	-0.746095	0.0289072	NA	NA	NA	NA	3-oxoacyl-[acyl-carrier protein] reductase (EC 1.1.1.100);Ontology_term=KEGG_ENZYME:1.1.1.100	Fatty Acids, Lipids, and Isoprenoids
VHO01223.1	NA	NA	NA	NA	NA	NA	NA	NA	NA	NA	NA	NA	NA	NA	NA	NA	-1.08505	0.0406689	NA	NA	Glycerol kinase (EC 2.7.1.30);Ontology_term=KEGG_ENZYME:2.7.1.30	Fatty Acids, Lipids, and Isoprenoids
VHO00363.1	NA	NA	5.0797	7.73571e-12	5.13868	1.3765e-11	5.42331	2.75561e-12	5.78455	3.93424e-13	NA	NA	7.83116	3.8499e-17	7.48866	1.713e-16	6.78601	3.07727e-12	7.04488	2.19716e-12	hypothetical protein	Hypothetical protein
VHO00361.1	NA	NA	4.33514	1.2367e-08	4.51176	2.95103e-08	3.69789	3.54277e-06	4.48542	3.94537e-08	NA	NA	6.6198	1.3265e-13	4.37239	3.65304e-09	4.50216	1.9825e-06	6.04693	7.12216e-09	hypothetical protein	Hypothetical protein
VHO00353.1	NA	NA	3.36997	2.96692e-07	2.04578	0.00106405	1.68346	0.0103024	2.00272	0.00257224	NA	NA	5.85781	2.25856e-13	3.30289	1.21211e-07	2.95253	8.82711e-05	4.34417	1.37172e-07	FIG01203377: hypothetical protein	Hypothetical protein
VHO00355.1	NA	NA	3.50857	2.10295e-05	2.86463	0.00300073	NA	NA	NA	NA	NA	NA	6.08253	3.03935e-11	3.2111	4.34283e-05	3.113	0.00319023	3.74991	0.000826993	FIG00657953: hypothetical protein	Hypothetical protein
VHO06199.1	NA	NA	3.88691	0.000452215	NA	NA	NA	NA	NA	NA	NA	NA	3.85561	0.00628577	4.31297	0.000286423	4.67443	0.0018071	4.09738	0.0195975	hypothetical protein	Hypothetical protein
VHO00482.1	NA	NA	0.880015	0.0235149	1.10967	0.000920322	NA	NA	1.37796	7.68521e-05	NA	NA	NA	NA	1.43004	5.55021e-06	NA	NA	NA	NA	hypothetical protein	Hypothetical protein
VHO00803.1	NA	NA	0.972142	0.0274955	1.18264	0.00229989	NA	NA	NA	NA	NA	NA	NA	NA	NA	NA	NA	NA	NA	NA	FIG005080: Possible exported protein	Hypothetical protein
VHO03324.1	NA	NA	NA	NA	1.36357	1.41055e-05	NA	NA	0.816158	0.0253019	NA	NA	NA	NA	1.57668	1.56621e-07	0.868702	0.021424	NA	NA	putative orphan protein	Hypothetical protein
VHO06383.1	NA	NA	NA	NA	1.25247	0.00504219	NA	NA	NA	NA	NA	NA	NA	NA	NA	NA	-1.11108	0.0111212	NA	NA	hypothetical protein	Hypothetical protein
VHO05469.1	NA	NA	NA	NA	1.34727	0.00528932	1.13143	0.0397679	NA	NA	NA	NA	NA	NA	1.3893	0.000621479	NA	NA	NA	NA	hypothetical protein	Hypothetical protein
VHO03020.1	NA	NA	NA	NA	1.85657	0.011308	NA	NA	NA	NA	NA	NA	NA	NA	NA	NA	NA	NA	NA	NA	hypothetical protein	Hypothetical protein
VHO04898.1	NA	NA	NA	NA	0.917299	0.0119377	1.39133	0.000166742	1.13405	0.00260518	NA	NA	NA	NA	1.52457	7.48277e-06	NA	NA	NA	NA	FIG00809136: hypothetical protein	Hypothetical protein
VHO06708.1	NA	NA	NA	NA	0.982796	0.017532	NA	NA	NA	NA	NA	NA	NA	NA	NA	NA	NA	NA	NA	NA	hypothetical protein	Hypothetical protein
VHO04180.1	NA	NA	NA	NA	-0.86046	0.0227242	NA	NA	NA	NA	NA	NA	NA	NA	-0.892985	0.00403751	NA	NA	NA	NA	Hypothetical ATP-binding protein UPF0042%2C contains P-loop	Hypothetical protein
VHO05638.1	NA	NA	NA	NA	1.34505	0.0369409	1.58842	0.0183867	1.68698	0.0103691	NA	NA	NA	NA	3.41972	2.20222e-08	3.52119	1.02747e-05	NA	NA	Probable transmembrane protein	Hypothetical protein
VHO06358.1	NA	NA	NA	NA	NA	NA	1.24754	0.00891488	1.296	0.0061645	NA	NA	NA	NA	NA	NA	NA	NA	NA	NA	FIG00923625: hypothetical protein	Hypothetical protein
VHO02916.1	NA	NA	NA	NA	NA	NA	NA	NA	-1.53992	0.0061645	NA	NA	NA	NA	NA	NA	NA	NA	NA	NA	hypothetical protein	Hypothetical protein
VHO03790.1	NA	NA	NA	NA	NA	NA	NA	NA	1.34951	0.0196926	NA	NA	1.06237	0.0295666	NA	NA	NA	NA	1.46341	0.0225098	hypothetical protein	Hypothetical protein
VHO06163.1	NA	NA	NA	NA	NA	NA	NA	NA	NA	NA	NA	NA	-0.701944	0.0238189	-0.826634	0.0025646	NA	NA	NA	NA	FIG020374: hypothetical protein	Hypothetical protein
VHO06100.1	NA	NA	NA	NA	NA	NA	NA	NA	NA	NA	NA	NA	1.05906	0.00248723	NA	NA	NA	NA	NA	NA	Ferric iron ABC transporter%2C ATP-binding protein	Iron acquisition and metabolism	Nutrient Metabolism
VHO06772.1	NA	NA	NA	NA	NA	NA	NA	NA	NA	NA	NA	NA	-0.685229	0.0453493	-0.733002	0.0157568	NA	NA	NA	NA	Ferric siderophore transport system%2C biopolymer transport protein ExbB	Iron acquisition and metabolism	Nutrient Metabolism
VHO02854.1	NA	NA	NA	NA	NA	NA	NA	NA	NA	NA	NA	NA	NA	NA	-0.738633	0.0119868	-0.760363	0.0415343	-0.925521	0.0219193	Iron siderophore sensor protein	Iron acquisition and metabolism	Nutrient Metabolism
VHO02864.1	NA	NA	NA	NA	NA	NA	NA	NA	NA	NA	NA	NA	NA	NA	-0.816891	0.0247119	NA	NA	NA	NA	TonB-dependent receptor @ Iron siderophore receptor protein	Iron acquisition and metabolism	Nutrient Metabolism
VHO06770.1	NA	NA	NA	NA	NA	NA	NA	NA	NA	NA	NA	NA	NA	NA	-0.628439	0.0451457	NA	NA	NA	NA	Ferric siderophore transport system%2C periplasmic binding protein TonB	Iron acquisition and metabolism	Nutrient Metabolism
VHO06098.1	NA	NA	NA	NA	NA	NA	NA	NA	NA	NA	NA	NA	NA	NA	NA	NA	-1.09852	0.0131548	NA	NA	Ferric iron ABC transporter%2C iron-binding protein	Iron acquisition and metabolism	Nutrient Metabolism
VHO04465.1	NA	NA	1.58939	6.42082e-05	1.82206	1.39394e-05	1.53546	0.000635131	1.86126	1.60121e-05	NA	NA	NA	NA	0.831491	0.0496147	NA	NA	NA	NA	TonB-dependent receptor	Membrane Transport
VHO03704.1	NA	NA	1.28911	0.00028233	1.06387	0.00528932	NA	NA	NA	NA	NA	NA	0.920742	0.0127231	NA	NA	NA	NA	NA	NA	General secretion pathway protein K	Membrane Transport
VHO03705.1	NA	NA	0.930589	0.00586433	NA	NA	NA	NA	NA	NA	NA	NA	0.673265	0.0407677	NA	NA	NA	NA	NA	NA	General secretion pathway protein L	Membrane Transport
VHO02582.1	NA	NA	2.30475	0.00749236	NA	NA	NA	NA	NA	NA	NA	NA	NA	NA	NA	NA	NA	NA	NA	NA	Type IV fimbrial biogenesis protein PilW	Membrane Transport
VHO05339.1	NA	NA	0.946842	0.0470875	NA	NA	NA	NA	NA	NA	NA	NA	NA	NA	NA	NA	NA	NA	NA	NA	Minor curlin subunit CsgB%2C nucleation component of curlin monomers	Membrane Transport
VHO05796.1	NA	NA	NA	NA	-1.55523	0.000484728	NA	NA	NA	NA	NA	NA	NA	NA	NA	NA	NA	NA	NA	NA	Outer membrane lipoprotein omp16 precursor	Membrane Transport
VHO02970.1	NA	NA	NA	NA	1.26286	0.00253539	NA	NA	NA	NA	NA	NA	NA	NA	1.29201	0.00109316	NA	NA	NA	NA	FIG002842: hypothetical protein	Membrane Transport
VHO06086.1	NA	NA	NA	NA	1.61688	0.00399468	NA	NA	NA	NA	NA	NA	NA	NA	NA	NA	NA	NA	NA	NA	TonB-dependent receptor	Membrane Transport
VHO02968.1	NA	NA	NA	NA	1.98947	0.00663173	NA	NA	NA	NA	NA	NA	NA	NA	NA	NA	NA	NA	NA	NA	FIG003276: zinc-binding protein	Membrane Transport
VHO04194.1	NA	NA	NA	NA	-0.974967	0.033705	NA	NA	NA	NA	NA	NA	NA	NA	NA	NA	NA	NA	NA	NA	Na(+) H(+) antiporter subunit A%3B Na(+) H(+) antiporter subunit B	Membrane Transport
VHO02586.1	NA	NA	NA	NA	1.74744	0.045356	NA	NA	NA	NA	NA	NA	NA	NA	NA	NA	NA	NA	NA	NA	Type IV fimbrial biogenesis protein FimT	Membrane Transport
VHO04899.1	NA	NA	NA	NA	NA	NA	NA	NA	1.16717	0.0312819	NA	NA	NA	NA	NA	NA	NA	NA	NA	NA	ABC transporter%2C ATP-binding protein	Membrane Transport
VHO04029.1	NA	NA	NA	NA	NA	NA	NA	NA	0.820453	0.0337104	NA	NA	NA	NA	1.22411	9.90195e-05	NA	NA	NA	NA	Membrane bound c-di-GMP receptor LapD	Membrane Transport
VHO03706.1	NA	NA	NA	NA	NA	NA	NA	NA	NA	NA	NA	NA	1.02663	0.0155614	NA	NA	NA	NA	NA	NA	General secretion pathway protein M	Membrane Transport
VHO01767.1	NA	NA	NA	NA	NA	NA	NA	NA	NA	NA	NA	NA	0.853419	0.0202083	NA	NA	NA	NA	NA	NA	TPR domain protein%2C putative component of TonB system	Membrane Transport
VHO03707.1	NA	NA	NA	NA	NA	NA	NA	NA	NA	NA	NA	NA	0.928547	0.0249484	NA	NA	NA	NA	NA	NA	General secretion pathway protein N	Membrane Transport
VHO05708.1	NA	NA	NA	NA	NA	NA	NA	NA	NA	NA	NA	NA	-0.782019	0.0301316	-0.769069	0.0167281	-1.18027	0.00179352	NA	NA	TonB-dependent receptor	Membrane Transport
VHO02978.1	NA	NA	NA	NA	NA	NA	NA	NA	NA	NA	NA	NA	-0.529862	0.041192	-0.54429	0.0189769	-0.621734	0.0283239	NA	NA	Type IV fimbrial assembly%2C ATPase PilB	Membrane Transport
VHO05735.1	NA	NA	NA	NA	NA	NA	NA	NA	NA	NA	NA	NA	-0.99533	0.0453012	-1.13904	0.0108656	NA	NA	NA	NA	Twin-arginine translocation protein TatB	Membrane Transport
VHO03697.1	NA	NA	NA	NA	NA	NA	NA	NA	NA	NA	NA	NA	-0.575603	0.0468504	-0.520748	0.0449217	NA	NA	NA	NA	General secretion pathway protein D	Membrane Transport
VHO02306.1	NA	NA	NA	NA	NA	NA	NA	NA	NA	NA	NA	NA	1.59909	0.0489277	1.46085	0.043618	NA	NA	NA	NA	Type II/IV secretion system protein TadC%2C associated with Flp pilus assembly	Membrane Transport
VHO06771.1	NA	NA	NA	NA	NA	NA	NA	NA	NA	NA	NA	NA	NA	NA	-1.08501	0.00185869	NA	NA	NA	NA	Biopolymer transport protein ExbD/TolR	Membrane Transport
VHO05384.1	NA	NA	NA	NA	NA	NA	NA	NA	NA	NA	NA	NA	NA	NA	-0.890028	0.00194226	-1.00203	0.00364561	NA	NA	Twitching motility protein PilT	Membrane Transport
VHO00024.1	NA	NA	NA	NA	NA	NA	NA	NA	NA	NA	NA	NA	NA	NA	2.48463	0.00404388	3.16035	0.0085077	NA	NA	tolB protein precursor%2C periplasmic protein involved in the tonb-independent uptake of group A colicins	Membrane Transport
VHO04031.1	NA	NA	NA	NA	NA	NA	NA	NA	NA	NA	NA	NA	NA	NA	1.20148	0.008732	2.49206	1.17541e-05	NA	NA	T1SS associated transglutaminase-like cysteine proteinase LapP	Membrane Transport
VHO05383.1	NA	NA	NA	NA	NA	NA	NA	NA	NA	NA	NA	NA	NA	NA	-0.859221	0.00903761	NA	NA	NA	NA	Twitching motility protein PilT	Membrane Transport
VHO02936.1	NA	NA	NA	NA	NA	NA	NA	NA	NA	NA	NA	NA	NA	NA	-0.919423	0.0108986	-1.2759	0.00286803	-1.16207	0.0153704	TonB-dependent receptor	Membrane Transport
VHO06063.1	NA	NA	NA	NA	NA	NA	NA	NA	NA	NA	NA	NA	NA	NA	-0.569137	0.0155835	NA	NA	NA	NA	TonB-dependent receptor	Membrane Transport
VHO06345.1	NA	NA	NA	NA	NA	NA	NA	NA	NA	NA	NA	NA	NA	NA	1.69335	0.0161618	NA	NA	NA	NA	Protein-export membrane protein SecD (TC 3.A.5.1.1)	Membrane Transport
VHO06346.1	NA	NA	NA	NA	NA	NA	NA	NA	NA	NA	NA	NA	NA	NA	1.46516	0.0207989	NA	NA	NA	NA	Protein-export membrane protein SecF (TC 3.A.5.1.1)	Membrane Transport
VHO02974.1	NA	NA	NA	NA	NA	NA	NA	NA	NA	NA	NA	NA	NA	NA	0.707074	0.0227672	NA	NA	NA	NA	Leader peptidase (Prepilin peptidase) (EC 3.4.23.43) / N-methyltransferase (EC 2.1.1.-);Ontology_term=KEGG_ENZYME:3.4.23.43,KEGG_ENZYME:2.1.1.-	Membrane Transport
VHO02245.1	NA	NA	NA	NA	NA	NA	NA	NA	NA	NA	NA	NA	NA	NA	-0.796882	0.0241753	NA	NA	NA	NA	TolA protein	Membrane Transport
VHO03229.1	NA	NA	NA	NA	NA	NA	NA	NA	NA	NA	NA	NA	NA	NA	-0.772437	0.033992	NA	NA	NA	NA	Type IV pilus biogenesis protein PilN	Membrane Transport
VHO05700.1	NA	NA	NA	NA	NA	NA	NA	NA	NA	NA	NA	NA	NA	NA	1.10218	0.0428637	NA	NA	NA	NA	tolB protein precursor%2C periplasmic protein involved in the tonb-independent uptake of group A colicins	Membrane Transport
VHO02980.1	NA	NA	NA	NA	NA	NA	NA	NA	NA	NA	NA	NA	NA	NA	-0.76847	0.0476522	NA	NA	NA	NA	Type IV pilin PilA	Membrane Transport
VHO03231.1	NA	NA	NA	NA	NA	NA	NA	NA	NA	NA	NA	NA	NA	NA	-0.64176	0.0476522	NA	NA	NA	NA	Type IV pilus biogenesis protein PilP	Membrane Transport
VHO04085.1	NA	NA	NA	NA	NA	NA	NA	NA	NA	NA	NA	NA	NA	NA	NA	NA	-0.979783	0.0264124	NA	NA	TonB-dependent receptor%3B Outer membrane receptor for ferrienterochelin and colicins	Membrane Transport
VHO02504.1	NA	NA	NA	NA	NA	NA	NA	NA	NA	NA	NA	NA	NA	NA	NA	NA	-0.853398	0.0389874	NA	NA	Outer membrane lipoprotein omp16 precursor	Membrane Transport
VHO06417.1	NA	NA	NA	NA	NA	NA	NA	NA	NA	NA	NA	NA	NA	NA	NA	NA	-0.786549	0.0435547	NA	NA	TonB-dependent receptor%3B Outer membrane receptor for ferrienterochelin and colicins	Membrane Transport
VHO05091.1	NA	NA	NA	NA	NA	NA	NA	NA	NA	NA	NA	NA	0.991941	0.0266331	NA	NA	NA	NA	NA	NA	Fumarylacetoacetase (EC 3.7.1.2);Ontology_term=KEGG_ENZYME:3.7.1.2	Metabolism of Aromatic Compounds
VHO01783.1	NA	NA	NA	NA	NA	NA	NA	NA	NA	NA	NA	NA	NA	NA	2.27082	0.000508592	NA	NA	NA	NA	Benzoate transport protein	Metabolism of Aromatic Compounds
VHO06482.1	NA	NA	NA	NA	NA	NA	NA	NA	NA	NA	NA	NA	NA	NA	NA	NA	-1.42321	0.00749595	NA	NA	Succinyl-CoA:3-ketoacid-coenzyme A transferase subunit B (EC 2.8.3.5);Ontology_term=KEGG_ENZYME:2.8.3.5	Metabolism of Aromatic Compounds
VHO05515.1	NA	NA	NA	NA	NA	NA	NA	NA	NA	NA	NA	NA	-1.09096	0.0198053	NA	NA	NA	NA	NA	NA	Hypothetical YciO protein%2C TsaC/YrdC paralog	Miscellaneous
VHO03094.1	NA	NA	NA	NA	NA	NA	NA	NA	NA	NA	NA	NA	NA	NA	-0.509129	0.0422378	NA	NA	NA	NA	2%2C3-bisphosphoglycerate-independent phosphoglycerate mutase (EC 5.4.2.1);Ontology_term=KEGG_ENZYME:5.4.2.1	Miscellaneous
VHO01277.1	NA	NA	NA	NA	NA	NA	NA	NA	NA	NA	NA	NA	NA	NA	-1.90097	0.0465399	NA	NA	NA	NA	FIG002473: Protein YcaR in KDO2-Lipid A biosynthesis cluster	Miscellaneous
VHO06670.1	NA	NA	1.46312	0.00658387	1.81583	0.000173341	NA	NA	NA	NA	NA	NA	1.54457	0.000968298	1.50912	0.000520845	NA	NA	1.5153	0.0195975	Flagellar protein FlgP	Motility and Chemotaxis
VHO06826.1	NA	NA	NA	NA	2.72006	0.000251775	2.16315	0.00987891	2.78398	0.000481137	NA	NA	NA	NA	3.54341	5.00038e-07	3.13695	0.000388913	NA	NA	Methyl-accepting chemotaxis protein I (serine chemoreceptor protein)	Motility and Chemotaxis
VHO06669.1	NA	NA	NA	NA	1.58366	0.000599254	NA	NA	NA	NA	NA	NA	NA	NA	NA	NA	NA	NA	NA	NA	Flagellar biosynthesis protein FlgN	Motility and Chemotaxis
VHO06648.1	NA	NA	NA	NA	0.991682	0.00458705	NA	NA	NA	NA	NA	NA	NA	NA	NA	NA	NA	NA	NA	NA	Flagellar hook-associated protein FliD	Motility and Chemotaxis
VHO06649.1	NA	NA	NA	NA	1.10492	0.00552414	0.897486	0.0499078	1.00767	0.0250496	NA	NA	NA	NA	NA	NA	NA	NA	NA	NA	Flagellin protein FlaG	Motility and Chemotaxis
VHO06591.1	NA	NA	NA	NA	0.898549	0.00943673	NA	NA	NA	NA	NA	NA	NA	NA	NA	NA	NA	NA	NA	NA	Flagellar motor rotation protein MotB	Motility and Chemotaxis
VHO06672.1	NA	NA	NA	NA	0.891615	0.0180049	NA	NA	NA	NA	NA	NA	NA	NA	1.00495	0.00159485	NA	NA	NA	NA	Flagellar protein FlgT	Motility and Chemotaxis
VHO06655.1	NA	NA	NA	NA	0.745445	0.0496262	NA	NA	NA	NA	NA	NA	NA	NA	1.09244	0.000451178	NA	NA	NA	NA	Flagellar hook-associated protein FlgK	Motility and Chemotaxis
VHO06656.1	NA	NA	NA	NA	0.862005	0.0498632	NA	NA	NA	NA	NA	NA	NA	NA	1.06854	0.00251701	NA	NA	NA	NA	Flagellar protein FlgJ [peptidoglycan hydrolase] (EC 3.2.1.-);Ontology_term=KEGG_ENZYME:3.2.1.-	Motility and Chemotaxis
VHO06650.1	NA	NA	NA	NA	NA	NA	0.958635	0.00884986	1.00595	0.00646999	NA	NA	NA	NA	0.702176	0.0286139	NA	NA	NA	NA	Flagellin protein FlaA	Motility and Chemotaxis
VHO06665.1	NA	NA	NA	NA	NA	NA	-0.698491	0.044772	NA	NA	NA	NA	-1.15732	6.26322e-05	-1.11458	2.63445e-05	NA	NA	-0.953634	0.0084717	Chemotaxis protein methyltransferase CheR (EC 2.1.1.80);Ontology_term=KEGG_ENZYME:2.1.1.80	Motility and Chemotaxis
VHO02329.1	NA	NA	NA	NA	NA	NA	NA	NA	-1.28389	0.0312819	NA	NA	1.19559	0.0118591	NA	NA	NA	NA	NA	NA	Chemotaxis regulator - transmits chemoreceptor signals to flagelllar motor components CheY	Motility and Chemotaxis
VHO05541.1	NA	NA	NA	NA	NA	NA	NA	NA	NA	NA	NA	NA	-1.14822	0.00175186	-0.935839	0.00481218	-1.10385	0.00540468	-0.923459	0.0417743	Methyl-accepting chemotaxis protein I (serine chemoreceptor protein)	Motility and Chemotaxis
VHO06666.1	NA	NA	NA	NA	NA	NA	NA	NA	NA	NA	NA	NA	-1.02313	0.00256593	-1.15376	0.000136319	-1.18222	0.00112132	-0.927472	0.0225098	Chemotaxis protein CheV (EC 2.7.3.-);Ontology_term=KEGG_ENZYME:2.7.3.-	Motility and Chemotaxis
VHO03714.1	NA	NA	NA	NA	NA	NA	NA	NA	NA	NA	NA	NA	-0.789463	0.0056977	-0.66883	0.0100269	-0.865502	0.0053901	-0.80563	0.0206382	Methyl-accepting chemotaxis protein I (serine chemoreceptor protein)	Motility and Chemotaxis
VHO06660.1	NA	NA	NA	NA	NA	NA	NA	NA	NA	NA	NA	NA	0.986595	0.0118591	0.848308	0.0167281	NA	NA	NA	NA	Flagellar basal-body rod protein FlgF	Motility and Chemotaxis
VHO06225.1	NA	NA	NA	NA	NA	NA	NA	NA	NA	NA	NA	NA	-1.03503	0.023855	-1.0499	0.0100411	-1.09938	0.0255387	NA	NA	Methyl-accepting chemotaxis protein I (serine chemoreceptor protein)	Motility and Chemotaxis
VHO03029.1	NA	NA	NA	NA	NA	NA	NA	NA	NA	NA	NA	NA	-1.05017	0.0295666	-1.32601	0.00188731	-1.47576	0.00394682	-1.3304	0.0195975	Methyl-accepting chemotaxis protein	Motility and Chemotaxis
VHO04044.1	NA	NA	NA	NA	NA	NA	NA	NA	NA	NA	NA	NA	0.816122	0.0400998	0.870524	0.0149006	NA	NA	NA	NA	Sodium-type flagellar protein MotY	Motility and Chemotaxis
VHO06601.1	NA	NA	NA	NA	NA	NA	NA	NA	NA	NA	NA	NA	NA	NA	2.347	6.57832e-09	1.45495	0.00339794	1.21348	0.0329186	Flagellar biosynthesis protein FlhB	Motility and Chemotaxis
VHO06600.1	NA	NA	NA	NA	NA	NA	NA	NA	NA	NA	NA	NA	NA	NA	1.57664	4.83519e-06	1.02332	0.0211689	NA	NA	Flagellar biosynthesis protein FlhA	Motility and Chemotaxis
VHO06602.1	NA	NA	NA	NA	NA	NA	NA	NA	NA	NA	NA	NA	NA	NA	2.57333	1.59784e-05	2.05978	0.00978323	2.15197	0.0219193	Flagellar biosynthesis protein FliR	Motility and Chemotaxis
VHO06657.1	NA	NA	NA	NA	NA	NA	NA	NA	NA	NA	NA	NA	NA	NA	1.31456	0.000157235	NA	NA	NA	NA	Flagellar P-ring protein FlgI	Motility and Chemotaxis
VHO06592.1	NA	NA	NA	NA	NA	NA	NA	NA	NA	NA	NA	NA	NA	NA	1.75103	0.000718849	NA	NA	NA	NA	Flagellar motor rotation protein MotA	Motility and Chemotaxis
VHO04781.1	NA	NA	NA	NA	NA	NA	NA	NA	NA	NA	NA	NA	NA	NA	-0.719361	0.0100411	NA	NA	NA	NA	Methyl-accepting chemotaxis protein I (serine chemoreceptor protein)	Motility and Chemotaxis
VHO06604.1	NA	NA	NA	NA	NA	NA	NA	NA	NA	NA	NA	NA	NA	NA	1.36053	0.0190196	NA	NA	NA	NA	Flagellar biosynthesis protein FliP	Motility and Chemotaxis
VHO06654.1	NA	NA	NA	NA	NA	NA	NA	NA	NA	NA	NA	NA	NA	NA	0.676046	0.0207989	NA	NA	NA	NA	Flagellar hook-associated protein FlgL	Motility and Chemotaxis
VHO02536.1	NA	NA	NA	NA	NA	NA	NA	NA	NA	NA	NA	NA	NA	NA	0.757316	0.0224727	NA	NA	NA	NA	Sodium-type flagellar protein MotX	Motility and Chemotaxis
VHO03526.1	NA	NA	NA	NA	NA	NA	NA	NA	NA	NA	NA	NA	NA	NA	-0.726424	0.0389949	NA	NA	NA	NA	Signal transduction histidine kinase CheA (EC 2.7.3.-);Ontology_term=KEGG_ENZYME:2.7.3.-	Motility and Chemotaxis
VHO05089.1	NA	NA	NA	NA	NA	NA	NA	NA	NA	NA	NA	NA	NA	NA	NA	NA	-0.86099	0.0165822	NA	NA	Chemotaxis protein CheV (EC 2.7.3.-);Ontology_term=KEGG_ENZYME:2.7.3.-	Motility and Chemotaxis
VHO06616.1	NA	NA	NA	NA	NA	NA	NA	NA	NA	NA	NA	NA	NA	NA	NA	NA	1.46107	0.0385942	NA	NA	Flagellar hook-basal body complex protein FliE	Motility and Chemotaxis
VHO06595.1	NA	NA	NA	NA	NA	NA	NA	NA	NA	NA	NA	NA	NA	NA	NA	NA	-0.63831	0.0490596	NA	NA	Chemotaxis response - phosphatase CheZ	Motility and Chemotaxis
VHO03372.1	NA	NA	1.33465	5.56815e-06	0.769258	0.0143751	NA	NA	NA	NA	NA	NA	1.46725	5.95622e-07	NA	NA	NA	NA	NA	NA	hemolysin-type calcium binding protein	NA
VHO06380.1	NA	NA	1.17743	0.00749236	NA	NA	NA	NA	NA	NA	NA	NA	NA	NA	NA	NA	NA	NA	NA	NA	hypothetical protein	NA
VHO02514.1	NA	NA	1.3109	0.00783329	2.85791	5.1152e-09	2.68347	3.63906e-08	3.12862	2.85223e-10	NA	NA	1.60903	0.00065196	2.49329	3.81051e-08	2.39548	1.17541e-05	2.07455	0.000293987	hypothetical protein	NA
VHO06195.1	NA	NA	4.08387	0.023608	NA	NA	NA	NA	NA	NA	NA	NA	NA	NA	NA	NA	NA	NA	NA	NA	hypothetical protein	NA
VHO03250.1	NA	NA	1.98001	0.0274955	NA	NA	NA	NA	NA	NA	NA	NA	2.30275	0.0047503	3.31942	4.40674e-06	2.32994	0.0107643	2.21165	0.0444711	hypothetical protein	NA
VHO02959.1	NA	NA	0.677506	0.0274955	NA	NA	NA	NA	NA	NA	NA	NA	NA	NA	NA	NA	NA	NA	NA	NA	UDP-3-O-[3-hydroxymyristoyl] N-acetylglucosamine deacetylase (EC 3.5.1.108);Ontology_term=KEGG_ENZYME:3.5.1.108	NA
VHO01766.1	NA	NA	1.13998	0.0274955	1.1905	0.0143751	NA	NA	NA	NA	NA	NA	0.894399	0.0405778	NA	NA	NA	NA	NA	NA	TPR repeat protein	NA
VHO04900.1	NA	NA	0.926677	0.0282098	0.80745	0.0438989	NA	NA	NA	NA	NA	NA	0.903492	0.0198053	1.3527	6.61869e-05	NA	NA	NA	NA	Arylesterase precursor (EC 3.1.1.2);Ontology_term=KEGG_ENZYME:3.1.1.2	NA
VHO01758.1	NA	NA	0.927625	0.042389	NA	NA	NA	NA	NA	NA	NA	NA	NA	NA	NA	NA	NA	NA	NA	NA	FIG00785185: hypothetical protein	NA
VHO01990.1	NA	NA	NA	NA	2.28176	2.95103e-08	1.58166	0.000225245	1.37428	0.00160309	NA	NA	NA	NA	NA	NA	NA	NA	NA	NA	(acyl-carrier-protein) S-malonyltransferase	NA
VHO01989.1	NA	NA	NA	NA	2.70678	1.15016e-05	1.64184	0.0111499	NA	NA	NA	NA	NA	NA	1.64479	0.00162311	NA	NA	NA	NA	TPR domain protein	NA
VHO01219.1	NA	NA	NA	NA	-1.70878	3.29268e-05	NA	NA	-1.61964	0.000156213	NA	NA	NA	NA	NA	NA	NA	NA	NA	NA	hypothetical protein	NA
VHO03569.1	NA	NA	NA	NA	1.51052	0.000146626	1.45935	0.000391644	1.55399	0.000145215	NA	NA	NA	NA	1.77665	7.4167e-06	NA	NA	NA	NA	FIG01203572: hypothetical protein	NA
VHO02188.1	NA	NA	NA	NA	1.40849	0.000146626	1.0103	0.0124567	2.06758	4.70948e-08	NA	NA	NA	NA	NA	NA	1.07896	0.0147935	1.38206	0.00459288	hypothetical protein	NA
VHO02532.1	NA	NA	NA	NA	1.3262	0.00049048	1.40737	0.000395519	NA	NA	NA	NA	NA	NA	1.14778	0.000857533	NA	NA	NA	NA	hypothetical protein	NA
VHO06453.1	NA	NA	NA	NA	1.71486	0.000529446	1.18549	0.0392214	NA	NA	NA	NA	NA	NA	2.55822	4.04164e-08	NA	NA	NA	NA	Lipid A export ATP-binding/permease protein MsbA	NA
VHO06456.1	NA	NA	NA	NA	1.15823	0.00104062	0.885565	0.0291146	NA	NA	NA	NA	NA	NA	2.02414	2.56137e-09	1.14532	0.00412317	1.01586	0.0289919	membrane protein%2C putative	NA
VHO02960.1	NA	NA	NA	NA	1.61469	0.00108981	NA	NA	NA	NA	NA	NA	NA	NA	NA	NA	NA	NA	NA	NA	Zn-ribbon-containing%2C possibly RNA-binding protein and truncated derivatives	NA
VHO03567.1	NA	NA	NA	NA	1.6539	0.00194786	1.55122	0.00652547	1.89899	0.000517124	NA	NA	NA	NA	2.15305	7.13967e-05	NA	NA	NA	NA	Integrase	NA
VHO06702.1	NA	NA	NA	NA	1.43982	0.00312332	1.54386	0.00231439	NA	NA	NA	NA	NA	NA	NA	NA	NA	NA	NA	NA	hypothetical protein	NA
VHO01992.1	NA	NA	NA	NA	1.23023	0.00343736	1.21815	0.00570911	1.34903	0.00260518	NA	NA	NA	NA	NA	NA	-0.982723	0.0337095	NA	NA	Glutaryl-CoA dehydrogenase (EC 1.3.99.7);Ontology_term=KEGG_ENZYME:1.3.99.7	NA
VHO03106.1	NA	NA	NA	NA	1.40427	0.00458705	NA	NA	NA	NA	NA	NA	NA	NA	2.22695	1.08087e-06	1.3108	0.023571	NA	NA	Nitrogen regulation protein NtrB (EC 2.7.13.3);Ontology_term=KEGG_ENZYME:2.7.13.3	NA
VHO05068.1	NA	NA	NA	NA	0.937418	0.00459914	0.92123	0.00833218	0.791676	0.0331705	NA	NA	NA	NA	1.44529	2.12682e-06	NA	NA	NA	NA	FIG00951502: hypothetical protein	NA
VHO06454.1	NA	NA	NA	NA	1.23027	0.00471029	NA	NA	NA	NA	NA	NA	NA	NA	1.83645	1.27323e-06	1.00661	0.0418231	NA	NA	Gll3169 protein	NA
VHO02456.1	NA	NA	NA	NA	1.35971	0.00471029	1.14878	0.0464947	1.36517	0.0127326	NA	NA	NA	NA	1.91623	3.55517e-05	NA	NA	NA	NA	Mobile element protein	NA
VHO05256.1	NA	NA	NA	NA	1.24366	0.00502888	1.55203	0.00054604	1.04226	0.0388432	NA	NA	NA	NA	NA	NA	1.10327	0.0337095	NA	NA	Na(+)-linked D-alanine glycine permease	NA
VHO06585.1	NA	NA	NA	NA	1.44671	0.00514264	1.93547	0.000246252	1.42818	0.0133558	NA	NA	NA	NA	2.74699	9.61906e-09	1.46337	0.0107643	NA	NA	Autotransporter adhesin	NA
VHO04879.1	NA	NA	NA	NA	-1.2868	0.00528932	NA	NA	NA	NA	NA	NA	NA	NA	-0.918247	0.0352638	NA	NA	NA	NA	Protein yifE	NA
VHO03104.1	NA	NA	NA	NA	2.51355	0.00534777	2.35829	0.0182411	NA	NA	NA	NA	NA	NA	2.63863	0.000569485	NA	NA	NA	NA	P pilus assembly/Cpx signaling pathway%2C periplasmic inhibitor/zinc-resistance associated protein	NA
VHN99756.1	NA	NA	NA	NA	1.28476	0.00663173	1.20215	0.0157268	NA	NA	NA	NA	NA	NA	1.06723	0.00952127	NA	NA	NA	NA	Signal transduction histidine kinase	NA
VHO01851.1	NA	NA	NA	NA	-1.19664	0.00730548	NA	NA	NA	NA	NA	NA	1.42806	0.000842737	0.826416	0.0445687	1.10064	0.029622	NA	NA	hypothetical protein	NA
VHO03092.1	NA	NA	NA	NA	1.18588	0.00805831	NA	NA	NA	NA	NA	NA	NA	NA	NA	NA	NA	NA	NA	NA	Possible divergent polysaccharide deacetylase	NA
VHO06496.1	NA	NA	NA	NA	0.856983	0.00921305	NA	NA	NA	NA	NA	NA	0.892734	0.00661784	1.09204	0.000208007	NA	NA	NA	NA	YjbF outer membrane lipoprotein	NA
VHO04858.1	NA	NA	NA	NA	-1.10167	0.00939144	NA	NA	NA	NA	NA	NA	NA	NA	NA	NA	NA	NA	NA	NA	Transcriptional regulator for fatty acid degradation FadR%2C GntR family	NA
VHO05985.1	NA	NA	NA	NA	1.22667	0.00946121	1.43499	0.00307838	1.17769	0.036474	NA	NA	NA	NA	3.45944	4.15698e-12	1.84125	0.00191135	2.47831	3.72496e-05	Cell volume regulation protein A	NA
VHO02516.1	NA	NA	NA	NA	1.25585	0.0112912	NA	NA	NA	NA	NA	NA	NA	NA	NA	NA	NA	NA	NA	NA	hypothetical protein	NA
VHO06455.1	NA	NA	NA	NA	1.20521	0.0126773	NA	NA	NA	NA	NA	NA	NA	NA	1.76565	9.40395e-06	NA	NA	NA	NA	hypothetical protein	NA
VHO01818.1	NA	NA	NA	NA	1.31417	0.0143751	NA	NA	NA	NA	NA	NA	NA	NA	NA	NA	NA	NA	NA	NA	hypothetical protein	NA
VHO04955.1	NA	NA	NA	NA	-1.05587	0.014453	NA	NA	NA	NA	NA	NA	NA	NA	NA	NA	NA	NA	NA	NA	UDP-glucose dehydrogenase (EC 1.1.1.22);Ontology_term=KEGG_ENZYME:1.1.1.22	NA
VHO03749.1	NA	NA	NA	NA	-1.29313	0.014453	NA	NA	NA	NA	NA	NA	NA	NA	NA	NA	NA	NA	NA	NA	RNA-binding protein	NA
VHO01807.1	NA	NA	NA	NA	1.08161	0.0181827	1.40798	0.00288385	NA	NA	NA	NA	NA	NA	1.2158	0.00124057	1.0249	0.0390674	NA	NA	Protein export cytoplasm protein SecA ATPase RNA helicase (TC 3.A.5.1.1)	NA
VHO04563.1	NA	NA	NA	NA	-1.26057	0.0191864	NA	NA	NA	NA	NA	NA	NA	NA	NA	NA	NA	NA	NA	NA	uncharacterized conserved secreted protein%2C distantly related to OmpA family	NA
VHO01986.1	NA	NA	NA	NA	0.846546	0.0244599	0.839662	0.0392214	NA	NA	NA	NA	NA	NA	2.16919	1.63715e-09	NA	NA	NA	NA	ATP-dependent RNA helicase HrpA (EC 3.6.4.13);Ontology_term=KEGG_ENZYME:3.6.4.13	NA
VHO01315.1	NA	NA	NA	NA	1.13383	0.0246145	NA	NA	NA	NA	NA	NA	NA	NA	0.956488	0.0475998	1.46842	0.0225841	NA	NA	Sensor histidine kinase	NA
VHO01946.1	NA	NA	NA	NA	1.15906	0.0246145	NA	NA	NA	NA	NA	NA	NA	NA	1.17846	0.0219585	NA	NA	NA	NA	Sodium/sulphate symporter	NA
VHO05480.1	NA	NA	NA	NA	1.09939	0.0249451	NA	NA	NA	NA	NA	NA	NA	NA	1.18423	0.00396596	NA	NA	NA	NA	Sensory transduction histidine kinase	NA
VHO05950.1	NA	NA	NA	NA	-0.634355	0.0260715	NA	NA	NA	NA	NA	NA	NA	NA	-0.604099	0.0167599	-0.796313	0.00831367	NA	NA	DNA polymerase III beta subunit (EC 2.7.7.7);Ontology_term=KEGG_ENZYME:2.7.7.7	NA
VHO06586.1	NA	NA	NA	NA	1.5265	0.0280986	NA	NA	NA	NA	NA	NA	NA	NA	2.17346	0.000175217	1.80971	0.0214581	NA	NA	FlhB domain protein	NA
VHO04298.1	NA	NA	NA	NA	0.674519	0.0286329	NA	NA	NA	NA	NA	NA	NA	NA	NA	NA	NA	NA	NA	NA	Mobile element protein	NA
VHO04826.1	NA	NA	NA	NA	-1.04517	0.0297583	NA	NA	NA	NA	NA	NA	NA	NA	NA	NA	NA	NA	NA	NA	Na+/H+ antiporter	NA
VHO01872.1	NA	NA	NA	NA	1.83893	0.0327875	NA	NA	NA	NA	NA	NA	NA	NA	NA	NA	2.51632	0.00540468	NA	NA	Integral membrane protein	NA
VHO01755.1	NA	NA	NA	NA	1.20543	0.0340502	NA	NA	NA	NA	NA	NA	NA	NA	NA	NA	NA	NA	NA	NA	Extracellular solute-binding proteins%2C family 3 protein	NA
VHO02920.1	NA	NA	NA	NA	-1.2945	0.0367908	NA	NA	NA	NA	NA	NA	NA	NA	NA	NA	NA	NA	NA	NA	CBS domain protein	NA
VHO03264.1	NA	NA	NA	NA	1.17892	0.0370399	NA	NA	NA	NA	NA	NA	NA	NA	NA	NA	NA	NA	NA	NA	hypothetical protein	NA
VHO04870.1	NA	NA	NA	NA	2.06413	0.0391245	NA	NA	NA	NA	NA	NA	NA	NA	NA	NA	NA	NA	NA	NA	FIG023769: Choline transport related protein	NA
VHO01806.1	NA	NA	NA	NA	1.71387	0.0443924	NA	NA	NA	NA	NA	NA	NA	NA	NA	NA	NA	NA	NA	NA	FIG01058194: hypothetical protein	NA
VHO01931.1	NA	NA	NA	NA	-0.685587	0.0443924	NA	NA	NA	NA	NA	NA	NA	NA	NA	NA	NA	NA	NA	NA	Phosphoglucomutase (EC 5.4.2.2);Ontology_term=KEGG_ENZYME:5.4.2.2	NA
VHO06574.1	NA	NA	NA	NA	1.34033	0.0446803	1.84029	0.00288385	1.43796	0.036312	NA	NA	NA	NA	1.64537	0.000770599	NA	NA	NA	NA	Methyl-accepting chemotaxis protein	NA
VHO04906.1	NA	NA	NA	NA	0.690623	0.0446803	NA	NA	NA	NA	NA	NA	1.03713	0.00132901	1.33231	6.60063e-06	1.0805	0.00448522	NA	NA	FIG071646: Sugar transferase	NA
VHO03260.1	NA	NA	NA	NA	0.652743	0.0469593	NA	NA	0.757101	0.026995	NA	NA	NA	NA	0.699726	0.0117756	NA	NA	NA	NA	hypothetical protein	NA
VHO01759.1	NA	NA	NA	NA	0.782255	0.0496666	NA	NA	NA	NA	NA	NA	NA	NA	NA	NA	NA	NA	NA	NA	FIG00702062: hypothetical protein	NA
VHO06637.1	NA	NA	NA	NA	NA	NA	1.20738	0.000268489	0.980451	0.00451121	NA	NA	NA	NA	1.21784	2.43446e-05	1.24492	0.000539571	1.198	0.00327283	UDP-4-amino-4-deoxy-L-arabinose--oxoglutarate aminotransferase (EC 2.6.1.-);Ontology_term=KEGG_ENZYME:2.6.1.-	NA
VHO06049.1	NA	NA	NA	NA	NA	NA	1.33088	0.0014236	1.00557	0.0287516	NA	NA	NA	NA	NA	NA	NA	NA	NA	NA	hypothetical protein	NA
VHO06640.1	NA	NA	NA	NA	NA	NA	1.08317	0.00288385	0.825173	0.0376501	NA	NA	NA	NA	1.59749	6.31796e-07	1.1097	0.00492134	NA	NA	Putative methyltransferase	NA
VHO05136.1	NA	NA	NA	NA	NA	NA	1.43691	0.00288385	1.3298	0.00660648	NA	NA	NA	NA	NA	NA	NA	NA	NA	NA	hypothetical protein	NA
VHO06817.1	NA	NA	NA	NA	NA	NA	1.127	0.00390304	NA	NA	NA	NA	NA	NA	1.43652	1.83589e-05	1.10652	0.0110709	NA	NA	Diguanylate cyclase/phosphodiesterase domain 2	NA
VHO02557.1	NA	NA	NA	NA	NA	NA	2.26165	0.00570911	NA	NA	NA	NA	NA	NA	1.65019	0.00782927	2.1265	0.00645419	NA	NA	Putative hemolysin	NA
VHO06569.1	NA	NA	NA	NA	NA	NA	1.9941	0.00833218	1.78654	0.0279461	NA	NA	NA	NA	2.50689	8.21871e-05	2.42343	0.00241458	NA	NA	1%2C4-alpha-glucan branching enzyme (EC 2.4.1.18);Ontology_term=KEGG_ENZYME:2.4.1.18	NA
VHO02205.1	NA	NA	NA	NA	NA	NA	1.39661	0.00891488	NA	NA	NA	NA	NA	NA	NA	NA	NA	NA	NA	NA	hypothetical protein	NA
VHO04325.1	NA	NA	NA	NA	NA	NA	-0.816291	0.00987891	NA	NA	NA	NA	NA	NA	NA	NA	NA	NA	NA	NA	hypothetical protein	NA
VHO04493.1	NA	NA	NA	NA	NA	NA	-1.0639	0.00987891	NA	NA	NA	NA	NA	NA	NA	NA	NA	NA	NA	NA	hypothetical protein	NA
VHO06638.1	NA	NA	NA	NA	NA	NA	0.940143	0.0118286	0.810853	0.0468295	NA	NA	NA	NA	1.33603	2.43446e-05	1.36374	0.000585923	NA	NA	Carotenoid cis-trans isomerase (EC 5.2.-.-);Ontology_term=KEGG_ENZYME:5.2.-.-	NA
VHO06051.1	NA	NA	NA	NA	NA	NA	-0.871492	0.0193692	NA	NA	NA	NA	NA	NA	NA	NA	NA	NA	NA	NA	hypothetical protein	NA
VHO06699.1	NA	NA	NA	NA	NA	NA	0.705015	0.0204428	NA	NA	NA	NA	NA	NA	NA	NA	NA	NA	NA	NA	FIG00951782: hypothetical protein	NA
VHO06641.1	NA	NA	NA	NA	NA	NA	1.46019	0.0204428	1.4316	0.0244869	NA	NA	NA	NA	2.35036	4.26495e-06	2.42089	0.000148941	NA	NA	hypothetical protein	NA
VHO06644.1	NA	NA	NA	NA	NA	NA	1.06445	0.0205661	NA	NA	NA	NA	NA	NA	1.72899	3.78164e-06	1.47435	0.0016374	NA	NA	hypothetical protein	NA
VHO03544.1	NA	NA	NA	NA	NA	NA	-0.919213	0.0291146	NA	NA	NA	NA	-1.05538	0.00624083	-1.25522	0.000220581	NA	NA	NA	NA	hypothetical protein	NA
VHO05137.1	NA	NA	NA	NA	NA	NA	1.65698	0.0293169	NA	NA	NA	NA	2.34573	0.000262955	1.96184	0.000857533	3.06853	8.00204e-05	2.41672	0.00499366	hypothetical protein	NA
VHN99671.1	NA	NA	NA	NA	NA	NA	-0.980409	0.0297735	NA	NA	NA	NA	NA	NA	NA	NA	NA	NA	NA	NA	putative exonuclease	NA
VHO06635.1	NA	NA	NA	NA	NA	NA	1.03313	0.0444711	NA	NA	NA	NA	NA	NA	1.54959	8.21871e-05	2.58144	1.06861e-06	1.26582	0.0298895	hypothetical protein	NA
VHO06636.1	NA	NA	NA	NA	NA	NA	1.20803	0.0463443	NA	NA	NA	NA	NA	NA	1.46092	0.000994291	1.64847	0.00324419	NA	NA	hypothetical protein	NA
VHO04139.1	NA	NA	NA	NA	NA	NA	-1.43593	0.0499078	NA	NA	NA	NA	NA	NA	NA	NA	NA	NA	NA	NA	Putative cytochrome d ubiquinol oxidase subunit III (EC 1.10.3.-) (Cytochrome bd-I oxidase subunit III);Ontology_term=KEGG_ENZYME:1.10.3.-	NA
VHO06425.1	NA	NA	NA	NA	NA	NA	1.54498	0.0499078	NA	NA	NA	NA	1.58504	0.0281611	2.16248	0.000520845	2.14509	0.00842837	2.05215	0.0329186	Mobile element protein	NA
VHO03571.1	NA	NA	NA	NA	NA	NA	NA	NA	1.88871	0.00172957	NA	NA	NA	NA	1.28431	0.0330141	NA	NA	NA	NA	Phage integrase	NA
VHO05826.1	NA	NA	NA	NA	NA	NA	NA	NA	1.74409	0.00372094	NA	NA	NA	NA	NA	NA	NA	NA	NA	NA	Putative phosphatase	NA
VHO05057.1	NA	NA	NA	NA	NA	NA	NA	NA	1.22861	0.0198289	NA	NA	NA	NA	NA	NA	NA	NA	NA	NA	ABC-type amino acid transport/signal transduction system	NA
VHO05893.1	NA	NA	NA	NA	NA	NA	NA	NA	1.61474	0.026995	NA	NA	NA	NA	3.27557	5.89564e-07	2.26964	0.00858478	2.50902	0.00682738	TsaC protein (YrdC domain) required for threonylcarbamoyladenosine t(6)A37 modification in tRNA	NA
VHO05380.1	NA	NA	NA	NA	NA	NA	NA	NA	-1.33468	0.0474408	NA	NA	NA	NA	NA	NA	NA	NA	NA	NA	Integral membrane protein YggT%2C involved in response to extracytoplasmic stress (osmotic shock)	NA
VHO04581.1	NA	NA	NA	NA	NA	NA	NA	NA	1.00742	0.0494765	NA	NA	NA	NA	NA	NA	NA	NA	NA	NA	hypothetical protein	NA
VHO06338.1	NA	NA	NA	NA	NA	NA	NA	NA	NA	NA	NA	NA	1.80372	0.000295224	1.19268	0.0178589	NA	NA	1.67286	0.023136	transcriptional regulator-like	NA
VHO01809.1	NA	NA	NA	NA	NA	NA	NA	NA	NA	NA	NA	NA	2.12034	0.00045675	2.93391	1.89729e-07	2.6174	0.000121619	2.64724	0.00145178	hypothetical protein	NA
VHO03535.1	NA	NA	NA	NA	NA	NA	NA	NA	NA	NA	NA	NA	1.8602	0.000533846	1.08644	0.0351276	1.97662	0.00231602	1.91696	0.0109522	hypothetical protein	NA
VHO05853.1	NA	NA	NA	NA	NA	NA	NA	NA	NA	NA	NA	NA	1.31046	0.000533846	NA	NA	NA	NA	NA	NA	Siderophore biosynthesis non-ribosomal peptide synthetase modules	NA
VHO04815.1	NA	NA	NA	NA	NA	NA	NA	NA	NA	NA	NA	NA	1.36356	0.000533846	NA	NA	NA	NA	NA	NA	hypothetical protein	NA
VHO05458.1	NA	NA	NA	NA	NA	NA	NA	NA	NA	NA	NA	NA	-1.07703	0.000895949	-0.640067	0.0327083	NA	NA	NA	NA	Secreted enzyme%2C contains two amidohydrolase related domains	NA
VHO06153.1	NA	NA	NA	NA	NA	NA	NA	NA	NA	NA	NA	NA	1.72803	0.000968298	2.28282	2.43466e-06	1.71186	0.00528616	1.99277	0.00459288	hypothetical protein	NA
VHO02499.1	NA	NA	NA	NA	NA	NA	NA	NA	NA	NA	NA	NA	1.46387	0.000968298	1.02838	0.0153444	NA	NA	NA	NA	hypothetical protein	NA
VHO01369.1	NA	NA	NA	NA	NA	NA	NA	NA	NA	NA	NA	NA	1.05453	0.00098223	NA	NA	NA	NA	NA	NA	COG1399 protein%2C clustered with ribosomal protein L32p	NA
VHO05714.1	NA	NA	NA	NA	NA	NA	NA	NA	NA	NA	NA	NA	1.73034	0.00142242	1.51584	0.00212881	2.26229	0.000338358	1.66075	0.0181419	Membrane-fusion protein	NA
VHO03418.1	NA	NA	NA	NA	NA	NA	NA	NA	NA	NA	NA	NA	0.935894	0.00206365	NA	NA	NA	NA	NA	NA	Non-ribosomal peptide synthetase modules%2C pyoverdine @ Siderophore biosynthesis non-ribosomal peptide synthetase modules	NA
VHO05852.1	NA	NA	NA	NA	NA	NA	NA	NA	NA	NA	NA	NA	1.13241	0.0025077	NA	NA	NA	NA	NA	NA	SyrP-like protein	NA
VHO05894.1	NA	NA	NA	NA	NA	NA	NA	NA	NA	NA	NA	NA	2.43097	0.00262197	2.9594	6.25089e-05	2.64697	0.00453272	2.70804	0.0109522	FIG004016: Uncharacterized protein YggN	NA
VHO04253.1	NA	NA	NA	NA	NA	NA	NA	NA	NA	NA	NA	NA	1.16333	0.00276945	NA	NA	NA	NA	NA	NA	hypothetical protein	NA
VHO02096.1	NA	NA	NA	NA	NA	NA	NA	NA	NA	NA	NA	NA	-0.987866	0.00282892	-0.945992	0.00147768	-0.898279	0.0140102	-1.02368	0.0109522	Methyl-accepting chemotaxis protein%2C homolog 3	NA
VHO06788.1	NA	NA	NA	NA	NA	NA	NA	NA	NA	NA	NA	NA	-1.3244	0.00283629	-1.34541	0.000770599	-1.3314	0.00592631	-1.47299	0.00596681	hypothetical protein	NA
VHO04515.1	NA	NA	NA	NA	NA	NA	NA	NA	NA	NA	NA	NA	-1.17183	0.00284153	-0.831368	0.0213839	-0.989131	0.0241957	-1.38227	0.00459288	Methyl-accepting chemotaxis protein	NA
VHO05815.1	NA	NA	NA	NA	NA	NA	NA	NA	NA	NA	NA	NA	2.70138	0.00361929	1.98955	0.0178589	NA	NA	NA	NA	putative pullulanase precursor	NA
VHO06789.1	NA	NA	NA	NA	NA	NA	NA	NA	NA	NA	NA	NA	-1.22648	0.0047503	-1.4459	0.000170711	-1.35225	0.00339794	-1.39014	0.00633401	hypothetical protein	NA
VHO04824.1	NA	NA	NA	NA	NA	NA	NA	NA	NA	NA	NA	NA	-0.832555	0.00512891	-0.907711	0.000678507	-0.886145	0.00645419	NA	NA	uncharacterized conserved secreted protein	NA
VHO04449.1	NA	NA	NA	NA	NA	NA	NA	NA	NA	NA	NA	NA	-1.09827	0.0053501	-1.32066	0.000170748	NA	NA	NA	NA	TPR domain protein in aerotolerance operon	NA
VHO02910.1	NA	NA	NA	NA	NA	NA	NA	NA	NA	NA	NA	NA	-1.01781	0.0053501	-0.690775	0.0398778	NA	NA	NA	NA	Extracellular protease precursor (EC 3.4.21.-);Ontology_term=KEGG_ENZYME:3.4.21.-	NA
VHO02327.1	NA	NA	NA	NA	NA	NA	NA	NA	NA	NA	NA	NA	2.2934	0.00550293	1.9542	0.00881075	2.5305	0.0100107	NA	NA	hypothetical protein	NA
VHO06009.1	NA	NA	NA	NA	NA	NA	NA	NA	NA	NA	NA	NA	-0.997464	0.0065429	-0.76506	0.0219078	-0.940191	0.0221893	NA	NA	Xaa-Pro dipeptidase family enzyme	NA
VHO06801.1	NA	NA	NA	NA	NA	NA	NA	NA	NA	NA	NA	NA	0.964854	0.0073772	NA	NA	NA	NA	NA	NA	Large extracellular alpha-helical protein	NA
VHO02911.1	NA	NA	NA	NA	NA	NA	NA	NA	NA	NA	NA	NA	-1.04323	0.0086891	-0.998058	0.00522982	-1.24684	0.00339794	NA	NA	Alkaline serine protease	NA
VHO06494.1	NA	NA	NA	NA	NA	NA	NA	NA	NA	NA	NA	NA	0.847807	0.0104705	1.69807	2.54772e-08	NA	NA	NA	NA	YjbH outer membrane lipoprotein	NA
VHO05809.1	NA	NA	NA	NA	NA	NA	NA	NA	NA	NA	NA	NA	3.19572	0.0121637	NA	NA	NA	NA	NA	NA	Transcriptional regulator%2C AraC family	NA
VHO04074.1	NA	NA	NA	NA	NA	NA	NA	NA	NA	NA	NA	NA	-0.849475	0.0126743	NA	NA	NA	NA	NA	NA	FIG023677: hypothetical protein	NA
VHO05418.1	NA	NA	NA	NA	NA	NA	NA	NA	NA	NA	NA	NA	1.8077	0.0131049	1.44164	0.0459274	NA	NA	NA	NA	HlyD family secretion protein	NA
VHO03832.1	NA	NA	NA	NA	NA	NA	NA	NA	NA	NA	NA	NA	-0.885947	0.0162098	-0.66781	0.045262	-0.948173	0.0173245	NA	NA	PQQ-dependent oxidoreductase%2C gdhB family	NA
VHO04865.1	NA	NA	NA	NA	NA	NA	NA	NA	NA	NA	NA	NA	-0.805602	0.0164748	-1.09288	0.000197594	NA	NA	NA	NA	Uropathogenic specific protein	NA
VHO01765.1	NA	NA	NA	NA	NA	NA	NA	NA	NA	NA	NA	NA	1.21435	0.0179992	NA	NA	NA	NA	NA	NA	hypothetical protein	NA
VHO06460.1	NA	NA	NA	NA	NA	NA	NA	NA	NA	NA	NA	NA	1.02077	0.0179992	0.90999	0.0183954	NA	NA	NA	NA	Undecaprenyl-phosphate N-acetylglucosaminyl 1-phosphate transferase (EC 2.7.8.-);Ontology_term=KEGG_ENZYME:2.7.8.-	NA
VHO01950.1	NA	NA	NA	NA	NA	NA	NA	NA	NA	NA	NA	NA	1.13235	0.0182599	NA	NA	NA	NA	NA	NA	Putative TEGT family carrier/transport protein	NA
VHO02539.1	NA	NA	NA	NA	NA	NA	NA	NA	NA	NA	NA	NA	0.919803	0.0182599	NA	NA	NA	NA	NA	NA	SSU ribosomal protein S6p	NA
VHO06495.1	NA	NA	NA	NA	NA	NA	NA	NA	NA	NA	NA	NA	0.816026	0.0184066	1.15112	0.000157235	NA	NA	NA	NA	YjbG polysaccharide synthesis-related protein	NA
VHN99759.1	NA	NA	NA	NA	NA	NA	NA	NA	NA	NA	NA	NA	0.863543	0.0198053	NA	NA	NA	NA	NA	NA	Putative lipoprotein yceB precursor	NA
VHO04810.1	NA	NA	NA	NA	NA	NA	NA	NA	NA	NA	NA	NA	1.0685	0.0198053	NA	NA	NA	NA	NA	NA	hypothetical protein	NA
VHO05824.1	NA	NA	NA	NA	NA	NA	NA	NA	NA	NA	NA	NA	-0.806048	0.0204787	NA	NA	-0.776924	0.040562	NA	NA	hypothetical protein	NA
VHO05807.1	NA	NA	NA	NA	NA	NA	NA	NA	NA	NA	NA	NA	1.5272	0.0204787	1.31037	0.026916	NA	NA	NA	NA	hypothetical protein	NA
VHO01187.1	NA	NA	NA	NA	NA	NA	NA	NA	NA	NA	NA	NA	-0.732521	0.0204787	-0.666214	0.0179171	-0.765989	0.0241957	NA	NA	Alanyl dipeptidyl peptidase	NA
VHO01844.1	NA	NA	NA	NA	NA	NA	NA	NA	NA	NA	NA	NA	-0.756287	0.0204787	NA	NA	NA	NA	NA	NA	FIG01057968: hypothetical protein	NA
VHO01749.1	NA	NA	NA	NA	NA	NA	NA	NA	NA	NA	NA	NA	-0.983891	0.0205295	-0.898266	0.0188151	NA	NA	-1.44049	0.00809441	Phage tail sheath protein FI	NA
VHO01944.1	NA	NA	NA	NA	NA	NA	NA	NA	NA	NA	NA	NA	-1.08337	0.0208126	-1.19677	0.00364972	NA	NA	-1.39125	0.0112793	FIG00487358: hypothetical protein	NA
VHO01797.1	NA	NA	NA	NA	NA	NA	NA	NA	NA	NA	NA	NA	1.07429	0.0208126	1.04768	0.0158585	NA	NA	NA	NA	hypothetical protein	NA
VHO03028.1	NA	NA	NA	NA	NA	NA	NA	NA	NA	NA	NA	NA	-1.23539	0.0208126	-1.22591	0.0103513	NA	NA	-1.55185	0.0307132	hypothetical protein	NA
VHO02540.1	NA	NA	NA	NA	NA	NA	NA	NA	NA	NA	NA	NA	0.806973	0.0208126	NA	NA	NA	NA	NA	NA	Primosomal replication protein N	NA
VHO02284.1	NA	NA	NA	NA	NA	NA	NA	NA	NA	NA	NA	NA	-1.32207	0.0214851	-1.30359	0.0117225	NA	NA	NA	NA	COG1272: Predicted membrane protein hemolysin III homolog	NA
VHO03795.1	NA	NA	NA	NA	NA	NA	NA	NA	NA	NA	NA	NA	1.00394	0.0221069	1.03559	0.0103513	NA	NA	NA	NA	Zinc metalloprotease (EC 3.4.24.-);Ontology_term=KEGG_ENZYME:3.4.24.-	NA
VHO03657.1	NA	NA	NA	NA	NA	NA	NA	NA	NA	NA	NA	NA	1.30662	0.0235847	NA	NA	NA	NA	NA	NA	hypothetical protein	NA
VHO03834.1	NA	NA	NA	NA	NA	NA	NA	NA	NA	NA	NA	NA	-0.785642	0.0253373	-0.645862	0.0446198	NA	NA	NA	NA	Probable tonB-dependent receptor yncD precursor	NA
VHO02283.1	NA	NA	NA	NA	NA	NA	NA	NA	NA	NA	NA	NA	-1.20651	0.0253373	-1.11703	0.0197296	-1.4418	0.0107991	-1.35983	0.0308137	Alkaline serine protease	NA
VHO06171.1	NA	NA	NA	NA	NA	NA	NA	NA	NA	NA	NA	NA	-1.00558	0.0260588	-0.816861	0.0454451	NA	NA	NA	NA	metal dependent phosphohydrolase	NA
VHO01787.1	NA	NA	NA	NA	NA	NA	NA	NA	NA	NA	NA	NA	-0.67334	0.02774	-0.734543	0.00691101	NA	NA	NA	NA	Lipoprotein NlpD	NA
VHO06766.1	NA	NA	NA	NA	NA	NA	NA	NA	NA	NA	NA	NA	0.894347	0.027978	1.16127	0.00122813	NA	NA	NA	NA	Sensory transduction histidine kinases	NA
VHO06397.1	NA	NA	NA	NA	NA	NA	NA	NA	NA	NA	NA	NA	-0.633308	0.0285634	-0.730013	0.0043021	NA	NA	NA	NA	Homolog of E. coli HemX protein	NA
VHO04852.1	NA	NA	NA	NA	NA	NA	NA	NA	NA	NA	NA	NA	-0.852423	0.0285634	-0.767875	0.0275914	-0.875781	0.0398812	NA	NA	Dipeptidyl peptidase IV	NA
VHO02837.1	NA	NA	NA	NA	NA	NA	NA	NA	NA	NA	NA	NA	-0.996899	0.0285634	NA	NA	NA	NA	NA	NA	Bona fide RidA/YjgF/TdcF/RutC subgroup	NA
VHO03086.1	NA	NA	NA	NA	NA	NA	NA	NA	NA	NA	NA	NA	-0.729702	0.0301316	NA	NA	NA	NA	NA	NA	FIG00722623: hypothetical protein	NA
VHO04791.1	NA	NA	NA	NA	NA	NA	NA	NA	NA	NA	NA	NA	0.891209	0.0302531	NA	NA	NA	NA	NA	NA	Outer membrane protein	NA
VHO06675.1	NA	NA	NA	NA	NA	NA	NA	NA	NA	NA	NA	NA	0.90886	0.0306201	0.779882	0.043387	NA	NA	NA	NA	hypothetical protein	NA
VHO03315.1	NA	NA	NA	NA	NA	NA	NA	NA	NA	NA	NA	NA	0.808966	0.0326924	NA	NA	NA	NA	NA	NA	Preprotein translocase subunit SecG (TC 3.A.5.1.1)	NA
VHO06038.1	NA	NA	NA	NA	NA	NA	NA	NA	NA	NA	NA	NA	-0.834209	0.0327492	-0.839648	0.0156405	NA	NA	NA	NA	hypothetical protein	NA
VHO03272.1	NA	NA	NA	NA	NA	NA	NA	NA	NA	NA	NA	NA	-1.26429	0.0327847	NA	NA	NA	NA	NA	NA	Two-component response regulator	NA
VHO02160.1	NA	NA	NA	NA	NA	NA	NA	NA	NA	NA	NA	NA	-0.875266	0.0343342	-0.801528	0.0297097	NA	NA	NA	NA	hypothetical protein	NA
VHO05606.1	NA	NA	NA	NA	NA	NA	NA	NA	NA	NA	NA	NA	-0.771665	0.0343637	NA	NA	NA	NA	NA	NA	UPF0246 protein YaaA	NA
VHO05248.1	NA	NA	NA	NA	NA	NA	NA	NA	NA	NA	NA	NA	0.957284	0.0343637	NA	NA	NA	NA	NA	NA	Cob(I)alamin adenosyltransferase (EC 2.5.1.17);Ontology_term=KEGG_ENZYME:2.5.1.17	NA
VHO04875.1	NA	NA	NA	NA	NA	NA	NA	NA	NA	NA	NA	NA	1.03913	0.034481	NA	NA	NA	NA	NA	NA	Phosphohistidine phosphatase SixA	NA
VHO04075.1	NA	NA	NA	NA	NA	NA	NA	NA	NA	NA	NA	NA	-0.871546	0.0348736	-0.914033	0.0126164	-0.903039	0.0476556	NA	NA	FIG024746: hypothetical protein	NA
VHO05765.1	NA	NA	NA	NA	NA	NA	NA	NA	NA	NA	NA	NA	-0.966349	0.0348736	-1.10846	0.00625701	NA	NA	-1.16339	0.0333505	SrpA-related protein	NA
VHO06359.1	NA	NA	NA	NA	NA	NA	NA	NA	NA	NA	NA	NA	-0.804081	0.0351071	-0.958451	0.00444563	-0.86683	0.0389726	NA	NA	Alanyl dipeptidyl peptidase	NA
VHO05794.1	NA	NA	NA	NA	NA	NA	NA	NA	NA	NA	NA	NA	0.849456	0.0351316	NA	NA	NA	NA	NA	NA	hypothetical protein	NA
VHO02231.1	NA	NA	NA	NA	NA	NA	NA	NA	NA	NA	NA	NA	-0.737527	0.0357596	NA	NA	NA	NA	NA	NA	Transcriptional regulator%2C LysR family	NA
VHO03693.1	NA	NA	NA	NA	NA	NA	NA	NA	NA	NA	NA	NA	-0.766723	0.0358672	NA	NA	NA	NA	NA	NA	33 kDa chaperonin (Heat shock protein 33) (HSP33)	NA
VHO06388.1	NA	NA	NA	NA	NA	NA	NA	NA	NA	NA	NA	NA	-0.746142	0.0358672	-0.968392	0.0025539	NA	NA	NA	NA	Protein of unknown function DUF484	NA
VHO03335.1	NA	NA	NA	NA	NA	NA	NA	NA	NA	NA	NA	NA	0.977821	0.0358672	NA	NA	NA	NA	NA	NA	Iojap protein	NA
VHO02498.1	NA	NA	NA	NA	NA	NA	NA	NA	NA	NA	NA	NA	1.4704	0.036511	NA	NA	NA	NA	NA	NA	hypothetical protein	NA
VHN99589.1	NA	NA	NA	NA	NA	NA	NA	NA	NA	NA	NA	NA	-1.02321	0.036511	NA	NA	-1.30181	0.0140102	-1.65304	0.0125062	hypothetical protein	NA
VHO04201.1	NA	NA	NA	NA	NA	NA	NA	NA	NA	NA	NA	NA	1.08466	0.0366351	NA	NA	NA	NA	NA	NA	hypothetical protein	NA
VHO04056.1	NA	NA	NA	NA	NA	NA	NA	NA	NA	NA	NA	NA	-1.08284	0.0401988	-1.31959	0.00438707	-1.2823	0.0224935	NA	NA	Serine protein kinase (prkA protein)%2C P-loop containing	NA
VHO00203.1	NA	NA	NA	NA	NA	NA	NA	NA	NA	NA	NA	NA	-0.850167	0.0401988	NA	NA	-1.18004	0.00956368	NA	NA	Predicted exporter of the RND superfamily	NA
VHO05082.1	NA	NA	NA	NA	NA	NA	NA	NA	NA	NA	NA	NA	-0.79768	0.0405778	-0.92092	0.00918458	NA	NA	NA	NA	nucleoprotein/polynucleotide-associated enzyme	NA
VHO05330.1	NA	NA	NA	NA	NA	NA	NA	NA	NA	NA	NA	NA	-0.748562	0.0407677	NA	NA	NA	NA	NA	NA	Tricorn protease homolog (EC 3.4.21.-);Ontology_term=KEGG_ENZYME:3.4.21.-	NA
VHO04339.1	NA	NA	NA	NA	NA	NA	NA	NA	NA	NA	NA	NA	0.746514	0.041192	NA	NA	NA	NA	NA	NA	Lipid A biosynthesis lauroyl acyltransferase (EC 2.3.1.-);Ontology_term=KEGG_ENZYME:2.3.1.-	NA
VHO04591.1	NA	NA	NA	NA	NA	NA	NA	NA	NA	NA	NA	NA	0.88436	0.0414432	NA	NA	NA	NA	NA	NA	Inositol-1-monophosphatase (EC 3.1.3.25);Ontology_term=KEGG_ENZYME:3.1.3.25	NA
VHO00195.1	NA	NA	NA	NA	NA	NA	NA	NA	NA	NA	NA	NA	-0.857702	0.042745	-0.757749	0.0476522	NA	NA	NA	NA	hypothetical protein	NA
VHO01934.1	NA	NA	NA	NA	NA	NA	NA	NA	NA	NA	NA	NA	1.37335	0.0433193	NA	NA	NA	NA	NA	NA	hypothetical protein	NA
VHO06550.1	NA	NA	NA	NA	NA	NA	NA	NA	NA	NA	NA	NA	0.814621	0.0434332	NA	NA	1.19854	0.00930232	NA	NA	Glycosyltransferase (EC 2.4.1.-);Ontology_term=KEGG_ENZYME:2.4.1.-	NA
VHO03942.1	NA	NA	NA	NA	NA	NA	NA	NA	NA	NA	NA	NA	-0.686447	0.0445013	NA	NA	NA	NA	NA	NA	Succinyl-CoA synthetase%2C alpha subunit	NA
VHO06168.1	NA	NA	NA	NA	NA	NA	NA	NA	NA	NA	NA	NA	1.3281	0.0445013	NA	NA	NA	NA	NA	NA	Putative inner membrane protein	NA
VHO02518.1	NA	NA	NA	NA	NA	NA	NA	NA	NA	NA	NA	NA	1.45992	0.0468504	2.13262	0.000568597	2.75127	0.00205118	NA	NA	hypothetical protein	NA
VHO06159.1	NA	NA	NA	NA	NA	NA	NA	NA	NA	NA	NA	NA	0.740271	0.0480191	NA	NA	NA	NA	NA	NA	hypothetical protein	NA
VHO03404.1	NA	NA	NA	NA	NA	NA	NA	NA	NA	NA	NA	NA	-0.858364	0.0483472	-1.32075	0.000520845	NA	NA	NA	NA	Probable RND efflux membrane fusion protein	NA
VHO02220.1	NA	NA	NA	NA	NA	NA	NA	NA	NA	NA	NA	NA	-1.09469	0.0483472	NA	NA	NA	NA	NA	NA	Nitroreductase family protein	NA
VHO03268.1	NA	NA	NA	NA	NA	NA	NA	NA	NA	NA	NA	NA	NA	NA	1.5467	5.89564e-07	0.929881	0.0149039	NA	NA	Predicted D-lactate dehydrogenase%2C Fe-S protein%2C FAD/FMN-containing	NA
VHO06645.1	NA	NA	NA	NA	NA	NA	NA	NA	NA	NA	NA	NA	NA	NA	1.51253	6.23471e-07	1.23367	0.000926278	NA	NA	hypothetical protein	NA
VHO05530.1	NA	NA	NA	NA	NA	NA	NA	NA	NA	NA	NA	NA	NA	NA	2.19739	7.85471e-07	1.84936	0.00137991	1.59739	0.0182027	Phage integrase	NA
VHO06112.1	NA	NA	NA	NA	NA	NA	NA	NA	NA	NA	NA	NA	NA	NA	2.79134	7.85471e-07	NA	NA	NA	NA	Sensory box histidine kinase/response regulator	NA
VHO06342.1	NA	NA	NA	NA	NA	NA	NA	NA	NA	NA	NA	NA	NA	NA	2.2595	1.63695e-06	1.327	0.0264124	NA	NA	OmpA-like transmembrane domain protein	NA
VHO01980.1	NA	NA	NA	NA	NA	NA	NA	NA	NA	NA	NA	NA	NA	NA	1.72929	4.38412e-06	NA	NA	NA	NA	Major facilitator family transporter	NA
VHO03290.1	NA	NA	NA	NA	NA	NA	NA	NA	NA	NA	NA	NA	NA	NA	2.66713	6.81787e-06	2.69747	0.00102501	NA	NA	hypothetical protein	NA
VHO06505.1	NA	NA	NA	NA	NA	NA	NA	NA	NA	NA	NA	NA	NA	NA	1.51223	3.01919e-05	NA	NA	NA	NA	FIG00349837: hypothetical protein	NA
VHO00425.1	NA	NA	NA	NA	NA	NA	NA	NA	NA	NA	NA	NA	NA	NA	3.10396	3.20171e-05	NA	NA	NA	NA	Acyl-CoA dehydrogenase (EC 1.3.8.7);Ontology_term=KEGG_ENZYME:1.3.8.7	NA
VHO06348.1	NA	NA	NA	NA	NA	NA	NA	NA	NA	NA	NA	NA	NA	NA	2.0931	6.25089e-05	1.43716	0.040562	NA	NA	Manganese transport protein MntH	NA
VHO06673.1	NA	NA	NA	NA	NA	NA	NA	NA	NA	NA	NA	NA	NA	NA	1.11889	8.21871e-05	0.868091	0.017683	NA	NA	Site-specific recombinase	NA
VHO03292.1	NA	NA	NA	NA	NA	NA	NA	NA	NA	NA	NA	NA	NA	NA	2.38526	0.000140782	2.39826	0.00234385	3.07058	0.00994789	hypothetical protein	NA
VHO05108.1	NA	NA	NA	NA	NA	NA	NA	NA	NA	NA	NA	NA	NA	NA	2.0479	0.000159869	NA	NA	NA	NA	Peptide transport system ATP-binding protein SapF	NA
VHO01973.1	NA	NA	NA	NA	NA	NA	NA	NA	NA	NA	NA	NA	NA	NA	2.51155	0.000170711	2.01504	0.0152133	NA	NA	MgtC family	NA
VHO03008.1	NA	NA	NA	NA	NA	NA	NA	NA	NA	NA	NA	NA	NA	NA	2.82001	0.000170711	NA	NA	NA	NA	hypothetical protein	NA
VHO03540.1	NA	NA	NA	NA	NA	NA	NA	NA	NA	NA	NA	NA	NA	NA	2.21229	0.000170748	1.91871	0.0477167	NA	NA	Amidohydrolase family protein	NA
VHO06813.1	NA	NA	NA	NA	NA	NA	NA	NA	NA	NA	NA	NA	NA	NA	2.40149	0.000205705	NA	NA	NA	NA	Na(+) dependent transporter%2CSodium Bile acid symporter family	NA
VHO06575.1	NA	NA	NA	NA	NA	NA	NA	NA	NA	NA	NA	NA	NA	NA	1.74891	0.000220581	2.38663	6.86093e-05	NA	NA	VacJ lipoprotein	NA
VHO02551.1	NA	NA	NA	NA	NA	NA	NA	NA	NA	NA	NA	NA	NA	NA	1.41014	0.000599587	1.13248	0.0337095	NA	NA	Transglycosylase%2C Slt family	NA
VHO02459.1	NA	NA	NA	NA	NA	NA	NA	NA	NA	NA	NA	NA	NA	NA	-3.77537	0.00063868	-2.70659	0.0264124	NA	NA	hypothetical protein	NA
VHO05473.1	NA	NA	NA	NA	NA	NA	NA	NA	NA	NA	NA	NA	NA	NA	2.16776	0.000786036	NA	NA	NA	NA	DnaJ-related protein	NA
VHO01898.1	NA	NA	NA	NA	NA	NA	NA	NA	NA	NA	NA	NA	NA	NA	-1.25206	0.000786036	NA	NA	NA	NA	hypothetical protein	NA
VHO05881.1	NA	NA	NA	NA	NA	NA	NA	NA	NA	NA	NA	NA	NA	NA	-1.43107	0.00110827	NA	NA	NA	NA	Sterol desaturase	NA
VHO04586.1	NA	NA	NA	NA	NA	NA	NA	NA	NA	NA	NA	NA	NA	NA	0.987064	0.00115734	NA	NA	NA	NA	Signal transduction response regulator	NA
VHO02267.1	NA	NA	NA	NA	NA	NA	NA	NA	NA	NA	NA	NA	NA	NA	-1.12364	0.00134416	NA	NA	NA	NA	hypothetical protein	NA
VHO04871.1	NA	NA	NA	NA	NA	NA	NA	NA	NA	NA	NA	NA	NA	NA	2.17996	0.00138835	NA	NA	NA	NA	Nucleoside:H+ symporter:Major facilitator superfamily	NA
VHO02289.1	NA	NA	NA	NA	NA	NA	NA	NA	NA	NA	NA	NA	NA	NA	1.19334	0.00138835	NA	NA	NA	NA	Uncharacterized protein YtfN	NA
VHO05880.1	NA	NA	NA	NA	NA	NA	NA	NA	NA	NA	NA	NA	NA	NA	-1.09128	0.0015423	-1.13738	0.00597455	NA	NA	membrane protein%2C putative	NA
VHO06814.1	NA	NA	NA	NA	NA	NA	NA	NA	NA	NA	NA	NA	NA	NA	2.09581	0.0015423	NA	NA	NA	NA	Thioredoxin	NA
VHO05140.1	NA	NA	NA	NA	NA	NA	NA	NA	NA	NA	NA	NA	NA	NA	-1.22081	0.00161585	-1.15068	0.0156116	NA	NA	hypothetical protein	NA
VHO02292.1	NA	NA	NA	NA	NA	NA	NA	NA	NA	NA	NA	NA	NA	NA	-1.16844	0.00176154	NA	NA	NA	NA	1%2C4-alpha-glucan branching enzyme (EC 2.4.1.18);Ontology_term=KEGG_ENZYME:2.4.1.18	NA
VHO01843.1	NA	NA	NA	NA	NA	NA	NA	NA	NA	NA	NA	NA	NA	NA	-1.11423	0.00220391	NA	NA	NA	NA	FIG01058386: hypothetical protein	NA
VHO03284.1	NA	NA	NA	NA	NA	NA	NA	NA	NA	NA	NA	NA	NA	NA	1.35371	0.00235734	NA	NA	NA	NA	Zn-dependent protease with chaperone function PA4632	NA
VHO03258.1	NA	NA	NA	NA	NA	NA	NA	NA	NA	NA	NA	NA	NA	NA	0.891735	0.0025646	NA	NA	NA	NA	FIG081498: hypothetical protein	NA
VHO03215.1	NA	NA	NA	NA	NA	NA	NA	NA	NA	NA	NA	NA	NA	NA	1.10265	0.00259892	NA	NA	NA	NA	Mobile element protein	NA
VHO04178.1	NA	NA	NA	NA	NA	NA	NA	NA	NA	NA	NA	NA	NA	NA	-1.21343	0.00267694	NA	NA	NA	NA	PTS IIA-like nitrogen-regulatory protein PtsN	NA
VHO05764.1	NA	NA	NA	NA	NA	NA	NA	NA	NA	NA	NA	NA	NA	NA	-1.26859	0.00267694	NA	NA	NA	NA	hypothetical protein	NA
VHO06500.1	NA	NA	NA	NA	NA	NA	NA	NA	NA	NA	NA	NA	NA	NA	1.31202	0.00269299	NA	NA	NA	NA	Nitroreductase family protein	NA
VHO04941.1	NA	NA	NA	NA	NA	NA	NA	NA	NA	NA	NA	NA	NA	NA	1.23256	0.00270096	NA	NA	NA	NA	COGs COG0697	NA
VHO02553.1	NA	NA	NA	NA	NA	NA	NA	NA	NA	NA	NA	NA	NA	NA	1.6059	0.00285923	NA	NA	NA	NA	Deacetylases%2C including yeast histone deacetylase and acetoin utilization protein	NA
VHO02517.1	NA	NA	NA	NA	NA	NA	NA	NA	NA	NA	NA	NA	NA	NA	1.35883	0.00324587	1.4817	0.0147935	NA	NA	hypothetical protein	NA
VHO02495.1	NA	NA	NA	NA	NA	NA	NA	NA	NA	NA	NA	NA	NA	NA	1.96215	0.00341086	NA	NA	NA	NA	Cation transport protein chaC	NA
VHO04020.1	NA	NA	NA	NA	NA	NA	NA	NA	NA	NA	NA	NA	NA	NA	-0.697275	0.00341086	NA	NA	NA	NA	Major porin and structural outer membrane porin OprF	NA
VHO06281.1	NA	NA	NA	NA	NA	NA	NA	NA	NA	NA	NA	NA	NA	NA	-0.952516	0.003691	NA	NA	NA	NA	TsaC protein (YrdC domain) required for threonylcarbamoyladenosine t(6)A37 modification in tRNA	NA
VHO05436.1	NA	NA	NA	NA	NA	NA	NA	NA	NA	NA	NA	NA	NA	NA	1.28239	0.00375762	NA	NA	NA	NA	Membrane carboxypeptidase (penicillin-binding protein)	NA
VHO05821.1	NA	NA	NA	NA	NA	NA	NA	NA	NA	NA	NA	NA	NA	NA	-1.09042	0.00375762	NA	NA	NA	NA	Putative methyl-accepting chemotaxis protein	NA
VHO05837.1	NA	NA	NA	NA	NA	NA	NA	NA	NA	NA	NA	NA	NA	NA	3.09	0.00385943	3.29411	0.00956368	NA	NA	hypothetical protein	NA
VHO05592.1	NA	NA	NA	NA	NA	NA	NA	NA	NA	NA	NA	NA	NA	NA	0.86959	0.00399458	NA	NA	NA	NA	sensory box histidine kinase/response regulator	NA
VHO00476.1	NA	NA	NA	NA	NA	NA	NA	NA	NA	NA	NA	NA	NA	NA	0.892945	0.00404388	NA	NA	NA	NA	SSU ribosomal protein S4p (S9e)	NA
VHO05759.1	NA	NA	NA	NA	NA	NA	NA	NA	NA	NA	NA	NA	NA	NA	-1.47485	0.00409105	NA	NA	NA	NA	Polysaccharide deacetylase	NA
VHO05949.1	NA	NA	NA	NA	NA	NA	NA	NA	NA	NA	NA	NA	NA	NA	-0.756266	0.00409105	-0.720168	0.0265157	NA	NA	Chromosomal replication initiator protein DnaA	NA
VHO02703.1	NA	NA	NA	NA	NA	NA	NA	NA	NA	NA	NA	NA	NA	NA	-0.978025	0.00474146	NA	NA	NA	NA	CRISPR-associated protein%2C Csy3 family	NA
VHO02461.1	NA	NA	NA	NA	NA	NA	NA	NA	NA	NA	NA	NA	NA	NA	-2.39733	0.00494937	-2.90522	0.00365943	NA	NA	hypothetical protein	NA
VHO02266.1	NA	NA	NA	NA	NA	NA	NA	NA	NA	NA	NA	NA	NA	NA	-0.910152	0.0055509	NA	NA	NA	NA	hypothetical protein	NA
VHO05385.1	NA	NA	NA	NA	NA	NA	NA	NA	NA	NA	NA	NA	NA	NA	-1.24383	0.0055509	NA	NA	NA	NA	CBS domain protein	NA
VHO06224.1	NA	NA	NA	NA	NA	NA	NA	NA	NA	NA	NA	NA	NA	NA	-1.08251	0.00558056	NA	NA	NA	NA	hypothetical protein	NA
VHO05879.1	NA	NA	NA	NA	NA	NA	NA	NA	NA	NA	NA	NA	NA	NA	-1.10681	0.00561751	-1.22646	0.0105827	NA	NA	Outer membrane lipoprotein-sorting protein	NA
VHO05375.1	NA	NA	NA	NA	NA	NA	NA	NA	NA	NA	NA	NA	NA	NA	-0.900027	0.00605127	NA	NA	NA	NA	protein of unknown function DUF885	NA
VHO06062.1	NA	NA	NA	NA	NA	NA	NA	NA	NA	NA	NA	NA	NA	NA	-1.92525	0.00627772	NA	NA	NA	NA	hypothetical protein	NA
VHO05928.1	NA	NA	NA	NA	NA	NA	NA	NA	NA	NA	NA	NA	NA	NA	-0.904359	0.00666702	NA	NA	NA	NA	ATP synthase F0 sector subunit c	NA
VHO02392.1	NA	NA	NA	NA	NA	NA	NA	NA	NA	NA	NA	NA	NA	NA	-1.23735	0.00673558	NA	NA	NA	NA	hypothetical protein	NA
VHO02457.1	NA	NA	NA	NA	NA	NA	NA	NA	NA	NA	NA	NA	NA	NA	2.24196	0.00700027	NA	NA	NA	NA	Mobile element protein	NA
VHO04910.1	NA	NA	NA	NA	NA	NA	NA	NA	NA	NA	NA	NA	NA	NA	1.76946	0.00703879	1.79994	0.0472653	NA	NA	Eight transmembrane protein EpsH / EpsI protein	NA
VHO03426.1	NA	NA	NA	NA	NA	NA	NA	NA	NA	NA	NA	NA	NA	NA	-0.944952	0.00760689	NA	NA	NA	NA	BcDNA:LD28247 gene product from transcript CG2061-RA	NA
VHO05457.1	NA	NA	NA	NA	NA	NA	NA	NA	NA	NA	NA	NA	NA	NA	-0.726146	0.00761962	NA	NA	NA	NA	hypothetical protein	NA
VHO04908.1	NA	NA	NA	NA	NA	NA	NA	NA	NA	NA	NA	NA	NA	NA	2.00093	0.00769601	NA	NA	NA	NA	FIG070318: hypothetical protein	NA
VHO04814.1	NA	NA	NA	NA	NA	NA	NA	NA	NA	NA	NA	NA	NA	NA	1.00088	0.00782927	NA	NA	NA	NA	DNA polymerase III epsilon subunit (EC 2.7.7.7);Ontology_term=KEGG_ENZYME:2.7.7.7	NA
VHO01892.1	NA	NA	NA	NA	NA	NA	NA	NA	NA	NA	NA	NA	NA	NA	0.820555	0.00803064	NA	NA	NA	NA	Sodium-dependent transporter	NA
VHO05442.1	NA	NA	NA	NA	NA	NA	NA	NA	NA	NA	NA	NA	NA	NA	1.26169	0.00806121	NA	NA	NA	NA	hypothetical protein	NA
VHO03692.1	NA	NA	NA	NA	NA	NA	NA	NA	NA	NA	NA	NA	NA	NA	1.48808	0.00895968	NA	NA	NA	NA	putative secreted protein	NA
VHO06313.1	NA	NA	NA	NA	NA	NA	NA	NA	NA	NA	NA	NA	NA	NA	1.63766	0.0091387	NA	NA	NA	NA	Mobile element protein	NA
VHO06165.1	NA	NA	NA	NA	NA	NA	NA	NA	NA	NA	NA	NA	NA	NA	-2.17034	0.00918458	NA	NA	NA	NA	hypothetical protein	NA
VHO06787.1	NA	NA	NA	NA	NA	NA	NA	NA	NA	NA	NA	NA	NA	NA	-1.50929	0.00951187	NA	NA	-1.9688	0.0206382	hypothetical protein	NA
VHO06821.1	NA	NA	NA	NA	NA	NA	NA	NA	NA	NA	NA	NA	NA	NA	2.10927	0.00965927	NA	NA	NA	NA	membrane protein	NA
VHO06519.1	NA	NA	NA	NA	NA	NA	NA	NA	NA	NA	NA	NA	NA	NA	-0.886429	0.0097285	NA	NA	NA	NA	L-fuco-beta-pyranose dehydrogenase (EC 1.1.1.122);Ontology_term=KEGG_ENZYME:1.1.1.122	NA
VHO01798.1	NA	NA	NA	NA	NA	NA	NA	NA	NA	NA	NA	NA	NA	NA	1.31174	0.00975207	NA	NA	NA	NA	hypothetical protein	NA
VHO02257.1	NA	NA	NA	NA	NA	NA	NA	NA	NA	NA	NA	NA	NA	NA	2.06707	0.00985189	NA	NA	NA	NA	hypothetical protein	NA
VHO06169.1	NA	NA	NA	NA	NA	NA	NA	NA	NA	NA	NA	NA	NA	NA	-0.805558	0.0100411	NA	NA	NA	NA	hypothetical protein	NA
VHO04909.1	NA	NA	NA	NA	NA	NA	NA	NA	NA	NA	NA	NA	NA	NA	1.39343	0.0109441	1.79911	0.0170698	NA	NA	FIG137776: Glycosyltransferase	NA
VHO03681.1	NA	NA	NA	NA	NA	NA	NA	NA	NA	NA	NA	NA	NA	NA	1.30684	0.0110716	NA	NA	NA	NA	hypothetical protein	NA
VHO02265.1	NA	NA	NA	NA	NA	NA	NA	NA	NA	NA	NA	NA	NA	NA	-0.875527	0.0111477	NA	NA	NA	NA	hypothetical protein	NA
VHN99746.1	NA	NA	NA	NA	NA	NA	NA	NA	NA	NA	NA	NA	NA	NA	-1.01934	0.0116364	-1.01145	0.0415343	NA	NA	Transposon Tn7 transposition protein tnsC	NA
VHO06790.1	NA	NA	NA	NA	NA	NA	NA	NA	NA	NA	NA	NA	NA	NA	-0.974338	0.0117225	-1.12565	0.0147935	-1.05041	0.0444711	hypothetical protein	NA
VHO02462.1	NA	NA	NA	NA	NA	NA	NA	NA	NA	NA	NA	NA	NA	NA	-2.24381	0.0118818	-2.84014	0.00662293	NA	NA	hypothetical protein	NA
VHO03437.1	NA	NA	NA	NA	NA	NA	NA	NA	NA	NA	NA	NA	NA	NA	-1.06073	0.0123472	NA	NA	NA	NA	Non-ribosomal peptide synthase (EC 6.3.2.26) (EC 2.3.1.38);Ontology_term=KEGG_ENZYME:6.3.2.26,KEGG_ENZYME:2.3.1.38	NA
VHO03252.1	NA	NA	NA	NA	NA	NA	NA	NA	NA	NA	NA	NA	NA	NA	2.63143	0.0126241	NA	NA	NA	NA	hypothetical protein	NA
VHO04060.1	NA	NA	NA	NA	NA	NA	NA	NA	NA	NA	NA	NA	NA	NA	-1.13548	0.0126661	NA	NA	NA	NA	FIG004684: SpoVR-like protein	NA
VHO02831.1	NA	NA	NA	NA	NA	NA	NA	NA	NA	NA	NA	NA	NA	NA	0.834196	0.0126661	NA	NA	NA	NA	ATP-dependent DNA helicase RecG (EC 3.6.1.-);Ontology_term=KEGG_ENZYME:3.6.1.-	NA
VHO04911.1	NA	NA	NA	NA	NA	NA	NA	NA	NA	NA	NA	NA	NA	NA	1.97916	0.0126661	NA	NA	NA	NA	FIG040338: Glycosyl transferase	NA
VHO02180.1	NA	NA	NA	NA	NA	NA	NA	NA	NA	NA	NA	NA	NA	NA	-0.849828	0.0134589	NA	NA	NA	NA	hypothetical protein	NA
VHO00444.1	NA	NA	NA	NA	NA	NA	NA	NA	NA	NA	NA	NA	NA	NA	0.802142	0.0138457	NA	NA	NA	NA	SSU ribosomal protein S3p (S3e)	NA
VHO04907.1	NA	NA	NA	NA	NA	NA	NA	NA	NA	NA	NA	NA	NA	NA	1.08813	0.0138593	NA	NA	NA	NA	FIG004655: Polysaccharide deacetylase	NA
VHO01814.1	NA	NA	NA	NA	NA	NA	NA	NA	NA	NA	NA	NA	NA	NA	-0.933799	0.0149006	NA	NA	NA	NA	GGDEF domain protein	NA
VHO00475.1	NA	NA	NA	NA	NA	NA	NA	NA	NA	NA	NA	NA	NA	NA	0.804551	0.0150041	NA	NA	NA	NA	SSU ribosomal protein S11p (S14e)	NA
VHO06797.1	NA	NA	NA	NA	NA	NA	NA	NA	NA	NA	NA	NA	NA	NA	1.77626	0.0151577	2.2014	0.0147935	NA	NA	RecA/RadA recombinase	NA
VHO02197.1	NA	NA	NA	NA	NA	NA	NA	NA	NA	NA	NA	NA	NA	NA	-0.75222	0.0152501	NA	NA	NA	NA	Signal transduction histidine kinase	NA
VHO04811.1	NA	NA	NA	NA	NA	NA	NA	NA	NA	NA	NA	NA	NA	NA	1.57213	0.0153394	NA	NA	NA	NA	FIG01057582: hypothetical protein	NA
VHO05886.1	NA	NA	NA	NA	NA	NA	NA	NA	NA	NA	NA	NA	NA	NA	1.15554	0.0156404	NA	NA	NA	NA	ABC transporter%2C ATP-binding protein	NA
VHO04073.1	NA	NA	NA	NA	NA	NA	NA	NA	NA	NA	NA	NA	NA	NA	0.956561	0.0159741	NA	NA	NA	NA	FIG005107: hypothetical protein	NA
VHO05654.1	NA	NA	NA	NA	NA	NA	NA	NA	NA	NA	NA	NA	NA	NA	-0.835432	0.0164243	NA	NA	NA	NA	YcgN (Fragment)	NA
VHO06514.1	NA	NA	NA	NA	NA	NA	NA	NA	NA	NA	NA	NA	NA	NA	1.00334	0.0167281	NA	NA	NA	NA	Acyltransferase	NA
VHO00471.1	NA	NA	NA	NA	NA	NA	NA	NA	NA	NA	NA	NA	NA	NA	0.728098	0.0171592	NA	NA	NA	NA	Preprotein translocase secY subunit (TC 3.A.5.1.1)	NA
VHO03954.1	NA	NA	NA	NA	NA	NA	NA	NA	NA	NA	NA	NA	NA	NA	-0.797647	0.0171754	-0.841045	0.040562	NA	NA	Aerobic respiration control protein arcA	NA
VHO04600.1	NA	NA	NA	NA	NA	NA	NA	NA	NA	NA	NA	NA	NA	NA	-0.998593	0.0173456	NA	NA	NA	NA	Preprotein translocase subunit YajC (TC 3.A.5.1.1)	NA
VHO06036.1	NA	NA	NA	NA	NA	NA	NA	NA	NA	NA	NA	NA	NA	NA	-0.759205	0.0173828	NA	NA	NA	NA	FIG01063709: hypothetical protein	NA
VHO06012.1	NA	NA	NA	NA	NA	NA	NA	NA	NA	NA	NA	NA	NA	NA	-0.700144	0.0177226	NA	NA	NA	NA	hypothetical protein	NA
VHO06394.1	NA	NA	NA	NA	NA	NA	NA	NA	NA	NA	NA	NA	NA	NA	-0.636808	0.0179171	NA	NA	-0.766997	0.0459294	Carboxylesterase	NA
VHO02460.1	NA	NA	NA	NA	NA	NA	NA	NA	NA	NA	NA	NA	NA	NA	-2.35877	0.0183993	-3.22925	0.00608509	NA	NA	hypothetical protein	NA
VHO06064.1	NA	NA	NA	NA	NA	NA	NA	NA	NA	NA	NA	NA	NA	NA	-1.00056	0.0189769	NA	NA	NA	NA	hypothetical protein	NA
VHO05892.1	NA	NA	NA	NA	NA	NA	NA	NA	NA	NA	NA	NA	NA	NA	1.54533	0.0194037	NA	NA	NA	NA	hypothetical protein	NA
VHO05926.1	NA	NA	NA	NA	NA	NA	NA	NA	NA	NA	NA	NA	NA	NA	-0.68667	0.0205317	NA	NA	NA	NA	ATP synthase delta chain (EC 3.6.3.14);Ontology_term=KEGG_ENZYME:3.6.3.14	NA
VHO02201.1	NA	NA	NA	NA	NA	NA	NA	NA	NA	NA	NA	NA	NA	NA	-0.884767	0.0205317	NA	NA	NA	NA	response regulator	NA
VHO05987.1	NA	NA	NA	NA	NA	NA	NA	NA	NA	NA	NA	NA	NA	NA	0.911114	0.0206319	NA	NA	1.27404	0.0266781	Heat shock (predicted periplasmic) protein YciM%2C precursor	NA
VHO04103.1	NA	NA	NA	NA	NA	NA	NA	NA	NA	NA	NA	NA	NA	NA	1.77357	0.0208849	NA	NA	NA	NA	putative two-component system sensor protein%2C no kinase domain	NA
VHO03862.1	NA	NA	NA	NA	NA	NA	NA	NA	NA	NA	NA	NA	NA	NA	-0.724531	0.0216433	NA	NA	NA	NA	Peptidase	NA
VHO02199.1	NA	NA	NA	NA	NA	NA	NA	NA	NA	NA	NA	NA	NA	NA	-0.866244	0.0218681	NA	NA	NA	NA	sensor histidine kinase	NA
VHO05246.1	NA	NA	NA	NA	NA	NA	NA	NA	NA	NA	NA	NA	NA	NA	0.923042	0.0219768	NA	NA	NA	NA	ABC transporter (iron.B12.siderophore.hemin) %2C ATP-binding component	NA
VHO05803.1	NA	NA	NA	NA	NA	NA	NA	NA	NA	NA	NA	NA	NA	NA	-0.958566	0.022081	NA	NA	NA	NA	Possible lipoprotein	NA
VHO05685.1	NA	NA	NA	NA	NA	NA	NA	NA	NA	NA	NA	NA	NA	NA	-1.18844	0.0221634	-1.40702	0.0255387	NA	NA	hypothetical protein	NA
VHO02331.1	NA	NA	NA	NA	NA	NA	NA	NA	NA	NA	NA	NA	NA	NA	-0.733754	0.02238	NA	NA	NA	NA	FIG00352275: hypothetical protein	NA
VHO03373.1	NA	NA	NA	NA	NA	NA	NA	NA	NA	NA	NA	NA	NA	NA	-1.67942	0.0228631	NA	NA	NA	NA	hypothetical protein	NA
VHO02601.1	NA	NA	NA	NA	NA	NA	NA	NA	NA	NA	NA	NA	NA	NA	-0.740419	0.0228655	NA	NA	NA	NA	hypothetical protein	NA
VHO05887.1	NA	NA	NA	NA	NA	NA	NA	NA	NA	NA	NA	NA	NA	NA	1.80368	0.0234021	NA	NA	NA	NA	Nitrous oxide reductase maturation transmembrane protein NosY	NA
VHO03718.1	NA	NA	NA	NA	NA	NA	NA	NA	NA	NA	NA	NA	NA	NA	-0.764298	0.0241257	NA	NA	NA	NA	Putative inner membrane protein	NA
VHO01865.1	NA	NA	NA	NA	NA	NA	NA	NA	NA	NA	NA	NA	NA	NA	1.00237	0.0242579	NA	NA	NA	NA	ABC-type amino acid transport%2C signal transduction systems%2C periplasmic component/domain	NA
VHO05733.1	NA	NA	NA	NA	NA	NA	NA	NA	NA	NA	NA	NA	NA	NA	-0.799349	0.0243597	NA	NA	NA	NA	hypothetical protein	NA
VHO04926.1	NA	NA	NA	NA	NA	NA	NA	NA	NA	NA	NA	NA	NA	NA	1.1926	0.0256303	NA	NA	NA	NA	Polysaccharide biosynthesis protein	NA
VHO06206.1	NA	NA	NA	NA	NA	NA	NA	NA	NA	NA	NA	NA	NA	NA	-0.772113	0.0264867	NA	NA	NA	NA	hypothetical protein	NA
VHO06434.1	NA	NA	NA	NA	NA	NA	NA	NA	NA	NA	NA	NA	NA	NA	1.2314	0.0269572	NA	NA	NA	NA	hypothetical protein	NA
VHO03744.1	NA	NA	NA	NA	NA	NA	NA	NA	NA	NA	NA	NA	NA	NA	-0.618461	0.0271857	NA	NA	NA	NA	hypothetical protein	NA
VHO03420.1	NA	NA	NA	NA	NA	NA	NA	NA	NA	NA	NA	NA	NA	NA	-0.582408	0.0274043	NA	NA	NA	NA	Non-ribosomal peptide synthetase	NA
VHO05402.1	NA	NA	NA	NA	NA	NA	NA	NA	NA	NA	NA	NA	NA	NA	-0.648237	0.0285737	NA	NA	NA	NA	Proline dipeptidase	NA
VHO06066.1	NA	NA	NA	NA	NA	NA	NA	NA	NA	NA	NA	NA	NA	NA	-0.625795	0.0286139	NA	NA	NA	NA	Putative choline kinase%2C PnuC-associated%2C THI-regulated	NA
VHO03016.1	NA	NA	NA	NA	NA	NA	NA	NA	NA	NA	NA	NA	NA	NA	1.56048	0.0286139	NA	NA	NA	NA	ABC-type amino acid transport%2C signal transduction systems%2C periplasmic component/domain	NA
VHO05595.1	NA	NA	NA	NA	NA	NA	NA	NA	NA	NA	NA	NA	NA	NA	-0.683112	0.0303521	NA	NA	-0.941825	0.0297118	Signal transduction histidine kinase	NA
VHO03411.1	NA	NA	NA	NA	NA	NA	NA	NA	NA	NA	NA	NA	NA	NA	-0.591619	0.0303521	NA	NA	NA	NA	Peptide synthetase	NA
VHO00751.1	NA	NA	NA	NA	NA	NA	NA	NA	NA	NA	NA	NA	NA	NA	-0.643513	0.0303521	-0.741212	0.0415436	NA	NA	MSHA biogenesis protein MshL	NA
VHO06492.1	NA	NA	NA	NA	NA	NA	NA	NA	NA	NA	NA	NA	NA	NA	1.04138	0.0303521	NA	NA	NA	NA	Glycosyltransferase (EC 2.4.1.-);Ontology_term=KEGG_ENZYME:2.4.1.-	NA
VHO01788.1	NA	NA	NA	NA	NA	NA	NA	NA	NA	NA	NA	NA	NA	NA	0.67316	0.0331466	NA	NA	NA	NA	FIG028593: membrane protein	NA
VHO05301.1	NA	NA	NA	NA	NA	NA	NA	NA	NA	NA	NA	NA	NA	NA	-0.572187	0.0336144	-0.660354	0.0441665	NA	NA	hypothetical protein	NA
VHO03421.1	NA	NA	NA	NA	NA	NA	NA	NA	NA	NA	NA	NA	NA	NA	-0.725148	0.0340667	NA	NA	NA	NA	Ectoine hydroxylase (EC 1.17.-.-);Ontology_term=KEGG_ENZYME:1.17.-.-	NA
VHO06350.1	NA	NA	NA	NA	NA	NA	NA	NA	NA	NA	NA	NA	NA	NA	-0.904413	0.0345563	NA	NA	NA	NA	FIG050068: DNA-binding protein	NA
VHO03410.1	NA	NA	NA	NA	NA	NA	NA	NA	NA	NA	NA	NA	NA	NA	-0.68739	0.0345812	NA	NA	NA	NA	SyrP-like protein	NA
VHO04092.1	NA	NA	NA	NA	NA	NA	NA	NA	NA	NA	NA	NA	NA	NA	-1.19826	0.0345812	NA	NA	NA	NA	hypothetical protein	NA
VHO03548.1	NA	NA	NA	NA	NA	NA	NA	NA	NA	NA	NA	NA	NA	NA	-1.01704	0.0351276	NA	NA	NA	NA	RepA domain protein	NA
VHO04475.1	NA	NA	NA	NA	NA	NA	NA	NA	NA	NA	NA	NA	NA	NA	1.00787	0.03539	NA	NA	NA	NA	Membrane protease family protein BA0301	NA
VHO03036.1	NA	NA	NA	NA	NA	NA	NA	NA	NA	NA	NA	NA	NA	NA	-1.35648	0.0362227	NA	NA	NA	NA	hypothetical protein	NA
VHO03800.1	NA	NA	NA	NA	NA	NA	NA	NA	NA	NA	NA	NA	NA	NA	-1.03744	0.0362766	NA	NA	NA	NA	FIG138056: a glutathione-dependent thiol reductase	NA
VHO00473.1	NA	NA	NA	NA	NA	NA	NA	NA	NA	NA	NA	NA	NA	NA	0.652944	0.0364536	NA	NA	NA	NA	SSU ribosomal protein S13p (S18e)	NA
VHO00341.1	NA	NA	NA	NA	NA	NA	NA	NA	NA	NA	NA	NA	NA	NA	1.1546	0.0372132	NA	NA	NA	NA	Mobile element protein	NA
VHO03002.1	NA	NA	NA	NA	NA	NA	NA	NA	NA	NA	NA	NA	NA	NA	-0.923887	0.0373823	NA	NA	NA	NA	Transcriptional repressor for pyruvate dehydrogenase complex	NA
VHO02258.1	NA	NA	NA	NA	NA	NA	NA	NA	NA	NA	NA	NA	NA	NA	0.790773	0.0375368	NA	NA	NA	NA	FIG01058800: hypothetical protein	NA
VHN99747.1	NA	NA	NA	NA	NA	NA	NA	NA	NA	NA	NA	NA	NA	NA	-0.845203	0.0375389	NA	NA	NA	NA	Transposon Tn7 transposition protein tnsB	NA
VHO01880.1	NA	NA	NA	NA	NA	NA	NA	NA	NA	NA	NA	NA	NA	NA	0.734905	0.0375389	NA	NA	NA	NA	FIG005548: transport protein	NA
VHO04058.1	NA	NA	NA	NA	NA	NA	NA	NA	NA	NA	NA	NA	NA	NA	-0.97085	0.0400542	-1.29752	0.0241957	-1.43391	0.0225098	UPF0229 protein YeaH	NA
VHO06075.1	NA	NA	NA	NA	NA	NA	NA	NA	NA	NA	NA	NA	NA	NA	1.53482	0.0422378	1.80962	0.0460936	NA	NA	Bacterioferritin	NA
VHO04977.1	NA	NA	NA	NA	NA	NA	NA	NA	NA	NA	NA	NA	NA	NA	-0.627067	0.043453	NA	NA	NA	NA	Dipeptidyl peptidase IV	NA
VHO04789.1	NA	NA	NA	NA	NA	NA	NA	NA	NA	NA	NA	NA	NA	NA	1.18018	0.0438389	NA	NA	NA	NA	hypothetical protein	NA
VHO02155.1	NA	NA	NA	NA	NA	NA	NA	NA	NA	NA	NA	NA	NA	NA	0.969411	0.0441598	NA	NA	NA	NA	hypothetical protein	NA
VHN99781.1	NA	NA	NA	NA	NA	NA	NA	NA	NA	NA	NA	NA	NA	NA	0.818801	0.0446198	NA	NA	NA	NA	Transcriptional activator cadC	NA
VHO05332.1	NA	NA	NA	NA	NA	NA	NA	NA	NA	NA	NA	NA	NA	NA	-1.39978	0.0446269	NA	NA	NA	NA	DNA-binding protein inhibitor Id-2-related protein	NA
VHO05297.1	NA	NA	NA	NA	NA	NA	NA	NA	NA	NA	NA	NA	NA	NA	-0.652633	0.0446958	NA	NA	NA	NA	Zinc carboxypeptidase domain protein	NA
VHO02273.1	NA	NA	NA	NA	NA	NA	NA	NA	NA	NA	NA	NA	NA	NA	-1.11188	0.0451457	NA	NA	NA	NA	hypothetical protein	NA
VHO03799.1	NA	NA	NA	NA	NA	NA	NA	NA	NA	NA	NA	NA	NA	NA	-1.15749	0.0452204	NA	NA	NA	NA	hypothetical protein	NA
VHO06627.1	NA	NA	NA	NA	NA	NA	NA	NA	NA	NA	NA	NA	NA	NA	0.850229	0.045262	1.176	0.0210376	NA	NA	flagellin modification protein FlmH	NA
VHO04842.1	NA	NA	NA	NA	NA	NA	NA	NA	NA	NA	NA	NA	NA	NA	-0.826654	0.045262	NA	NA	NA	NA	MoxR-like ATPases	NA
VHO05771.1	NA	NA	NA	NA	NA	NA	NA	NA	NA	NA	NA	NA	NA	NA	-0.580376	0.045262	NA	NA	NA	NA	hypothetical protein	NA
VHO06463.1	NA	NA	NA	NA	NA	NA	NA	NA	NA	NA	NA	NA	NA	NA	-0.537435	0.045262	-0.652778	0.0476556	NA	NA	probable response regulator	NA
VHO05878.1	NA	NA	NA	NA	NA	NA	NA	NA	NA	NA	NA	NA	NA	NA	-1.06428	0.045262	NA	NA	NA	NA	hypothetical protein	NA
VHN99873.1	NA	NA	NA	NA	NA	NA	NA	NA	NA	NA	NA	NA	NA	NA	-1.03613	0.0453025	NA	NA	NA	NA	hypothetical protein	NA
VHO05965.1	NA	NA	NA	NA	NA	NA	NA	NA	NA	NA	NA	NA	NA	NA	-0.622691	0.0454451	NA	NA	NA	NA	hypothetical protein	NA
VHO03383.1	NA	NA	NA	NA	NA	NA	NA	NA	NA	NA	NA	NA	NA	NA	-0.724645	0.0457812	NA	NA	NA	NA	hypothetical protein	NA
VHO02166.1	NA	NA	NA	NA	NA	NA	NA	NA	NA	NA	NA	NA	NA	NA	-0.602918	0.0492231	-0.922759	0.0107643	NA	NA	Uridine monophosphate kinase (EC 2.7.4.22);Ontology_term=KEGG_ENZYME:2.7.4.22	NA
VHO06263.1	NA	NA	NA	NA	NA	NA	NA	NA	NA	NA	NA	NA	NA	NA	-0.965983	0.0493149	NA	NA	NA	NA	hypothetical protein	NA
VHO05249.1	NA	NA	NA	NA	NA	NA	NA	NA	NA	NA	NA	NA	NA	NA	0.914623	0.0493149	NA	NA	NA	NA	Vitamin B12 ABC transporter%2C B12-binding component BtuF	NA
VHO02190.1	NA	NA	NA	NA	NA	NA	NA	NA	NA	NA	NA	NA	NA	NA	1.37118	0.0494883	NA	NA	NA	NA	hypothetical protein	NA
VHO04115.1	NA	NA	NA	NA	NA	NA	NA	NA	NA	NA	NA	NA	NA	NA	0.554921	0.0496147	NA	NA	NA	NA	TPR repeat	NA
VHO05979.1	NA	NA	NA	NA	NA	NA	NA	NA	NA	NA	NA	NA	NA	NA	-0.707078	0.0497052	-1.04362	0.0163999	NA	NA	hypothetical protein	NA
VHO06552.1	NA	NA	NA	NA	NA	NA	NA	NA	NA	NA	NA	NA	NA	NA	NA	NA	2.55402	3.51184e-05	NA	NA	Polysaccharide biosynthesis protein	NA
VHO06551.1	NA	NA	NA	NA	NA	NA	NA	NA	NA	NA	NA	NA	NA	NA	NA	NA	2.60936	0.000821563	NA	NA	hypothetical protein	NA
VHO00345.1	NA	NA	NA	NA	NA	NA	NA	NA	NA	NA	NA	NA	NA	NA	NA	NA	2.83126	0.00241458	NA	NA	hypothetical protein	NA
VHO06564.1	NA	NA	NA	NA	NA	NA	NA	NA	NA	NA	NA	NA	NA	NA	NA	NA	3.19308	0.00364561	NA	NA	hypothetical protein	NA
VHO03083.1	NA	NA	NA	NA	NA	NA	NA	NA	NA	NA	NA	NA	NA	NA	NA	NA	-1.25569	0.00376291	NA	NA	Response regulator	NA
VHO03734.1	NA	NA	NA	NA	NA	NA	NA	NA	NA	NA	NA	NA	NA	NA	NA	NA	7.4514	0.00417504	NA	NA	hypothetical protein	NA
VHN99937.1	NA	NA	NA	NA	NA	NA	NA	NA	NA	NA	NA	NA	NA	NA	NA	NA	-1.21907	0.00749595	NA	NA	ATP-dependent DNA helicase RecG-related protein	NA
VHO06535.1	NA	NA	NA	NA	NA	NA	NA	NA	NA	NA	NA	NA	NA	NA	NA	NA	2.37414	0.0111212	NA	NA	hypothetical protein	NA
VHO01213.1	NA	NA	NA	NA	NA	NA	NA	NA	NA	NA	NA	NA	NA	NA	NA	NA	-0.939117	0.0138244	NA	NA	Amidohydrolase domain protein	NA
VHO00610.1	NA	NA	NA	NA	NA	NA	NA	NA	NA	NA	NA	NA	NA	NA	NA	NA	1.9583	0.0144262	NA	NA	putative exported protein	NA
VHO06403.1	NA	NA	NA	NA	NA	NA	NA	NA	NA	NA	NA	NA	NA	NA	NA	NA	1.81453	0.0147935	NA	NA	hypothetical protein	NA
VHO05661.1	NA	NA	NA	NA	NA	NA	NA	NA	NA	NA	NA	NA	NA	NA	NA	NA	-0.827212	0.016883	NA	NA	probable response regulator	NA
VHO06557.1	NA	NA	NA	NA	NA	NA	NA	NA	NA	NA	NA	NA	NA	NA	NA	NA	0.776924	0.0199355	NA	NA	Lipopolysaccharide biosynthesis	NA
VHO02269.1	NA	NA	NA	NA	NA	NA	NA	NA	NA	NA	NA	NA	NA	NA	NA	NA	1.72849	0.021424	NA	NA	FIG01058250: hypothetical protein	NA
VHO03039.1	NA	NA	NA	NA	NA	NA	NA	NA	NA	NA	NA	NA	NA	NA	NA	NA	-1.22872	0.0216389	NA	NA	Signal transduction histidine kinase	NA
VHO06328.1	NA	NA	NA	NA	NA	NA	NA	NA	NA	NA	NA	NA	NA	NA	NA	NA	-0.869742	0.0220753	NA	NA	hypothetical protein	NA
VHO00366.1	NA	NA	NA	NA	NA	NA	NA	NA	NA	NA	NA	NA	NA	NA	NA	NA	1.95201	0.0223197	NA	NA	FIG00641685: hypothetical protein	NA
VHO04093.1	NA	NA	NA	NA	NA	NA	NA	NA	NA	NA	NA	NA	NA	NA	NA	NA	2.16857	0.0232324	NA	NA	hypothetical protein	NA
VHO05250.1	NA	NA	NA	NA	NA	NA	NA	NA	NA	NA	NA	NA	NA	NA	NA	NA	2.43202	0.023571	NA	NA	Rhodanese-related sulfurtransferase	NA
VHO06441.1	NA	NA	NA	NA	NA	NA	NA	NA	NA	NA	NA	NA	NA	NA	NA	NA	3.78747	0.023571	NA	NA	Putative protease	NA
VHO05978.1	NA	NA	NA	NA	NA	NA	NA	NA	NA	NA	NA	NA	NA	NA	NA	NA	1.21599	0.0249065	1.23956	0.0444711	Site-specific recombinase%2C phage integrase family	NA
VHO03014.1	NA	NA	NA	NA	NA	NA	NA	NA	NA	NA	NA	NA	NA	NA	NA	NA	1.87917	0.0264124	NA	NA	hypothetical protein	NA
VHO06215.1	NA	NA	NA	NA	NA	NA	NA	NA	NA	NA	NA	NA	NA	NA	NA	NA	1.99727	0.0264865	NA	NA	AcrB/AcrD/AcrF family protein	NA
VHO06681.1	NA	NA	NA	NA	NA	NA	NA	NA	NA	NA	NA	NA	NA	NA	NA	NA	-0.79241	0.0285437	NA	NA	Phosphoenolpyruvate-protein phosphotransferase%2C nitrogen regulation associated	NA
VHO02382.1	NA	NA	NA	NA	NA	NA	NA	NA	NA	NA	NA	NA	NA	NA	NA	NA	-0.678282	0.0321242	NA	NA	FIG01065953: hypothetical protein	NA
VHO03308.1	NA	NA	NA	NA	NA	NA	NA	NA	NA	NA	NA	NA	NA	NA	NA	NA	1.41049	0.0324938	NA	NA	FIG004454: RNA binding protein	NA
VHO04061.1	NA	NA	NA	NA	NA	NA	NA	NA	NA	NA	NA	NA	NA	NA	NA	NA	-0.801463	0.0327677	NA	NA	diguanylate cyclase (GGDEF domain) with PAS/PAC sensor	NA
VHO05870.1	NA	NA	NA	NA	NA	NA	NA	NA	NA	NA	NA	NA	NA	NA	NA	NA	1.47936	0.0337095	NA	NA	Acetyltransferase%2C GNAT family protein	NA
VHO02787.1	NA	NA	NA	NA	NA	NA	NA	NA	NA	NA	NA	NA	NA	NA	NA	NA	-1.11844	0.0348187	NA	NA	Allophanate hydrolase 2 subunit 2 (EC 3.5.1.54);Ontology_term=KEGG_ENZYME:3.5.1.54	NA
VHO01871.1	NA	NA	NA	NA	NA	NA	NA	NA	NA	NA	NA	NA	NA	NA	NA	NA	1.23685	0.0378134	NA	NA	hypothetical protein	NA
VHO00440.1	NA	NA	NA	NA	NA	NA	NA	NA	NA	NA	NA	NA	NA	NA	NA	NA	1.03598	0.0388914	NA	NA	SSU ribosomal protein S19p (S15e)	NA
VHO02938.1	NA	NA	NA	NA	NA	NA	NA	NA	NA	NA	NA	NA	NA	NA	NA	NA	-0.988313	0.0398812	NA	NA	probable exported protein STY2149	NA
VHO02940.1	NA	NA	NA	NA	NA	NA	NA	NA	NA	NA	NA	NA	NA	NA	NA	NA	-1.21426	0.040562	NA	NA	Putative transcriptional regulator	NA
VHO05961.1	NA	NA	NA	NA	NA	NA	NA	NA	NA	NA	NA	NA	NA	NA	NA	NA	-0.895624	0.0421527	NA	NA	hypothetical protein	NA
VHO06685.1	NA	NA	NA	NA	NA	NA	NA	NA	NA	NA	NA	NA	NA	NA	NA	NA	-0.920017	0.0435547	NA	NA	Putative amino acid ABC transporter%2C periplasmic amino acid-binding protein	NA
VHO02785.1	NA	NA	NA	NA	NA	NA	NA	NA	NA	NA	NA	NA	NA	NA	NA	NA	-1.23069	0.0435547	NA	NA	FIG00516073: hypothetical protein	NA
VHO03249.1	NA	NA	NA	NA	NA	NA	NA	NA	NA	NA	NA	NA	NA	NA	NA	NA	0.824973	0.0440544	NA	NA	tRNA dihydrouridine synthase A	NA
VHO04934.1	NA	NA	NA	NA	NA	NA	NA	NA	NA	NA	NA	NA	NA	NA	NA	NA	1.27622	0.0455055	NA	NA	hypothetical protein	NA
VHO04889.1	NA	NA	NA	NA	NA	NA	NA	NA	NA	NA	NA	NA	NA	NA	NA	NA	0.993131	0.0458649	NA	NA	BatD	NA
VHO02535.1	NA	NA	NA	NA	NA	NA	NA	NA	NA	NA	NA	NA	NA	NA	NA	NA	-0.636315	0.0460936	NA	NA	Carboxyl-terminal protease	NA
VHO02484.1	NA	NA	NA	NA	NA	NA	NA	NA	NA	NA	NA	NA	NA	NA	NA	NA	-1.3892	0.047404	NA	NA	ABC-type phosphate transport system%2C periplasmic component	NA
VHO05938.1	NA	NA	NA	NA	NA	NA	NA	NA	NA	NA	NA	NA	NA	NA	NA	NA	-0.969205	0.0475077	NA	NA	uncharacterized conserved secreted protein	NA
VHO00767.1	NA	NA	NA	NA	NA	NA	NA	NA	NA	NA	NA	NA	NA	NA	NA	NA	-0.863233	0.0476556	NA	NA	MSHA pilin protein MshB	NA
VHO05999.1	NA	NA	NA	NA	NA	NA	NA	NA	NA	NA	NA	NA	NA	NA	NA	NA	-0.829216	0.0477167	NA	NA	TPR repeat precursor	NA
VHO06692.1	NA	NA	NA	NA	NA	NA	NA	NA	NA	NA	NA	NA	NA	NA	NA	NA	-0.61839	0.0487287	NA	NA	Invasin domain protein	NA
VHO00748.1	NA	NA	NA	NA	NA	NA	NA	NA	NA	NA	NA	NA	NA	NA	NA	NA	NA	NA	-1.88232	0.0109522	hypothetical protein	NA
VHO05134.1	NA	NA	NA	NA	NA	NA	NA	NA	NA	NA	NA	NA	NA	NA	NA	NA	NA	NA	-1.42474	0.0109522	hypothetical protein	NA
VHO02759.1	NA	NA	NA	NA	NA	NA	NA	NA	NA	NA	NA	NA	NA	NA	NA	NA	NA	NA	-2.09397	0.0165174	NADPH:quinone oxidoreductase	NA
VHO04516.1	NA	NA	NA	NA	NA	NA	NA	NA	NA	NA	NA	NA	NA	NA	NA	NA	NA	NA	-2.17218	0.0181314	hypothetical protein	NA
VHO05247.1	NA	NA	NA	NA	NA	NA	NA	NA	NA	NA	NA	NA	NA	NA	NA	NA	NA	NA	1.31315	0.0263021	Vitamin B12 ABC transporter%2C permease component BtuC	NA
VHO03537.1	NA	NA	NA	NA	NA	NA	NA	NA	NA	NA	NA	NA	NA	NA	NA	NA	NA	NA	2.00266	0.0307132	hypothetical protein	NA
VHO04616.1	NA	NA	NA	NA	NA	NA	NA	NA	NA	NA	NA	NA	NA	NA	NA	NA	NA	NA	-1.5736	0.0308137	ACT domain protein	NA
VHO06816.1	NA	NA	NA	NA	NA	NA	NA	NA	NA	NA	NA	NA	NA	NA	NA	NA	NA	NA	2.76359	0.0329186	FIG00919916: hypothetical protein	NA
VHO05718.1	NA	NA	NA	NA	NA	NA	NA	NA	NA	NA	NA	NA	NA	NA	NA	NA	NA	NA	-1.90554	0.0333505	Extracellular solute-binding proteins%2C family 3 protein	NA
VHO04528.1	NA	NA	NA	NA	NA	NA	NA	NA	NA	NA	NA	NA	NA	NA	NA	NA	NA	NA	-1.57865	0.0390883	hypothetical protein	NA
VHO04204.1	NA	NA	NA	NA	NA	NA	NA	NA	NA	NA	NA	NA	NA	NA	NA	NA	NA	NA	-0.732896	0.0444711	FIG00728819: hypothetical protein	NA
VHO03105.1	NA	NA	NA	NA	1.06308	0.00788264	1.12705	0.00718386	NA	NA	NA	NA	-0.853526	0.0480191	1.60827	6.55589e-06	NA	NA	NA	NA	Nitrogen regulation protein NR(I)	Nitrogen Metabolism	Nutrient Metabolism
VHO03041.1	NA	NA	NA	NA	NA	NA	NA	NA	NA	NA	NA	NA	NA	NA	3.12951	1.08947e-07	NA	NA	NA	NA	Ammonium transporter	Nitrogen Metabolism	Nutrient Metabolism
VHO02162.1	NA	NA	NA	NA	NA	NA	NA	NA	NA	NA	NA	NA	NA	NA	NA	NA	-0.867269	0.0237449	NA	NA	[Protein-PII] uridylyltransferase (EC 2.7.7.59);Ontology_term=KEGG_ENZYME:2.7.7.59	Nitrogen Metabolism	Nutrient Metabolism
VHO05997.1	NA	NA	NA	NA	-0.989757	0.00663173	NA	NA	NA	NA	NA	NA	NA	NA	NA	NA	NA	NA	NA	NA	Ribonucleotide reductase of class Ia (aerobic)%2C beta subunit (EC 1.17.4.1);Ontology_term=KEGG_ENZYME:1.17.4.1	Nucleosides and Nucleotides
VHO05996.1	NA	NA	NA	NA	-0.91284	0.00943673	NA	NA	NA	NA	NA	NA	NA	NA	-0.728091	0.0246504	NA	NA	NA	NA	Ribonucleotide reductase of class Ia (aerobic)%2C alpha subunit (EC 1.17.4.1);Ontology_term=KEGG_ENZYME:1.17.4.1	Nucleosides and Nucleotides
VHO04496.1	NA	NA	NA	NA	-0.815523	0.0132227	NA	NA	NA	NA	NA	NA	NA	NA	NA	NA	NA	NA	NA	NA	Ribose-phosphate pyrophosphokinase (EC 2.7.6.1);Ontology_term=KEGG_ENZYME:2.7.6.1	Nucleosides and Nucleotides
VHO04559.1	NA	NA	NA	NA	-1.12652	0.0175202	NA	NA	NA	NA	NA	NA	NA	NA	NA	NA	NA	NA	NA	NA	5'-methylthioadenosine nucleosidase (EC 3.2.2.16) / S-adenosylhomocysteine nucleosidase (EC 3.2.2.9);Ontology_term=KEGG_ENZYME:3.2.2.16,KEGG_ENZYME:3.2.2.9	Nucleosides and Nucleotides
VHO02966.1	NA	NA	NA	NA	1.11325	0.0292828	NA	NA	NA	NA	NA	NA	NA	NA	1.97735	8.21871e-05	NA	NA	NA	NA	Mutator mutT protein (7%2C8-dihydro-8-oxoguanine-triphosphatase) (EC 3.6.1.-) / Thiamin-phosphate pyrophosphorylase-like protein;Ontology_term=KEGG_ENZYME:3.6.1.-	Nucleosides and Nucleotides
VHO02497.1	NA	NA	NA	NA	NA	NA	NA	NA	NA	NA	NA	NA	-0.694553	0.0301316	NA	NA	NA	NA	NA	NA	GMP synthase [glutamine-hydrolyzing] (EC 6.3.5.2);Ontology_term=KEGG_ENZYME:6.3.5.2	Nucleosides and Nucleotides
VHO05607.1	NA	NA	NA	NA	NA	NA	NA	NA	NA	NA	NA	NA	-0.599129	0.0489277	NA	NA	NA	NA	NA	NA	Inosine-guanosine kinase (EC 2.7.1.73);Ontology_term=KEGG_ENZYME:2.7.1.73	Nucleosides and Nucleotides
VHO05991.1	NA	NA	NA	NA	NA	NA	NA	NA	NA	NA	NA	NA	NA	NA	-1.22394	0.000635555	NA	NA	NA	NA	Cytidylate kinase (EC 2.7.4.25);Ontology_term=KEGG_ENZYME:2.7.4.25	Nucleosides and Nucleotides
VHO01878.1	NA	NA	NA	NA	NA	NA	NA	NA	NA	NA	NA	NA	NA	NA	-0.593185	0.0200126	NA	NA	NA	NA	Dihydroorotate dehydrogenase (EC 1.3.3.1);Ontology_term=KEGG_ENZYME:1.3.3.1	Nucleosides and Nucleotides
VHO05986.1	NA	NA	NA	NA	NA	NA	NA	NA	NA	NA	NA	NA	NA	NA	0.956671	0.0227846	NA	NA	NA	NA	Orotidine 5'-phosphate decarboxylase (EC 4.1.1.23);Ontology_term=KEGG_ENZYME:4.1.1.23	Nucleosides and Nucleotides
VHO06444.1	NA	NA	NA	NA	NA	NA	NA	NA	NA	NA	NA	NA	NA	NA	1.50526	0.0242852	NA	NA	NA	NA	Cytosine deaminase (EC 3.5.4.1);Ontology_term=KEGG_ENZYME:3.5.4.1	Nucleosides and Nucleotides
VHO02228.1	NA	NA	NA	NA	NA	NA	NA	NA	NA	NA	NA	NA	NA	NA	-0.668172	0.0271857	NA	NA	NA	NA	Phosphoribosylglycinamide formyltransferase (EC 2.1.2.2);Ontology_term=KEGG_ENZYME:2.1.2.2	Nucleosides and Nucleotides
VHO06360.1	NA	NA	NA	NA	NA	NA	NA	NA	NA	NA	NA	NA	NA	NA	-0.814869	0.0277555	-1.02146	0.0243707	NA	NA	Thymidine phosphorylase (EC 2.4.2.4);Ontology_term=KEGG_ENZYME:2.4.2.4	Nucleosides and Nucleotides
VHO04071.1	NA	NA	NA	NA	NA	NA	NA	NA	NA	NA	NA	NA	NA	NA	0.744114	0.0422378	NA	NA	NA	NA	Adenine phosphoribosyltransferase (EC 2.4.2.7);Ontology_term=KEGG_ENZYME:2.4.2.7	Nucleosides and Nucleotides
VHO04979.1	NA	NA	NA	NA	NA	NA	NA	NA	NA	NA	NA	NA	NA	NA	-0.790263	0.0446269	NA	NA	NA	NA	Uracil phosphoribosyltransferase (EC 2.4.2.9);Ontology_term=KEGG_ENZYME:2.4.2.9	Nucleosides and Nucleotides
VHO02472.1	NA	NA	NA	NA	NA	NA	NA	NA	NA	NA	NA	NA	NA	NA	-0.624107	0.0457812	NA	NA	NA	NA	Phosphoribosylamine--glycine ligase (EC 6.3.4.13);Ontology_term=KEGG_ENZYME:6.3.4.13	Nucleosides and Nucleotides
VHO05724.1	NA	NA	NA	NA	NA	NA	NA	NA	NA	NA	NA	NA	NA	NA	-0.615876	0.0495298	NA	NA	NA	NA	Thymidine phosphorylase (EC 2.4.2.4);Ontology_term=KEGG_ENZYME:2.4.2.4	Nucleosides and Nucleotides
VHO00061.1	NA	NA	NA	NA	NA	NA	NA	NA	NA	NA	NA	NA	NA	NA	NA	NA	2.43961	0.0353658	NA	NA	Thioredoxin reductase (EC 1.8.1.9);Ontology_term=KEGG_ENZYME:1.8.1.9	Nucleosides and Nucleotides
VHO06795.1	NA	NA	NA	NA	1.39476	0.00381362	1.32959	0.010124	1.22966	0.0244869	NA	NA	NA	NA	1.79178	5.64084e-05	1.57144	0.00635001	NA	NA	DNA polymerase III alpha subunit (EC 2.7.7.7);Ontology_term=KEGG_ENZYME:2.7.7.7	Phages, Prophages, Transposable elements, Plasmids
VHO04795.1	NA	NA	NA	NA	NA	NA	NA	NA	NA	NA	NA	NA	-1.34966	0.00813111	-1.10858	0.0169971	-1.21897	0.0324938	-1.45486	0.0195975	Predicted ATPase related to phosphate starvation-inducible protein PhoH	Phosphorus Metabolism	Nutrient Metabolism
VHO05410.1	NA	NA	NA	NA	NA	NA	NA	NA	NA	NA	NA	NA	-0.685653	0.0266331	NA	NA	NA	NA	NA	NA	Alkaline phosphatase (EC 3.1.3.1);Ontology_term=KEGG_ENZYME:3.1.3.1	Phosphorus Metabolism	Nutrient Metabolism
VHO04679.1	NA	NA	NA	NA	NA	NA	NA	NA	NA	NA	NA	NA	-0.71365	0.0489277	NA	NA	NA	NA	NA	NA	Phosphate transport ATP-binding protein PstB (TC 3.A.1.7.1)	Phosphorus Metabolism	Nutrient Metabolism
VHO06435.1	NA	NA	NA	NA	NA	NA	NA	NA	NA	NA	NA	NA	NA	NA	3.37012	2.18157e-10	1.53847	0.0140295	1.58998	0.0329186	Phosphate ABC transporter%2C periplasmic phosphate-binding protein PstS (TC 3.A.1.7.1)	Phosphorus Metabolism	Nutrient Metabolism
VHO03745.1	NA	NA	NA	NA	NA	NA	NA	NA	NA	NA	NA	NA	NA	NA	-0.798514	0.00561751	NA	NA	NA	NA	Soluble pyridine nucleotide transhydrogenase (EC 1.6.1.1);Ontology_term=KEGG_ENZYME:1.6.1.1	Phosphorus Metabolism	Nutrient Metabolism
VHO04685.1	NA	NA	NA	NA	NA	NA	NA	NA	NA	NA	NA	NA	NA	NA	2.03519	0.00700027	NA	NA	NA	NA	Phosphate ABC transporter%2C periplasmic phosphate-binding protein PstS (TC 3.A.1.7.1)	Phosphorus Metabolism	Nutrient Metabolism
VHO03721.1	NA	NA	NA	NA	NA	NA	NA	NA	NA	NA	NA	NA	NA	NA	1.21236	0.044445	NA	NA	NA	NA	Alkaline phosphatase (EC 3.1.3.1);Ontology_term=KEGG_ENZYME:3.1.3.1	Phosphorus Metabolism	Nutrient Metabolism
VHO04612.1	NA	NA	NA	NA	NA	NA	NA	NA	NA	NA	NA	NA	NA	NA	NA	NA	-1.20624	0.00895701	NA	NA	Phosphate transport system regulatory protein PhoU	Phosphorus Metabolism	Nutrient Metabolism
VHO04851.1	NA	NA	NA	NA	-1.39669	0.0418003	NA	NA	NA	NA	NA	NA	NA	NA	NA	NA	NA	NA	NA	NA	Large-conductance mechanosensitive channel	Potassium metabolism	Nutrient Metabolism
VHO04213.1	NA	NA	NA	NA	NA	NA	NA	NA	NA	NA	NA	NA	1.30515	0.027978	NA	NA	NA	NA	NA	NA	Potassium voltage-gated channel subfamily KQT%3B possible potassium channel%2C VIC family	Potassium metabolism	Nutrient Metabolism
VHO06291.1	NA	NA	NA	NA	NA	NA	NA	NA	NA	NA	NA	NA	NA	NA	-0.785709	0.00908192	NA	NA	NA	NA	Trk system potassium uptake protein TrkA	Potassium metabolism	Nutrient Metabolism
VHO01217.1	NA	NA	NA	NA	NA	NA	NA	NA	NA	NA	NA	NA	NA	NA	1.07345	0.0170978	NA	NA	NA	NA	putative Glutathione-regulated potassium-efflux system protein KefB	Potassium metabolism	Nutrient Metabolism
VHO06260.1	NA	NA	NA	NA	NA	NA	NA	NA	NA	NA	NA	NA	NA	NA	NA	NA	-0.897833	0.0337095	NA	NA	protease%2C putative	Protein catabolism
VHO06709.1	NA	NA	1.07332	0.00305184	0.911898	0.010417	0.802781	0.0499078	1.10297	0.00274515	NA	NA	NA	NA	NA	NA	NA	NA	NA	NA	Acylamino-acid-releasing enzyme (EC 3.4.19.1);Ontology_term=KEGG_ENZYME:3.4.19.1	Protein Metabolism
VHO06547.1	NA	NA	1.10349	0.00477906	NA	NA	NA	NA	NA	NA	NA	NA	1.11848	0.00284153	NA	NA	1.57942	0.000193976	1.08343	0.0263021	Lipid carrier : UDP-N-acetylgalactosaminyltransferase (EC 2.4.1.-) / Alpha-1%2C3-N-acetylgalactosamine transferase PglA (EC 2.4.1.-)%3B Putative glycosyltransferase;Ontology_term=KEGG_ENZYME:2.4.1.-,KEGG_ENZYME:2.4.1.-	Protein Metabolism
VHO01988.1	NA	NA	NA	NA	1.41667	0.00108981	1.15959	0.0163983	NA	NA	NA	NA	NA	NA	1.1563	0.00364972	NA	NA	NA	NA	Isoaspartyl aminopeptidase (EC 3.4.19.5) @ Asp-X dipeptidase;Ontology_term=KEGG_ENZYME:3.4.19.5	Protein Metabolism
VHO04778.1	NA	NA	NA	NA	0.788007	0.0237646	NA	NA	0.832591	0.0262154	NA	NA	0.876809	0.0115052	0.649886	0.0400198	NA	NA	NA	NA	GTP-binding protein Obg	Protein Metabolism
VHO06707.1	NA	NA	NA	NA	1.6007	0.0369409	NA	NA	2.00598	0.0127326	NA	NA	NA	NA	NA	NA	2.55819	0.0209364	NA	NA	Ribosomal-protein-S18p-alanine acetyltransferase (EC 2.3.1.-);Ontology_term=KEGG_ENZYME:2.3.1.-	Protein Metabolism
VHO02278.1	NA	NA	NA	NA	-1.66439	0.039906	NA	NA	NA	NA	NA	NA	NA	NA	NA	NA	NA	NA	NA	NA	Translation initiation factor 1	Protein Metabolism
VHO06289.1	NA	NA	NA	NA	-0.92189	0.0414125	NA	NA	NA	NA	NA	NA	NA	NA	NA	NA	NA	NA	NA	NA	Methionyl-tRNA formyltransferase (EC 2.1.2.9);Ontology_term=KEGG_ENZYME:2.1.2.9	Protein Metabolism
VHO05119.1	NA	NA	NA	NA	-0.684217	0.0418003	NA	NA	NA	NA	NA	NA	NA	NA	NA	NA	NA	NA	NA	NA	Cysteinyl-tRNA synthetase (EC 6.1.1.16);Ontology_term=KEGG_ENZYME:6.1.1.16	Protein Metabolism
VHO03319.1	NA	NA	NA	NA	0.73363	0.0489631	NA	NA	NA	NA	NA	NA	NA	NA	1.61892	7.85471e-07	NA	NA	NA	NA	Ribosome-binding factor A	Protein Metabolism
VHO06642.1	NA	NA	NA	NA	NA	NA	1.3595	0.00231439	NA	NA	NA	NA	NA	NA	2.2505	2.87188e-08	2.38817	2.69817e-06	NA	NA	Bacillosamine/Legionaminic acid biosynthesis aminotransferase PglE%3B 4-keto-6-deoxy-N-Acetyl-D-hexosaminyl-(Lipid carrier) aminotransferase	Protein Metabolism
VHO05056.1	NA	NA	NA	NA	NA	NA	1.53811	0.0232315	1.63828	0.0135946	NA	NA	NA	NA	NA	NA	NA	NA	NA	NA	Peptide methionine sulfoxide reductase MsrA (EC 1.8.4.11);Ontology_term=KEGG_ENZYME:1.8.4.11	Protein Metabolism
VHO06633.1	NA	NA	NA	NA	NA	NA	0.889722	0.0499078	0.934363	0.0312431	NA	NA	NA	NA	0.904687	0.0107696	1.11186	0.0107643	NA	NA	4-amino-6-deoxy-N-Acetyl-D-hexosaminyl-(Lipid carrier) acetyltrasferase	Protein Metabolism
VHO02364.1	NA	NA	NA	NA	NA	NA	NA	NA	-1.88388	0.000783975	NA	NA	NA	NA	NA	NA	NA	NA	NA	NA	FKBP-type peptidyl-prolyl cis-trans isomerase SlyD (EC 5.2.1.8);Ontology_term=KEGG_ENZYME:5.2.1.8	Protein Metabolism
VHO00446.1	NA	NA	NA	NA	NA	NA	NA	NA	0.78753	0.0405389	NA	NA	NA	NA	0.704093	0.0234193	0.885618	0.0229204	NA	NA	LSU ribosomal protein L16p (L10e)	Protein Metabolism
VHO02501.1	NA	NA	NA	NA	NA	NA	NA	NA	NA	NA	NA	NA	1.38907	0.00284153	NA	NA	NA	NA	NA	NA	Signal peptidase I (EC 3.4.21.89);Ontology_term=KEGG_ENZYME:3.4.21.89	Protein Metabolism
VHO06047.1	NA	NA	NA	NA	NA	NA	NA	NA	NA	NA	NA	NA	0.878538	0.0053501	NA	NA	NA	NA	NA	NA	LSU ribosomal protein L28p	Protein Metabolism
VHO04777.1	NA	NA	NA	NA	NA	NA	NA	NA	NA	NA	NA	NA	1.03001	0.0102754	NA	NA	NA	NA	NA	NA	LSU ribosomal protein L27p	Protein Metabolism
VHO04135.1	NA	NA	NA	NA	NA	NA	NA	NA	NA	NA	NA	NA	0.683193	0.014579	NA	NA	NA	NA	NA	NA	LSU ribosomal protein L13p (L13Ae)	Protein Metabolism
VHO02542.1	NA	NA	NA	NA	NA	NA	NA	NA	NA	NA	NA	NA	0.946776	0.018868	NA	NA	NA	NA	NA	NA	LSU ribosomal protein L9p	Protein Metabolism
VHO04776.1	NA	NA	NA	NA	NA	NA	NA	NA	NA	NA	NA	NA	0.950721	0.0204787	NA	NA	NA	NA	NA	NA	LSU ribosomal protein L21p	Protein Metabolism
VHO02480.1	NA	NA	NA	NA	NA	NA	NA	NA	NA	NA	NA	NA	-1.15592	0.0431843	-1.68924	0.000991139	-1.60719	0.00879942	NA	NA	Chaperone protein HscB	Protein Metabolism
VHO03339.1	NA	NA	NA	NA	NA	NA	NA	NA	NA	NA	NA	NA	-0.572701	0.0483472	-0.605326	0.0189769	-0.711979	0.0225841	NA	NA	Leucyl-tRNA synthetase (EC 6.1.1.4);Ontology_term=KEGG_ENZYME:6.1.1.4	Protein Metabolism
VHO05423.1	NA	NA	NA	NA	NA	NA	NA	NA	NA	NA	NA	NA	0.613279	0.0483472	NA	NA	NA	NA	NA	NA	LSU ribosomal protein L10p (P0)	Protein Metabolism
VHO04992.1	NA	NA	NA	NA	NA	NA	NA	NA	NA	NA	NA	NA	NA	NA	-0.893997	0.000246192	NA	NA	NA	NA	Threonyl-tRNA synthetase (EC 6.1.1.3);Ontology_term=KEGG_ENZYME:6.1.1.3	Protein Metabolism
VHO03318.1	NA	NA	NA	NA	NA	NA	NA	NA	NA	NA	NA	NA	NA	NA	0.963503	0.000538466	NA	NA	NA	NA	Translation initiation factor 2	Protein Metabolism
VHO02354.1	NA	NA	NA	NA	NA	NA	NA	NA	NA	NA	NA	NA	NA	NA	0.972803	0.000559611	NA	NA	NA	NA	Signal peptidase I (EC 3.4.21.89);Ontology_term=KEGG_ENZYME:3.4.21.89	Protein Metabolism
VHO00480.1	NA	NA	NA	NA	NA	NA	NA	NA	NA	NA	NA	NA	NA	NA	1.20001	0.000786036	1.15839	0.0108801	NA	NA	LSU ribosomal protein L17p	Protein Metabolism
VHO04990.1	NA	NA	NA	NA	NA	NA	NA	NA	NA	NA	NA	NA	NA	NA	-0.884224	0.000857533	NA	NA	NA	NA	Translation initiation factor 3	Protein Metabolism
VHO01841.1	NA	NA	NA	NA	NA	NA	NA	NA	NA	NA	NA	NA	NA	NA	-1.58512	0.00158041	NA	NA	NA	NA	Chaperone protein DnaJ	Protein Metabolism
VHO02352.1	NA	NA	NA	NA	NA	NA	NA	NA	NA	NA	NA	NA	NA	NA	0.819126	0.00261619	NA	NA	NA	NA	GTP-binding protein Era	Protein Metabolism
VHO02355.1	NA	NA	NA	NA	NA	NA	NA	NA	NA	NA	NA	NA	NA	NA	0.62256	0.00404388	NA	NA	NA	NA	Translation elongation factor LepA	Protein Metabolism
VHO05295.1	NA	NA	NA	NA	NA	NA	NA	NA	NA	NA	NA	NA	NA	NA	-0.993161	0.00472012	NA	NA	-1.25851	0.0108056	Peptide methionine sulfoxide reductase MsrB (EC 1.8.4.12);Ontology_term=KEGG_ENZYME:1.8.4.12	Protein Metabolism
VHO04176.1	NA	NA	NA	NA	NA	NA	NA	NA	NA	NA	NA	NA	NA	NA	-1.14852	0.00821691	NA	NA	NA	NA	Ribosome hibernation protein YhbH	Protein Metabolism
VHO05120.1	NA	NA	NA	NA	NA	NA	NA	NA	NA	NA	NA	NA	NA	NA	-0.962374	0.0103147	NA	NA	NA	NA	Peptidyl-prolyl cis-trans isomerase PpiB (EC 5.2.1.8);Ontology_term=KEGG_ENZYME:5.2.1.8	Protein Metabolism
VHO04988.1	NA	NA	NA	NA	NA	NA	NA	NA	NA	NA	NA	NA	NA	NA	-0.96628	0.0113493	NA	NA	NA	NA	LSU ribosomal protein L35p	Protein Metabolism
VHO00469.1	NA	NA	NA	NA	NA	NA	NA	NA	NA	NA	NA	NA	NA	NA	0.753222	0.0233311	NA	NA	NA	NA	LSU ribosomal protein L15p (L27Ae)	Protein Metabolism
VHO05562.1	NA	NA	NA	NA	NA	NA	NA	NA	NA	NA	NA	NA	NA	NA	-0.599425	0.0275809	NA	NA	NA	NA	Peptidase B (EC 3.4.11.23);Ontology_term=KEGG_ENZYME:3.4.11.23	Protein Metabolism
VHO02493.1	NA	NA	NA	NA	NA	NA	NA	NA	NA	NA	NA	NA	NA	NA	0.567189	0.0333473	NA	NA	NA	NA	GTP-binding protein EngA	Protein Metabolism
VHO04500.1	NA	NA	NA	NA	NA	NA	NA	NA	NA	NA	NA	NA	NA	NA	-0.535308	0.0434014	NA	NA	NA	NA	Peptide chain release factor 1	Protein Metabolism
VHO01826.1	NA	NA	NA	NA	NA	NA	NA	NA	NA	NA	NA	NA	NA	NA	-0.593666	0.0446198	NA	NA	NA	NA	Prolyl endopeptidase (EC 3.4.21.26);Ontology_term=KEGG_ENZYME:3.4.21.26	Protein Metabolism
VHO01371.1	NA	NA	NA	NA	NA	NA	NA	NA	NA	NA	NA	NA	NA	NA	-1.50597	0.045262	NA	NA	NA	NA	LSU ribosomal protein L32p	Protein Metabolism
VHO01889.1	NA	NA	NA	NA	NA	NA	NA	NA	NA	NA	NA	NA	NA	NA	0.544729	0.0476522	NA	NA	NA	NA	Membrane alanine aminopeptidase N (EC 3.4.11.2);Ontology_term=KEGG_ENZYME:3.4.11.2	Protein Metabolism
VHO02481.1	NA	NA	NA	NA	NA	NA	NA	NA	NA	NA	NA	NA	NA	NA	NA	NA	-1.4947	0.0108801	NA	NA	Chaperone protein HscA	Protein Metabolism
VHO06622.1	NA	NA	NA	NA	NA	NA	NA	NA	NA	NA	NA	NA	NA	NA	NA	NA	0.839041	0.0140295	NA	NA	Bacillosamine/Legionaminic acid biosynthesis aminotransferase PglE%3B 4-keto-6-deoxy-N-Acetyl-D-hexosaminyl-(Lipid carrier) aminotransferase	Protein Metabolism
VHO00449.1	NA	NA	NA	NA	NA	NA	NA	NA	NA	NA	NA	NA	NA	NA	NA	NA	0.979009	0.0159536	NA	NA	LSU ribosomal protein L29p (L35e)	Protein Metabolism
VHO06241.1	NA	NA	NA	NA	NA	NA	NA	NA	NA	NA	NA	NA	NA	NA	NA	NA	NA	NA	-1.16179	0.0138782	HD domain protein	Protein Metabolism
VHO05577.1	NA	NA	NA	NA	NA	NA	NA	NA	NA	NA	NA	NA	NA	NA	NA	NA	NA	NA	-1.61565	0.0349638	Peptidyl-prolyl cis-trans isomerase PpiA precursor (EC 5.2.1.8);Ontology_term=KEGG_ENZYME:5.2.1.8	Protein Metabolism
VHO05099.1	NA	NA	NA	NA	1.60343	2.6355e-05	1.49101	0.000225245	1.05959	0.0135946	NA	NA	NA	NA	2.51832	2.18157e-10	1.70206	9.99957e-05	1.36179	0.00613683	Conserved protein YcjX with nucleoside triphosphate hydrolase domain	Regulation and Cell signaling
VHO05098.1	NA	NA	NA	NA	1.6763	0.000250839	1.3732	0.00652547	NA	NA	NA	NA	NA	NA	2.03916	1.14764e-06	NA	NA	NA	NA	Membrane protein YcjF	Regulation and Cell signaling
VHO03102.1	NA	NA	NA	NA	1.4326	0.00663173	1.65006	0.00283347	1.33064	0.0308745	NA	NA	NA	NA	1.26002	0.00627772	NA	NA	NA	NA	Copper sensory histidine kinase CpxA	Regulation and Cell signaling
VHO03103.1	NA	NA	NA	NA	1.68188	0.00897445	1.86632	0.00737383	1.85728	0.0068876	NA	NA	NA	NA	1.30024	0.0187494	NA	NA	NA	NA	Copper-sensing two-component system response regulator CpxR	Regulation and Cell signaling
VHO05417.1	NA	NA	NA	NA	NA	NA	NA	NA	NA	NA	NA	NA	1.58847	0.0053501	NA	NA	NA	NA	NA	NA	cyclolysin secretion ATP-binding protein	Regulation and Cell signaling
VHO02344.1	NA	NA	NA	NA	NA	NA	NA	NA	NA	NA	NA	NA	NA	NA	1.63642	4.83519e-06	NA	NA	NA	NA	BarA sensory histidine kinase ( VarS GacS)	Regulation and Cell signaling
VHO06200.1	NA	NA	NA	NA	NA	NA	NA	NA	NA	NA	NA	NA	NA	NA	1.2604	0.0151577	NA	NA	NA	NA	Putative sensor-like histidine kinase YfhK	Regulation and Cell signaling
VHO06326.1	NA	NA	NA	NA	NA	NA	NA	NA	NA	NA	NA	NA	NA	NA	0.711649	0.023361	NA	NA	NA	NA	Transcriptional regulatory protein RstA	Regulation and Cell signaling
VHO02839.1	NA	NA	NA	NA	NA	NA	NA	NA	NA	NA	NA	NA	NA	NA	-0.592657	0.0392496	NA	NA	NA	NA	GTP pyrophosphokinase (EC 2.7.6.5)%2C (p)ppGpp synthetase II / Guanosine-3'%2C5'-bis(diphosphate) 3'-pyrophosphohydrolase (EC 3.1.7.2);Ontology_term=KEGG_ENZYME:2.7.6.5,KEGG_ENZYME:3.1.7.2	Regulation and Cell signaling
VHO04458.1	NA	NA	NA	NA	NA	NA	NA	NA	NA	NA	NA	NA	NA	NA	NA	NA	0.736101	0.0489035	NA	NA	Sensory box histidine kinase/response regulator	Regulation and Cell signaling
VHO01982.1	NA	NA	NA	NA	1.07015	0.00150245	NA	NA	NA	NA	NA	NA	NA	NA	NA	NA	NA	NA	NA	NA	Quinone oxidoreductase (EC 1.6.5.5);Ontology_term=KEGG_ENZYME:1.6.5.5	Respiration
VHO01294.1	NA	NA	NA	NA	-0.691944	0.0481265	NA	NA	NA	NA	NA	NA	NA	NA	NA	NA	NA	NA	NA	NA	Succinate dehydrogenase hydrophobic membrane anchor protein	Respiration
VHO06583.1	NA	NA	NA	NA	NA	NA	1.81734	0.00788666	NA	NA	NA	NA	NA	NA	3.28154	4.28352e-08	2.31374	0.00116883	1.90623	0.0390883	ABC transporter involved in cytochrome c biogenesis%2C CcmB subunit	Respiration
VHO06579.1	NA	NA	NA	NA	NA	NA	0.889615	0.0310493	NA	NA	NA	NA	NA	NA	2.12523	3.4035e-09	1.6519	8.00204e-05	1.15973	0.0165174	Cytochrome c heme lyase subunit CcmF	Respiration
VHO06577.1	NA	NA	NA	NA	NA	NA	NA	NA	NA	NA	NA	NA	0.94517	0.0445013	1.27843	0.0022848	1.63298	0.0018071	NA	NA	Cytochrome c heme lyase subunit CcmL	Respiration
VHO06582.1	NA	NA	NA	NA	NA	NA	NA	NA	NA	NA	NA	NA	NA	NA	2.25845	2.21569e-07	1.8617	0.000656436	NA	NA	Cytochrome c-type biogenesis protein CcmC%2C putative heme lyase for CcmE	Respiration
VHO06576.1	NA	NA	NA	NA	NA	NA	NA	NA	NA	NA	NA	NA	NA	NA	2.00964	5.89564e-07	1.05982	0.037697	NA	NA	Cytochrome c heme lyase subunit CcmH	Respiration
VHO06578.1	NA	NA	NA	NA	NA	NA	NA	NA	NA	NA	NA	NA	NA	NA	1.75751	1.94759e-05	1.49536	0.00373493	1.37719	0.0262555	Cytochrome c-type biogenesis protein CcmG/DsbE%2C thiol:disulfide oxidoreductase	Respiration
VHO06584.1	NA	NA	NA	NA	NA	NA	NA	NA	NA	NA	NA	NA	NA	NA	2.18706	2.89134e-05	2.17813	0.00116883	NA	NA	ABC transporter involved in cytochrome c biogenesis%2C ATPase component CcmA	Respiration
VHO06580.1	NA	NA	NA	NA	NA	NA	NA	NA	NA	NA	NA	NA	NA	NA	1.12059	0.00220391	NA	NA	NA	NA	Cytochrome c-type biogenesis protein CcmE%2C heme chaperone	Respiration
VHO01291.1	NA	NA	NA	NA	NA	NA	NA	NA	NA	NA	NA	NA	NA	NA	-0.923336	0.00618318	NA	NA	NA	NA	Succinate dehydrogenase cytochrome b-556 subunit	Respiration
VHO01859.1	NA	NA	NA	NA	NA	NA	NA	NA	NA	NA	NA	NA	NA	NA	-0.722154	0.00908192	NA	NA	NA	NA	Electron transport complex protein RnfC	Respiration
VHO05588.1	NA	NA	NA	NA	NA	NA	NA	NA	NA	NA	NA	NA	NA	NA	-0.579989	0.0243597	NA	NA	NA	NA	Na(+)-translocating NADH-quinone reductase subunit F (EC 1.6.5.-);Ontology_term=KEGG_ENZYME:1.6.5.-	Respiration
VHO05749.1	NA	NA	NA	NA	NA	NA	NA	NA	NA	NA	NA	NA	NA	NA	-0.895276	0.0292872	NA	NA	NA	NA	Cytochrome c oxidase polypeptide II (EC 1.9.3.1);Ontology_term=KEGG_ENZYME:1.9.3.1	Respiration
VHO05443.1	NA	NA	NA	NA	NA	NA	NA	NA	NA	NA	NA	NA	NA	NA	-0.813094	0.0331466	NA	NA	NA	NA	Glucose-methanol-choline (GMC) oxidoreductase:NAD binding site	Respiration
VHO05590.1	NA	NA	NA	NA	NA	NA	NA	NA	NA	NA	NA	NA	NA	NA	NA	NA	1.88989	0.0287351	NA	NA	Probable exported or periplasmic protein in ApbE locus	Respiration
VHO06381.1	NA	NA	1.32526	0.000472516	1.46599	9.66084e-05	1.43933	0.000268489	1.40348	0.000389925	NA	NA	NA	NA	NA	NA	NA	NA	NA	NA	Predicted P-loop ATPase fused to an acetyltransferase COG1444	RNA Metabolism
VHO06544.1	NA	NA	1.657	0.000609786	1.41913	0.00491834	NA	NA	NA	NA	NA	NA	NA	NA	NA	NA	2.63492	1.17541e-05	1.60389	0.0225098	Metallo-beta-lactamase family protein%2C RNA-specific	RNA Metabolism
VHO02513.1	NA	NA	1.38093	0.0151312	2.42219	4.08441e-06	2.62529	1.18912e-06	3.15363	9.78262e-09	NA	NA	1.26243	0.0179342	2.08794	9.40395e-06	2.87721	4.52849e-06	2.69119	1.85813e-05	Retron-type RNA-directed DNA polymerase (EC 2.7.7.49);Ontology_term=KEGG_ENZYME:2.7.7.49	RNA Metabolism
VHO02524.1	NA	NA	NA	NA	1.49859	8.12544e-05	1.82832	4.70509e-06	1.4662	0.000201426	NA	NA	NA	NA	NA	NA	NA	NA	NA	NA	Epoxyqueuosine (oQ) reductase QueG	RNA Metabolism
VHO05766.1	NA	NA	NA	NA	-1.1439	0.00253539	NA	NA	NA	NA	NA	NA	NA	NA	NA	NA	NA	NA	NA	NA	Transcription accessory protein (S1 RNA-binding domain)	RNA Metabolism
VHO03854.1	NA	NA	NA	NA	-1.01358	0.0210302	NA	NA	NA	NA	NA	NA	NA	NA	0.833477	0.0420591	NA	NA	NA	NA	Queuosine Biosynthesis QueC ATPase	RNA Metabolism
VHO02538.1	NA	NA	NA	NA	NA	NA	0.940636	0.0398562	NA	NA	NA	NA	NA	NA	1.56794	4.07371e-05	NA	NA	NA	NA	23S rRNA (guanosine-2'-O-) -methyltransferase rlmB (EC 2.1.1.-);Ontology_term=KEGG_ENZYME:2.1.1.-	RNA Metabolism
VHO02549.1	NA	NA	NA	NA	NA	NA	NA	NA	1.55866	0.0312819	NA	NA	NA	NA	1.71037	0.00881075	NA	NA	NA	NA	tRNA-specific adenosine-34 deaminase (EC 3.5.4.-);Ontology_term=KEGG_ENZYME:3.5.4.-	RNA Metabolism
VHO01388.1	NA	NA	NA	NA	NA	NA	NA	NA	1.06969	0.0312819	NA	NA	NA	NA	NA	NA	NA	NA	NA	NA	FIG004453: protein YceG like	RNA Metabolism
VHO03316.1	NA	NA	NA	NA	NA	NA	NA	NA	NA	NA	NA	NA	0.873732	0.00657403	1.25294	1.2438e-05	NA	NA	0.929564	0.0225098	FIG000325: clustered with transcription termination protein NusA	RNA Metabolism
VHO04783.1	NA	NA	NA	NA	NA	NA	NA	NA	NA	NA	NA	NA	1.18848	0.0106292	NA	NA	NA	NA	NA	NA	ApaG protein	RNA Metabolism
VHO02525.1	NA	NA	NA	NA	NA	NA	NA	NA	NA	NA	NA	NA	1.02944	0.0163166	NA	NA	NA	NA	NA	NA	TsaE protein%2C required for threonylcarbamoyladenosine t(6)A37 formation in tRNA	RNA Metabolism
VHO01786.1	NA	NA	NA	NA	NA	NA	NA	NA	NA	NA	NA	NA	-0.769827	0.0208126	-0.919064	0.0015909	-0.966354	0.00600869	NA	NA	RNA polymerase sigma factor RpoS	RNA Metabolism
VHO02469.1	NA	NA	NA	NA	NA	NA	NA	NA	NA	NA	NA	NA	1.11042	0.0235426	NA	NA	NA	NA	1.34103	0.0307117	tRNA dihydrouridine synthase B (EC 1.-.-.-);Ontology_term=KEGG_ENZYME:1.-.-.-	RNA Metabolism
VHO03091.1	NA	NA	NA	NA	NA	NA	NA	NA	NA	NA	NA	NA	1.03183	0.0238174	NA	NA	NA	NA	NA	NA	RNA polymerase sigma factor RpoH	RNA Metabolism
VHO01242.1	NA	NA	NA	NA	NA	NA	NA	NA	NA	NA	NA	NA	0.841669	0.0380303	NA	NA	NA	NA	NA	NA	Ribosomal protein S12p Asp88 (E. coli) methylthiotransferase	RNA Metabolism
VHO04174.1	NA	NA	NA	NA	NA	NA	NA	NA	NA	NA	NA	NA	-0.743579	0.0480191	-0.97113	0.00296038	NA	NA	NA	NA	RNA polymerase sigma-54 factor RpoN	RNA Metabolism
VHO03320.1	NA	NA	NA	NA	NA	NA	NA	NA	NA	NA	NA	NA	NA	NA	2.54729	6.4319e-10	1.01527	0.0378134	NA	NA	tRNA pseudouridine synthase B (EC 4.2.1.70);Ontology_term=KEGG_ENZYME:4.2.1.70	RNA Metabolism
VHO02185.1	NA	NA	NA	NA	NA	NA	NA	NA	NA	NA	NA	NA	NA	NA	1.48868	7.08509e-05	NA	NA	NA	NA	tRNA(Ile)-lysidine synthetase (EC 6.3.4.19);Ontology_term=KEGG_ENZYME:6.3.4.19	RNA Metabolism
VHO00478.1	NA	NA	NA	NA	NA	NA	NA	NA	NA	NA	NA	NA	NA	NA	1.04348	0.00225169	NA	NA	NA	NA	DNA-directed RNA polymerase alpha subunit (EC 2.7.7.6);Ontology_term=KEGG_ENZYME:2.7.7.6	RNA Metabolism
VHO03317.1	NA	NA	NA	NA	NA	NA	NA	NA	NA	NA	NA	NA	NA	NA	0.928622	0.0026595	NA	NA	NA	NA	Transcription termination protein NusA	RNA Metabolism
VHO02353.1	NA	NA	NA	NA	NA	NA	NA	NA	NA	NA	NA	NA	NA	NA	0.850129	0.00285923	NA	NA	NA	NA	Ribonuclease III (EC 3.1.26.3);Ontology_term=KEGG_ENZYME:3.1.26.3	RNA Metabolism
VHO05934.1	NA	NA	NA	NA	NA	NA	NA	NA	NA	NA	NA	NA	NA	NA	-0.741755	0.00374954	NA	NA	NA	NA	tRNA uridine 5-carboxymethylaminomethyl modification enzyme GidA	RNA Metabolism
VHO02537.1	NA	NA	NA	NA	NA	NA	NA	NA	NA	NA	NA	NA	NA	NA	0.741808	0.00566077	NA	NA	NA	NA	3'-to-5' exoribonuclease RNase R	RNA Metabolism
VHO05122.1	NA	NA	NA	NA	NA	NA	NA	NA	NA	NA	NA	NA	NA	NA	0.988553	0.0261961	NA	NA	NA	NA	tRNA-(ms[2]io[6]A)-hydroxylase (EC 1.-.-.-);Ontology_term=KEGG_ENZYME:1.-.-.-	RNA Metabolism
VHO06568.1	NA	NA	NA	NA	NA	NA	NA	NA	NA	NA	NA	NA	NA	NA	1.19912	0.0328042	2.0716	0.00179352	1.62408	0.0343542	Ribosomal RNA large subunit methyltransferase A (EC 2.1.1.51);Ontology_term=KEGG_ENZYME:2.1.1.51	RNA Metabolism
VHO01257.1	NA	NA	NA	NA	NA	NA	NA	NA	NA	NA	NA	NA	NA	NA	-0.769063	0.038157	NA	NA	NA	NA	Transcription-repair coupling factor	RNA Metabolism
VHO01803.1	NA	NA	NA	NA	NA	NA	NA	NA	NA	NA	NA	NA	NA	NA	0.739788	0.0476522	NA	NA	NA	NA	tRNA pseudouridine synthase C (EC 4.2.1.70);Ontology_term=KEGG_ENZYME:4.2.1.70	RNA Metabolism
VHO04205.1	NA	NA	NA	NA	NA	NA	NA	NA	NA	NA	NA	NA	NA	NA	NA	NA	-1.02164	0.0141002	NA	NA	tRNA (guanosine(18)-2'-O)-methyltransferase (EC 2.1.1.34);Ontology_term=KEGG_ENZYME:2.1.1.34	RNA Metabolism
VHO02356.1	NA	NA	NA	NA	NA	NA	NA	NA	NA	NA	NA	NA	NA	NA	NA	NA	1.05672	0.0468447	NA	NA	Sigma factor RpoE regulatory protein RseC	RNA Metabolism
VHO05943.1	NA	NA	NA	NA	NA	NA	NA	NA	NA	NA	NA	NA	NA	NA	NA	NA	NA	NA	-1.47024	0.00459288	GTPase and tRNA-U34 5-formylation enzyme TrmE	RNA Metabolism
VHO05822.1	NA	NA	NA	NA	NA	NA	NA	NA	NA	NA	NA	NA	NA	NA	NA	NA	NA	NA	1.4029	0.0126281	ATP-dependent RNA helicase RhlE	RNA Metabolism
VHO03120.1	NA	NA	NA	NA	NA	NA	NA	NA	NA	NA	NA	NA	NA	NA	NA	NA	NA	NA	-1.00072	0.0165174	Ribonuclease E inhibitor RraA	RNA Metabolism
VHO05102.1	NA	NA	1.31218	0.0151312	1.37798	0.00504219	1.46134	0.00387312	1.18787	0.0308745	NA	NA	1.26203	0.0113607	2.12863	2.20481e-06	1.68878	0.00241458	1.73873	0.00499366	Phage shock protein A	Stress Response
VHO05100.1	NA	NA	1.1792	0.0151312	1.74668	6.38648e-05	1.38226	0.00288385	NA	NA	NA	NA	0.982111	0.0285634	1.75094	8.49221e-06	1.56872	0.00167024	1.1674	0.0390883	Phage shock protein C	Stress Response
VHO03099.1	NA	NA	NA	NA	1.5569	1.22601e-05	NA	NA	NA	NA	NA	NA	NA	NA	1.33496	8.21871e-05	NA	NA	NA	NA	diguanylate cyclase/phosphodiesterase (GGDEF & EAL domains) with PAS/PAC sensor(s)	Stress Response
VHO01993.1	NA	NA	NA	NA	2.96088	1.88792e-05	2.39108	0.00107681	2.52105	0.000686917	NA	NA	NA	NA	4.09537	9.65262e-09	NA	NA	NA	NA	Hydrogen peroxide-inducible genes activator	Stress Response
VHO05101.1	NA	NA	NA	NA	2.14482	0.00458705	NA	NA	NA	NA	NA	NA	NA	NA	1.32893	0.0342712	1.98931	0.012365	NA	NA	Phage shock protein B	Stress Response
VHO06784.1	NA	NA	NA	NA	NA	NA	NA	NA	-1.44111	0.00934689	NA	NA	NA	NA	NA	NA	NA	NA	NA	NA	Glutathione synthetase (EC 6.3.2.3);Ontology_term=KEGG_ENZYME:6.3.2.3	Stress Response
VHO04884.1	NA	NA	NA	NA	NA	NA	NA	NA	-1.03719	0.0287516	NA	NA	NA	NA	NA	NA	NA	NA	NA	NA	MoxR-like ATPase in aerotolerance operon	Stress Response
VHO02363.1	NA	NA	NA	NA	NA	NA	NA	NA	-1.16498	0.0452156	NA	NA	NA	NA	NA	NA	NA	NA	NA	NA	Folate-dependent protein for Fe/S cluster synthesis/repair in oxidative stress	Stress Response
VHO04878.1	NA	NA	NA	NA	NA	NA	NA	NA	NA	NA	NA	NA	1.13846	0.00282892	NA	NA	NA	NA	NA	NA	diguanylate cyclase/phosphodiesterase (GGDEF & EAL domains) with PAS/PAC sensor(s)	Stress Response
VHO03266.1	NA	NA	NA	NA	NA	NA	NA	NA	NA	NA	NA	NA	-0.712399	0.0115052	NA	NA	NA	NA	NA	NA	diguanylate cyclase/phosphodiesterase (GGDEF & EAL domains) with PAS/PAC sensor(s)	Stress Response
VHO02186.1	NA	NA	NA	NA	NA	NA	NA	NA	NA	NA	NA	NA	0.958229	0.0204787	0.797204	0.0330141	NA	NA	NA	NA	diguanylate cyclase/phosphodiesterase (GGDEF & EAL domains) with PAS/PAC sensor(s)	Stress Response
VHO04847.1	NA	NA	NA	NA	NA	NA	NA	NA	NA	NA	NA	NA	-0.762796	0.0382302	-0.668953	0.0449339	NA	NA	NA	NA	Gamma-glutamyltranspeptidase (EC 2.3.2.2);Ontology_term=KEGG_ENZYME:2.3.2.2	Stress Response
VHO04125.1	NA	NA	NA	NA	NA	NA	NA	NA	NA	NA	NA	NA	0.558163	0.0476372	NA	NA	NA	NA	NA	NA	Stringent starvation protein A	Stress Response
VHO02206.1	NA	NA	NA	NA	NA	NA	NA	NA	NA	NA	NA	NA	0.936012	0.0487069	NA	NA	NA	NA	NA	NA	Phosphoglycerol transferase I (EC 2.7.8.20);Ontology_term=KEGG_ENZYME:2.7.8.20	Stress Response
VHO03270.1	NA	NA	NA	NA	NA	NA	NA	NA	NA	NA	NA	NA	NA	NA	1.74382	2.43466e-06	1.78331	9.99957e-05	NA	NA	diguanylate cyclase/phosphodiesterase (GGDEF & EAL domains) with PAS/PAC sensor(s)	Stress Response
VHO01799.1	NA	NA	NA	NA	NA	NA	NA	NA	NA	NA	NA	NA	NA	NA	2.22644	7.03753e-06	1.40625	0.040562	NA	NA	diguanylate cyclase/phosphodiesterase (GGDEF & EAL domains) with PAS/PAC sensor(s)	Stress Response
VHO02092.1	NA	NA	NA	NA	NA	NA	NA	NA	NA	NA	NA	NA	NA	NA	1.99802	0.0010297	2.37205	0.00106317	NA	NA	diguanylate cyclase/phosphodiesterase (GGDEF & EAL domains) with PAS/PAC sensor(s)	Stress Response
VHO03221.1	NA	NA	NA	NA	NA	NA	NA	NA	NA	NA	NA	NA	NA	NA	1.32075	0.00121338	1.24093	0.0168871	NA	NA	diguanylate cyclase/phosphodiesterase (GGDEF & EAL domains) with PAS/PAC sensor(s)	Stress Response
VHN99763.1	NA	NA	NA	NA	NA	NA	NA	NA	NA	NA	NA	NA	NA	NA	1.33939	0.00413485	NA	NA	NA	NA	diguanylate cyclase/phosphodiesterase (GGDEF & EAL domains) with PAS/PAC sensor(s)	Stress Response
VHO03276.1	NA	NA	NA	NA	NA	NA	NA	NA	NA	NA	NA	NA	NA	NA	0.754321	0.0108986	NA	NA	NA	NA	diguanylate cyclase/phosphodiesterase (GGDEF & EAL domains) with PAS/PAC sensor(s)	Stress Response
VHO00594.1	NA	NA	NA	NA	NA	NA	NA	NA	NA	NA	NA	NA	NA	NA	0.857204	0.026337	NA	NA	NA	NA	diguanylate cyclase/phosphodiesterase (GGDEF & EAL domains) with PAS/PAC sensor(s)	Stress Response
VHO01196.1	NA	NA	NA	NA	NA	NA	NA	NA	NA	NA	NA	NA	NA	NA	-1.02448	0.0389481	NA	NA	NA	NA	S-formylglutathione hydrolase (EC 3.1.2.12);Ontology_term=KEGG_ENZYME:3.1.2.12	Stress Response
VHO02235.1	NA	NA	NA	NA	NA	NA	NA	NA	NA	NA	NA	NA	NA	NA	NA	NA	-1.098	0.0237449	NA	NA	diguanylate cyclase/phosphodiesterase (GGDEF & EAL domains) with PAS/PAC sensor(s)	Stress Response
VHO03726.1	NA	NA	NA	NA	NA	NA	NA	NA	NA	NA	NA	NA	NA	NA	NA	NA	-0.907005	0.0337095	NA	NA	diguanylate cyclase/phosphodiesterase (GGDEF & EAL domains) with PAS/PAC sensor(s)	Stress Response
VHO04251.1	NA	NA	NA	NA	NA	NA	NA	NA	NA	NA	NA	NA	NA	NA	NA	NA	-0.983471	0.0389874	-1.14197	0.0349638	diguanylate cyclase/phosphodiesterase (GGDEF & EAL domains) with PAS/PAC sensor(s)	Stress Response
VHO04606.1	NA	NA	NA	NA	NA	NA	NA	NA	NA	NA	NA	NA	NA	NA	NA	NA	-1.163	0.0460936	NA	NA	Hydrogen peroxide-inducible genes activator	Stress Response
VHO02924.1	NA	NA	NA	NA	NA	NA	NA	NA	NA	NA	NA	NA	NA	NA	NA	NA	NA	NA	-1.58099	0.0171579	diguanylate cyclase/phosphodiesterase (GGDEF & EAL domains) with PAS/PAC sensor(s)	Stress Response
VHO03733.1	NA	NA	NA	NA	NA	NA	NA	NA	NA	NA	NA	NA	2.55779	0.0285634	NA	NA	NA	NA	NA	NA	4Fe-4S ferredoxin%2C iron-sulfur binding	Sulfur Metabolism	Nutrient Metabolism
VHO06440.1	NA	NA	NA	NA	NA	NA	NA	NA	NA	NA	NA	NA	NA	NA	3.61302	0.00109316	3.52547	0.00749595	NA	NA	4Fe-4S ferredoxin%2C iron-sulfur binding	Sulfur Metabolism	Nutrient Metabolism
VHO06322.1	NA	NA	NA	NA	NA	NA	NA	NA	NA	NA	NA	NA	NA	NA	1.09582	0.0213839	NA	NA	NA	NA	Putative sulfate permease	Sulfur Metabolism	Nutrient Metabolism
VHO05117.1	NA	NA	1.48449	0.0222147	NA	NA	1.39318	0.0463443	NA	NA	NA	NA	NA	NA	NA	NA	NA	NA	NA	NA	Acetyltransferase%2C GNAT family	Transcriptional regulation
VHO04837.1	NA	NA	NA	NA	NA	NA	1.49728	0.0464947	1.46069	0.0393309	NA	NA	NA	NA	NA	NA	NA	NA	NA	NA	Transcriptional regulator%2C LysR family	Transcriptional regulation
VHO05637.1	NA	NA	NA	NA	1.30868	0.00115777	1.28351	0.00264028	0.94649	0.0468295	NA	NA	NA	NA	2.2658	6.34298e-09	1.70598	0.00016141	1.13998	0.0263021	RND multidrug efflux transporter%3B Acriflavin resistance protein	Virulence, Disease and Defense
VHO05636.1	NA	NA	NA	NA	1.50629	0.00730548	1.79352	0.00195805	NA	NA	NA	NA	NA	NA	2.28735	4.61763e-06	1.77805	0.00395504	NA	NA	RND multidrug efflux transporter%3B Acriflavin resistance protein	Virulence, Disease and Defense
VHO06822.1	NA	NA	NA	NA	NA	NA	1.02687	0.00985389	NA	NA	NA	NA	NA	NA	1.27504	0.000110404	1.18497	0.00453272	NA	NA	RND multidrug efflux transporter%3B Acriflavin resistance protein	Virulence, Disease and Defense
VHO06114.1	NA	NA	NA	NA	NA	NA	NA	NA	NA	NA	NA	NA	NA	NA	2.35255	5.88954e-05	NA	NA	NA	NA	Multidrug efflux pump component MtrF	Virulence, Disease and Defense
VHO01853.1	NA	NA	NA	NA	NA	NA	NA	NA	NA	NA	NA	NA	NA	NA	1.20989	0.00968095	NA	NA	NA	NA	Multi antimicrobial extrusion protein (Na(+)/drug antiporter)%2C MATE family of MDR efflux pumps	Virulence, Disease and Defense
VHO06820.1	NA	NA	NA	NA	NA	NA	NA	NA	NA	NA	NA	NA	NA	NA	2.29097	0.0171592	NA	NA	NA	NA	Beta-lactamase repressor BlaI	Virulence, Disease and Defense
VHO05845.1	NA	NA	NA	NA	NA	NA	NA	NA	NA	NA	NA	NA	NA	NA	-0.767772	0.0219884	NA	NA	NA	NA	Membrane fusion protein of RND family multidrug efflux pump	Virulence, Disease and Defense
VHO03073.1	NA	NA	NA	NA	NA	NA	NA	NA	NA	NA	NA	NA	NA	NA	1.38923	0.0264867	NA	NA	NA	NA	Cobalt-zinc-cadmium resistance protein CzcA%3B Cation efflux system protein CusA	Virulence, Disease and Defense
VHO06570.1	NA	NA	NA	NA	NA	NA	NA	NA	NA	NA	NA	NA	NA	NA	0.77866	0.0321087	NA	NA	NA	NA	Beta-lactamase (EC 3.5.2.6);Ontology_term=KEGG_ENZYME:3.5.2.6	Virulence, Disease and Defense
