# Supplementary material for: Nutrient driven transcriptional changes during phage infection in an aquatic Gammaproteobacterium
Source: Environ Microbiol. 2022 Jan 26;24(5):2270–81. doi: 10.1111/1462-2920.15904 (PMC9305737; doi:10.1111/1462-2920.15904)
Supplement: Supplementary file 9 — Supplementary Table 6. Comparisons between phage infected bacteria, standardized against the controls, depending on nutrient treatment. [file EMI-24-2270-s006.xlsx]

## Sheet: Table_S6
Table S6. Comparisons between phage infected bacteria, standardised against the controls, depending on nutrient treatment. The transcript levels of the phage infected-bacteria were standardised against their controls for each treatment and then the two different nutrient treatments were compared against each other. LogFC and FDR-values are reported for each gene that were DE (B-I). For any timepo…
gene accession	logFC, phage infected bacterium, standardised against the control: HNM vs LNM, t0	FDR, phage infected bacterium, standardised against the control: HNM vs LNM, t0	logFC, phage infected bacterium, standardised against the control: HNM vs LNM, t1	FDR, phage infected bacterium, standardised against the control: HNM vs LNM, t1	logFC, phage infected bacterium, standardised against the control: HNM-t3 vs LNM-t2	FDR, phage infected bacterium, standardised against the control: HNM-t3 vs LNM-t2	logFC, phage infected bacterium, standardised against the control: HNM-t4 vs LNM-t3	FDR, phage infected bacterium, standardised against the control: HNM-t4 vs LNM-t3	function	category
VHO01205.1	NA	NA	NA	NA	NA	NA	2.04509	0.0250066	Acetylornithine aminotransferase (EC 2.6.1.11) / N-succinyl-L%2CL-diaminopimelate aminotransferase (EC 2.6.1.17) / Succinylornithine transaminase (EC 2.6.1.81);Ontology_term=KEGG_ENZYME:2.6.1.11,KEGG_ENZYME:2.6.1.17,KEGG_ENZYME:2.6.1.81	Amino Acids and Derivatives
VHO01991.1	NA	NA	NA	NA	NA	NA	2.2923	0.0029084	Branched-chain alpha-keto acid dehydrogenase%2C E1 component%2C alpha subunit (EC 1.2.4.4) / Branched-chain alpha-keto acid dehydrogenase%2C E1 component%2C beta subunit (EC 1.2.4.4);Ontology_term=KEGG_ENZYME:1.2.4.4,KEGG_ENZYME:1.2.4.4	Amino Acids and Derivatives
VHO03329.1	NA	NA	NA	NA	NA	NA	-2.13573	0.039962	Proposed lipoate regulatory protein YbeD	Cofactors, Vitamins, Prosthetic Groups, Pigments
VHO06449.1	NA	NA	NA	NA	-2.93563	0.00540264	NA	NA	Error-prone%2C lesion bypass DNA polymerase V (UmuC)	DNA Metabolism
VHO00349.1	NA	NA	-2.16602	0.0453493	NA	NA	NA	NA	Putative predicted metal-dependent hydrolase	DNA Metabolism
VHO00351.1	NA	NA	-2.56659	0.0195286	NA	NA	NA	NA	Type I restriction-modification system%2C restriction subunit R (EC 3.1.21.3);Ontology_term=KEGG_ENZYME:3.1.21.3	DNA Metabolism
VHO00357.1	NA	NA	-2.39256	0.0453493	NA	NA	NA	NA	Type I restriction-modification system%2C specificity subunit S (EC 3.1.21.3);Ontology_term=KEGG_ENZYME:3.1.21.3	DNA Metabolism
VHO00359.1	NA	NA	-2.6271	0.0453493	NA	NA	NA	NA	Type I restriction-modification system%2C DNA-methyltransferase subunit M (EC 2.1.1.72);Ontology_term=KEGG_ENZYME:2.1.1.72	DNA Metabolism
VHO06358.1	NA	NA	NA	NA	NA	NA	2.16462	0.0250066	FIG00923625: hypothetical protein	Hypothetical protein
VHO00353.1	NA	NA	-2.48784	0.0453493	NA	NA	NA	NA	FIG01203377: hypothetical protein	Hypothetical protein
VHO00363.1	NA	NA	-2.75147	0.0195286	NA	NA	NA	NA	hypothetical protein	Hypothetical protein
VHO06601.1	NA	NA	NA	NA	-1.8577	0.0293493	NA	NA	Flagellar biosynthesis protein FlhB	Motility and Chemotaxis
VHO05661.1	NA	NA	NA	NA	NA	NA	1.51488	0.00649948	probable response regulator	NA
VHO05879.1	NA	NA	NA	NA	NA	NA	2.41826	0.0250066	Outer membrane lipoprotein-sorting protein	NA
VHO05985.1	NA	NA	NA	NA	-2.02445	0.0293493	NA	NA	Cell volume regulation protein A	NA
VHO06009.1	NA	NA	NA	NA	NA	NA	1.60578	0.0247758	Xaa-Pro dipeptidase family enzyme	NA
VHO06195.1	NA	NA	4.84477	0.0453493	NA	NA	NA	NA	hypothetical protein	NA
VHO06552.1	NA	NA	NA	NA	NA	NA	-2.66883	0.00649948	Polysaccharide biosynthesis protein	NA
VHO06635.1	NA	NA	NA	NA	NA	NA	-1.84434	0.0250066	hypothetical protein	NA
VHO06789.1	NA	NA	1.91745	0.0453493	2.15323	0.0293493	NA	NA	hypothetical protein	NA
VHO01851.1	NA	NA	NA	NA	NA	NA	-1.84359	0.0250066	hypothetical protein	NA
VHO01990.1	NA	NA	NA	NA	NA	NA	2.06637	0.00467808	(acyl-carrier-protein) S-malonyltransferase	NA
VHO01992.1	NA	NA	NA	NA	NA	NA	2.33176	0.00241135	Glutaryl-CoA dehydrogenase (EC 1.3.99.7);Ontology_term=KEGG_ENZYME:1.3.99.7	NA
VHO02535.1	NA	NA	NA	NA	NA	NA	1.09512	0.0425664	Carboxyl-terminal protease	NA
VHO03734.1	NA	NA	NA	NA	NA	NA	-8.95573	0.0114127	hypothetical protein	NA
VHO03041.1	NA	NA	NA	NA	-2.5789	0.0411649	NA	NA	Ammonium transporter	Nitrogen Metabolism
VHO02966.1	NA	NA	NA	NA	-2.23455	0.0293493	NA	NA	Mutator mutT protein (7%2C8-dihydro-8-oxoguanine-triphosphatase) (EC 3.6.1.-) / Thiamin-phosphate pyrophosphorylase-like protein;Ontology_term=KEGG_ENZYME:3.6.1.-	Nucleosides and Nucleotides
VHO06435.1	NA	NA	NA	NA	-2.23919	0.0293493	NA	NA	Phosphate ABC transporter%2C periplasmic phosphate-binding protein PstS (TC 3.A.1.7.1)	Phosphorus Metabolism
VHO06709.1	NA	NA	1.48407	0.0417287	NA	NA	1.44286	0.0323427	Acylamino-acid-releasing enzyme (EC 3.4.19.1);Ontology_term=KEGG_ENZYME:3.4.19.1	Protein Metabolism
VHO02354.1	NA	NA	NA	NA	-1.29052	0.0293493	NA	NA	Signal peptidase I (EC 3.4.21.89);Ontology_term=KEGG_ENZYME:3.4.21.89	Protein Metabolism
VHO04458.1	NA	NA	NA	NA	NA	NA	-1.41399	0.0247758	Sensory box histidine kinase/response regulator	Regulation and Cell signaling
VHO06579.1	NA	NA	NA	NA	NA	NA	-1.49584	0.0392136	Cytochrome c heme lyase subunit CcmF	Respiration
VHO06381.1	NA	NA	NA	NA	NA	NA	2.00128	0.00945867	Predicted P-loop ATPase fused to an acetyltransferase COG1444	RNA Metabolism
VHO06544.1	NA	NA	NA	NA	NA	NA	-2.2647	0.0250066	Metallo-beta-lactamase family protein%2C RNA-specific	RNA Metabolism
VHO02524.1	NA	NA	NA	NA	NA	NA	1.66618	0.0375702	Epoxyqueuosine (oQ) reductase QueG	RNA Metabolism
VHO03320.1	NA	NA	NA	NA	-1.98146	0.00540264	NA	NA	tRNA pseudouridine synthase B (EC 4.2.1.70);Ontology_term=KEGG_ENZYME:4.2.1.70	RNA Metabolism
